# Supplementary material for: Identification of exercise‐regulated genes in mice exposed to cigarette smoke
Source: Physiol Rep. 2022 Nov 2;10(21):e15505. doi: 10.14814/phy2.15505 (PMC9630761; doi:10.14814/phy2.15505)
Supplement: Supplementary file 4 — Data S1 [file PHY2-10-e15505-s001.xlsx]

## Sheet: Sheet1
Pairwise comparison
Tissue: Lung
Condition: Control vs Smoke exposure
Ensembl	gene_symbol	Smoker	baseMean	log2FoldChange	lfcSE	stat	pvalue	padj	sig
ENSMUSG00000039126	Prune2	DOWN	316.198	-0.836932	0.11639	-7.19073	6.44457e-13	1.1115e-08	FDR<0.05
ENSMUSG00000026628	Atf3	DOWN	1788.85	-0.850282	0.175924	-4.83323	1.34337e-06	0.00341659	FDR<0.05
ENSMUSG00000026981	Il1rn	DOWN	188.799	-0.696115	0.139798	-4.97942	6.37747e-07	0.00341659	FDR<0.05
ENSMUSG00000033882	Rbm46	DOWN	60.9893	-0.709957	0.147083	-4.82691	1.38668e-06	0.00341659	FDR<0.05
ENSMUSG00000037868	Egr2	DOWN	148.928	-1.06845	0.217215	-4.91883	8.70608e-07	0.00341659	FDR<0.05
ENSMUSG00000047517	Dmbt1	UP	21.3055	3.86313	0.79907	4.83453	1.33462e-06	0.00341659	FDR<0.05
ENSMUSG00000076534	Igkv12-89	UP	152.803	3.92122	0.811562	4.8317	1.35375e-06	0.00341659	FDR<0.05
ENSMUSG00000041144	Dnah7b	UP	239.803	1.18326	0.248057	4.77013	1.84105e-06	0.00396908	FDR<0.05
ENSMUSG00000067297	Ifit1bl2	DOWN	236.11	-1.00278	0.212616	-4.71642	2.40035e-06	0.00459987	FDR<0.05
ENSMUSG00000027995	Tlr2	DOWN	551.2	-0.497565	0.106675	-4.66431	3.09649e-06	0.00494082	FDR<0.05
ENSMUSG00000060275	Nrg2	DOWN	129.127	-2.43192	0.521791	-4.66071	3.15122e-06	0.00494082	FDR<0.05
ENSMUSG00000058624	Gda	DOWN	943.661	-0.463272	0.100748	-4.59833	4.25887e-06	0.00612107	FDR<0.05
ENSMUSG00000066571	4931406P16Rik	DOWN	3503.81	-0.540888	0.119274	-4.53485	5.76444e-06	0.00764764	FDR<0.05
ENSMUSG00000074673	Ttll9	UP	116.884	0.807465	0.179084	4.50885	6.51803e-06	0.00802975	FDR<0.05
ENSMUSG00000020014	Cfap54	UP	426.166	0.503212	0.114683	4.38786	1.14472e-05	0.0110152	FDR<0.05
ENSMUSG00000022871	Fetub	UP	126.648	0.756167	0.171645	4.40542	1.05581e-05	0.0110152	FDR<0.05
ENSMUSG00000061397	Krt79	DOWN	664.275	-0.911236	0.207438	-4.3928	1.11898e-05	0.0110152	FDR<0.05
ENSMUSG00000114053	Gm35330	UP	28.2733	1.12248	0.255868	4.38693	1.14961e-05	0.0110152	FDR<0.05
ENSMUSG00000042179	Pnliprp1	UP	42.9826	0.937733	0.217321	4.31497	1.59626e-05	0.0138685	FDR<0.05
ENSMUSG00000090996	Gm20458	DOWN	36.2387	-8.51103	1.9732	-4.31332	1.60822e-05	0.0138685	FDR<0.05
ENSMUSG00000039963	Ccdc40	UP	485.454	0.551413	0.129072	4.27213	1.93614e-05	0.0151785	FDR<0.05
ENSMUSG00000076677	Ighv6-3	DOWN	46.2979	-2.78281	0.650085	-4.28069	1.86317e-05	0.0151785	FDR<0.05
ENSMUSG00000028465	Tln1	DOWN	2096.4	-0.705159	0.167735	-4.20399	2.62247e-05	0.0181868	FDR<0.05
ENSMUSG00000029345	Tfip11	DOWN	324.956	-0.430565	0.102447	-4.20281	2.63623e-05	0.0181868	FDR<0.05
ENSMUSG00000039013	Siglecf	DOWN	358.63	-0.728138	0.17275	-4.21497	2.49806e-05	0.0181868	FDR<0.05
ENSMUSG00000110040	Gm49369	DOWN	354.885	-0.633496	0.152798	-4.14596	3.38387e-05	0.0224468	FDR<0.05
ENSMUSG00000002602	Axl	DOWN	1600.48	-0.310057	0.0754206	-4.11104	3.93885e-05	0.0245717	FDR<0.05
ENSMUSG00000022701	Ccdc191	UP	398.71	0.437422	0.106478	4.10811	3.98914e-05	0.0245717	FDR<0.05
ENSMUSG00000054422	Fabp1	DOWN	88.5182	-1.10909	0.270613	-4.09843	4.15961e-05	0.0247382	FDR<0.05
ENSMUSG00000024737	Slc15a3	DOWN	320.386	-0.493497	0.121766	-4.05283	5.06024e-05	0.0290913	FDR<0.05
ENSMUSG00000032023	Jhy	UP	107.628	0.643299	0.162237	3.96519	7.33361e-05	0.0408009	FDR<0.05
ENSMUSG00000064307	Lrrc51	UP	380.868	0.499489	0.126736	3.94118	8.10831e-05	0.0437013	FDR<0.05
ENSMUSG00000005936	Kctd20	DOWN	810.366	-0.334541	0.0852051	-3.92631	8.6259e-05	0.0450821	FDR<0.05
ENSMUSG00000072596	Ear2	DOWN	1666.31	-0.804813	0.205484	-3.91666	8.97841e-05	0.0455443	FDR<0.05
ENSMUSG00000026301	Iqca	UP	207.596	0.576481	0.148425	3.88399	0.000102756	0.0506354	Not Sig
ENSMUSG00000055447	Cd47	DOWN	7542.33	-0.315255	0.0814894	-3.86866	0.000109436	0.0510121	Not Sig
ENSMUSG00000085603	Gm11346	UP	127.033	0.89987	0.232268	3.87427	0.000106945	0.0510121	Not Sig
ENSMUSG00000045551	Fpr1	DOWN	249.69	-0.710802	0.184138	-3.86016	0.000113311	0.0514284	Not Sig
ENSMUSG00000000794	Kcnn3	DOWN	441.434	-0.613309	0.159217	-3.85202	0.000117147	0.0518058	Not Sig
ENSMUSG00000024008	Cpne5	DOWN	249.155	-0.696158	0.181734	-3.83065	0.000127806	0.0551068	Not Sig
ENSMUSG00000040584	Abcb1a	DOWN	1481.8	-1.68622	0.441121	-3.82259	0.000132058	0.0555515	Not Sig
ENSMUSG00000068732	Tmem167b	DOWN	910.079	-0.228251	0.060048	-3.80115	0.000144027	0.0591435	Not Sig
ENSMUSG00000021613	Hapln1	DOWN	33.4732	-1.92996	0.509736	-3.7862	0.000152968	0.0613544	Not Sig
ENSMUSG00000002486	Tchp	UP	196.755	0.403548	0.107129	3.76694	0.00016526	0.0620649	Not Sig
ENSMUSG00000036151	Tm6sf2	UP	54.6521	0.843426	0.225279	3.74392	0.000181168	0.0620649	Not Sig
ENSMUSG00000040809	Chil3	DOWN	3952.98	-0.996465	0.266749	-3.73559	0.000187276	0.0620649	Not Sig
ENSMUSG00000051590	Map3k19	UP	93.3006	0.692094	0.184325	3.75475	0.000173516	0.0620649	Not Sig
ENSMUSG00000054051	Ercc6	DOWN	544.762	-0.520384	0.139051	-3.74241	0.000182265	0.0620649	Not Sig
ENSMUSG00000070873	Lilra5	DOWN	316.805	-0.545265	0.146145	-3.73099	0.000190725	0.0620649	Not Sig
ENSMUSG00000072109	A530040E14Rik	UP	38.6062	1.19775	0.321002	3.73127	0.000190516	0.0620649	Not Sig
ENSMUSG00000074491	Clec4g	DOWN	56.2369	-0.639582	0.169639	-3.77025	0.000163083	0.0620649	Not Sig
ENSMUSG00000095497	Igkv1-122	DOWN	98.5316	-3.48349	0.926376	-3.76034	0.00016968	0.0620649	Not Sig
ENSMUSG00000110148	5830408C22Rik	UP	76.9731	0.868801	0.2322	3.74161	0.000182846	0.0620649	Not Sig
ENSMUSG00000020654	Adcy3	DOWN	377.144	-0.284268	0.0765501	-3.71349	0.000204419	0.0635268	Not Sig
ENSMUSG00000022377	Asap1	DOWN	1052.28	-0.668612	0.180463	-3.70499	0.000211403	0.0635268	Not Sig
ENSMUSG00000022962	Gart	UP	699.259	0.458793	0.12392	3.70232	0.000213634	0.0635268	Not Sig
ENSMUSG00000024730	Ms4a8a	DOWN	221.167	-0.56978	0.15372	-3.70661	0.000210055	0.0635268	Not Sig
ENSMUSG00000056598	Drc3	UP	259.365	0.532664	0.143185	3.72011	0.000199135	0.0635268	Not Sig
ENSMUSG00000030203	Dusp16	DOWN	1001.79	-0.569872	0.154108	-3.69788	0.000217409	0.0635533	Not Sig
ENSMUSG00000014453	Blk	UP	143.611	0.807967	0.2191	3.68767	0.000226317	0.0639884	Not Sig
ENSMUSG00000033352	Map2k4	DOWN	1031.92	-0.265885	0.0720664	-3.68944	0.000224747	0.0639884	Not Sig
ENSMUSG00000027399	Il1a	DOWN	164.447	-0.587929	0.160421	-3.66492	0.000247416	0.065649	Not Sig
ENSMUSG00000042129	Rassf4	DOWN	1171.73	-0.439341	0.119752	-3.66877	0.000243722	0.065649	Not Sig
ENSMUSG00000049969	Plekhf2	DOWN	1749.08	-0.486215	0.13234	-3.67398	0.000238806	0.065649	Not Sig
ENSMUSG00000053161	Daw1	UP	64.9247	0.681637	0.185657	3.67149	0.000241142	0.065649	Not Sig
ENSMUSG00000070282	3000002C10Rik	UP	45.168	0.926239	0.253446	3.65457	0.00025761	0.0671464	Not Sig
ENSMUSG00000104633	Gm42421	UP	18.5481	1.67591	0.458982	3.65137	0.000260846	0.0671464	Not Sig
ENSMUSG00000071369	Map3k5	DOWN	828.928	-0.567071	0.155896	-3.6375	0.000275302	0.0698256	Not Sig
ENSMUSG00000081723	Gm15931	DOWN	206.312	-0.625585	0.172408	-3.62851	0.000285061	0.0712528	Not Sig
ENSMUSG00000043461	Sptssb	UP	37.3621	1.10129	0.305493	3.60497	0.000312194	0.0769202	Not Sig
ENSMUSG00000032489	Kif9	UP	233.051	0.39229	0.109939	3.56826	0.000359356	0.0855127	Not Sig
ENSMUSG00000035295	Wdr38	UP	73.6414	0.683733	0.191661	3.5674	0.000360539	0.0855127	Not Sig
ENSMUSG00000058099	Nfam1	DOWN	605.538	-0.547647	0.153712	-3.56281	0.000366901	0.0855127	Not Sig
ENSMUSG00000063704	Mapk15	UP	204.581	0.565671	0.158688	3.56468	0.000364301	0.0855127	Not Sig
ENSMUSG00000031169	Porcn	UP	432.839	0.314704	0.088803	3.54385	0.000394336	0.088326	Not Sig
ENSMUSG00000031903	Pla2g15	DOWN	1030.7	-0.608093	0.171519	-3.54534	0.000392102	0.088326	Not Sig
ENSMUSG00000034292	Traf3ip1	UP	834.006	0.398526	0.112253	3.55023	0.000384893	0.088326	Not Sig
ENSMUSG00000000078	Klf6	DOWN	7277.61	-0.331356	0.0939035	-3.52869	0.000417623	0.091174	Not Sig
ENSMUSG00000053007	Creb5	DOWN	388.906	-0.457141	0.129473	-3.53079	0.000414317	0.091174	Not Sig
ENSMUSG00000019873	Reep3	DOWN	3775.4	-0.180911	0.0513724	-3.52156	0.000429022	0.0913498	Not Sig
ENSMUSG00000041323	Ak7	UP	532.019	0.411472	0.116782	3.52342	0.00042601	0.0913498	Not Sig
ENSMUSG00000032122	Slc37a2	DOWN	157.221	-0.376935	0.107633	-3.50203	0.000461734	0.0948684	Not Sig
ENSMUSG00000055782	Abcd2	DOWN	788.067	-0.64201	0.183335	-3.50184	0.000462048	0.0948684	Not Sig
ENSMUSG00000057541	Pus7	DOWN	235.274	-0.29859	0.0852301	-3.50334	0.000459457	0.0948684	Not Sig
ENSMUSG00000039323	Igfbp2	UP	2942.32	0.506968	0.145077	3.49447	0.000475012	0.0963828	Not Sig
ENSMUSG00000020023	Tmcc3	DOWN	3064.88	-0.364074	0.104395	-3.48747	0.000487617	0.0977899	Not Sig
ENSMUSG00000027164	Traf6	DOWN	1296.23	-0.275774	0.079268	-3.479	0.000503283	0.0985066	Not Sig
ENSMUSG00000086725	A630052C17Rik	UP	131.196	0.506253	0.145512	3.47911	0.000503079	0.0985066	Not Sig
ENSMUSG00000113722	Snhg10	UP	19.0141	0.970394	0.279143	3.47633	0.000508326	0.0985066	Not Sig
ENSMUSG00000004085	Map3k20	DOWN	3622.41	-0.175878	0.0507282	-3.46707	0.000526164	0.0986385	Not Sig
ENSMUSG00000031377	Bmx	UP	267.047	0.387748	0.111823	3.46752	0.000525276	0.0986385	Not Sig
ENSMUSG00000072844	G530011O06Rik	UP	21.1376	1.01837	0.293578	3.46883	0.000522736	0.0986385	Not Sig
ENSMUSG00000021360	Gcnt2	DOWN	2422.12	-0.246428	0.0713747	-3.4526	0.000555207	0.0997464	Not Sig
ENSMUSG00000024427	Spry4	DOWN	2132.26	-0.531738	0.153849	-3.45624	0.000547776	0.0997464	Not Sig
ENSMUSG00000025959	Klf7	DOWN	3819.92	-0.338191	0.0979114	-3.45405	0.000552226	0.0997464	Not Sig
ENSMUSG00000047714	Ppp1r2	DOWN	4788.33	-0.293869	0.0849051	-3.46114	0.000537894	0.0997464	Not Sig
ENSMUSG00000032491	Nradd	UP	85.4617	0.478284	0.138847	3.44469	0.000571714	0.100712	Not Sig
ENSMUSG00000056214	Pard6g	DOWN	1237.59	-0.309648	0.089898	-3.44443	0.000572259	0.100712	Not Sig
ENSMUSG00000071398	2410004P03Rik	UP	342.152	0.424883	0.123544	3.43912	0.00058361	0.101672	Not Sig
ENSMUSG00000014725	Adam28	UP	405.548	0.483187	0.140761	3.43269	0.000597626	0.103072	Not Sig
ENSMUSG00000075273	Ttc30b	UP	583.564	0.395769	0.11542	3.42895	0.000605925	0.103469	Not Sig
ENSMUSG00000015947	Fcgr1	DOWN	85.6243	-0.775795	0.228546	-3.39448	0.000687589	0.107043	Not Sig
ENSMUSG00000026649	Cfap126	UP	384.058	0.606667	0.178298	3.40254	0.000667625	0.107043	Not Sig
ENSMUSG00000028646	Rragc	DOWN	1987.2	-0.345344	0.101609	-3.39876	0.000676932	0.107043	Not Sig
ENSMUSG00000030427	Lilra6	DOWN	253.645	-0.539676	0.158834	-3.39773	0.000679482	0.107043	Not Sig
ENSMUSG00000031893	Tsnaxip1	UP	93.9788	0.790397	0.231671	3.41172	0.000645551	0.107043	Not Sig
ENSMUSG00000035984	Nme5	UP	431.445	0.469288	0.137403	3.41541	0.000636869	0.107043	Not Sig
ENSMUSG00000055945	Prr18	UP	542.829	0.30846	0.0908149	3.39658	0.000682339	0.107043	Not Sig
ENSMUSG00000072601	Ear1	DOWN	660.469	-0.713259	0.210156	-3.39395	0.000688916	0.107043	Not Sig
ENSMUSG00000078817	Nlrp12	DOWN	45.4355	-0.832249	0.244167	-3.40852	0.000653158	0.107043	Not Sig
ENSMUSG00000102418	Sh2d1b1	DOWN	216.832	-0.651934	0.191989	-3.39568	0.000684575	0.107043	Not Sig
ENSMUSG00000044221	Grsf1	DOWN	1575.82	-0.244123	0.0720533	-3.38809	0.000703819	0.107158	Not Sig
ENSMUSG00000046223	Plaur	DOWN	1320.71	-0.450063	0.132905	-3.38635	0.000708295	0.107158	Not Sig
ENSMUSG00000046886	Zfp474	UP	191.367	0.434715	0.128348	3.38701	0.00070659	0.107158	Not Sig
ENSMUSG00000059498	Fcgr3	DOWN	711.023	-0.415834	0.123148	-3.37671	0.000733581	0.110018	Not Sig
ENSMUSG00000037627	Rgs22	UP	234.919	0.485492	0.143963	3.37233	0.00074536	0.110821	Not Sig
ENSMUSG00000021187	Tc2n	DOWN	544.476	-0.473546	0.140725	-3.36504	0.000765318	0.111774	Not Sig
ENSMUSG00000030187	Klra2	DOWN	98.524	-0.753125	0.224104	-3.36061	0.000777696	0.111774	Not Sig
ENSMUSG00000032332	Col12a1	UP	1253.35	0.427683	0.127188	3.36261	0.000772083	0.111774	Not Sig
ENSMUSG00000040506	Ambra1	DOWN	559.317	-0.482825	0.143583	-3.36268	0.000771904	0.111774	Not Sig
ENSMUSG00000002033	Cd3g	UP	143.29	0.482523	0.143829	3.35485	0.000794093	0.113188	Not Sig
ENSMUSG00000014077	Chp1	DOWN	2553.53	-0.24876	0.0745425	-3.33715	0.000846424	0.113288	Not Sig
ENSMUSG00000015943	Bola1	UP	302.746	0.348153	0.104088	3.34479	0.000823441	0.113288	Not Sig
ENSMUSG00000024354	Slc23a1	UP	178.805	0.509112	0.15253	3.33779	0.000844464	0.113288	Not Sig
ENSMUSG00000032096	Arcn1	DOWN	4097.21	-0.230982	0.0692661	-3.3347	0.00085391	0.113288	Not Sig
ENSMUSG00000039092	Sptlc3	UP	53.4906	0.581629	0.174396	3.3351	0.000852687	0.113288	Not Sig
ENSMUSG00000050157	Gm867	UP	348.358	0.500971	0.150073	3.33818	0.000843301	0.113288	Not Sig
ENSMUSG00000054455	Vapb	DOWN	1891.4	-0.267324	0.0797543	-3.35184	0.000802755	0.113288	Not Sig
ENSMUSG00000056752	Dnah9	UP	444.788	0.504549	0.150845	3.34482	0.000823358	0.113288	Not Sig
ENSMUSG00000078552	Dcdc2b	UP	39.0983	0.688432	0.206286	3.33726	0.000846078	0.113288	Not Sig
ENSMUSG00000040473	Cfap69	UP	774.789	0.37554	0.112691	3.33247	0.000860789	0.113328	Not Sig
ENSMUSG00000039621	Prex1	DOWN	654.765	-0.571774	0.171889	-3.32642	0.000879687	0.114939	Not Sig
ENSMUSG00000001155	Ftcd	UP	88.0517	0.603066	0.181967	3.31416	0.000919199	0.115718	Not Sig
ENSMUSG00000017843	Ppp2r5c	DOWN	2848.63	-0.198526	0.059806	-3.3195	0.000901802	0.115718	Not Sig
ENSMUSG00000037318	Traf3ip3	UP	317.75	1.48921	0.449086	3.3161	0.000912841	0.115718	Not Sig
ENSMUSG00000043311	D17H6S53E	DOWN	200.597	-0.534097	0.160956	-3.31828	0.000905723	0.115718	Not Sig
ENSMUSG00000074417	Gm14548	DOWN	89.7492	-0.798984	0.240791	-3.31817	0.000906095	0.115718	Not Sig
ENSMUSG00000040522	Tlr8	DOWN	459.865	-0.849258	0.256459	-3.31147	0.000928059	0.115987	Not Sig
ENSMUSG00000009070	Rsph14	UP	85.515	0.714591	0.215958	3.30893	0.00093653	0.116076	Not Sig
ENSMUSG00000039307	Hexdc	UP	234.987	0.371874	0.112443	3.30723	0.000942229	0.116076	Not Sig
ENSMUSG00000097466	D430036J16Rik	UP	204.413	0.466158	0.141176	3.30197	0.000960083	0.117437	Not Sig
ENSMUSG00000022307	Oxr1	DOWN	1782.1	-0.389348	0.118394	-3.28859	0.00100692	0.117557	Not Sig
ENSMUSG00000041538	H2-Ob	UP	487.334	0.672163	0.204013	3.2947	0.000985254	0.117557	Not Sig
ENSMUSG00000047021	Cfap65	UP	1011.18	0.431242	0.131051	3.29063	0.000999627	0.117557	Not Sig
ENSMUSG00000047515	BC049715	UP	47.2367	1.09722	0.33349	3.29012	0.00100144	0.117557	Not Sig
ENSMUSG00000078695	Cisd3	UP	178.053	0.74212	0.225508	3.29088	0.00099876	0.117557	Not Sig
ENSMUSG00000096141	Dnah7a	UP	404.19	0.540484	0.164378	3.28807	0.00100878	0.117557	Not Sig
ENSMUSG00000096490	Igkv10-94	DOWN	149.147	-0.984056	0.299245	-3.28846	0.00100737	0.117557	Not Sig
ENSMUSG00000026773	Pfkfb3	DOWN	1852.09	-0.444279	0.135261	-3.2846	0.00102126	0.118212	Not Sig
ENSMUSG00000047394	Odf3b	UP	276.822	0.528168	0.161233	3.27581	0.00105359	0.121142	Not Sig
ENSMUSG00000027698	Nceh1	DOWN	1434.03	-0.25125	0.0768755	-3.26827	0.00108206	0.123592	Not Sig
ENSMUSG00000003545	Fosb	DOWN	578.941	-0.77844	0.23973	-3.24715	0.00116567	0.1241	Not Sig
ENSMUSG00000004609	Cd33	DOWN	965.626	-0.406053	0.124515	-3.26107	0.00110993	0.1241	Not Sig
ENSMUSG00000020898	Ctc1	UP	672.35	0.486387	0.149767	3.24764	0.00116367	0.1241	Not Sig
ENSMUSG00000025163	Cd7	UP	106.665	0.441104	0.135701	3.25056	0.00115178	0.1241	Not Sig
ENSMUSG00000040026	Saa3	UP	96.4957	0.78292	0.240828	3.25095	0.00115018	0.1241	Not Sig
ENSMUSG00000041984	Rptn	UP	42.7824	1.01637	0.311388	3.26399	0.00109857	0.1241	Not Sig
ENSMUSG00000042213	Zfand4	UP	127.985	0.643225	0.197367	3.25903	0.00111794	0.1241	Not Sig
ENSMUSG00000042750	Bex2	UP	128.192	0.498806	0.153312	3.25353	0.0011398	0.1241	Not Sig
ENSMUSG00000048480	Cxcr1	UP	69.8939	0.838815	0.257973	3.25156	0.00114772	0.1241	Not Sig
ENSMUSG00000078161	Erich3	UP	269.479	0.485606	0.149114	3.25661	0.00112752	0.1241	Not Sig
ENSMUSG00000107811	Gm44000	UP	59.8101	0.75661	0.23277	3.25046	0.00115219	0.1241	Not Sig
ENSMUSG00000004591	Pkn2	DOWN	3215.3	-0.406549	0.125313	-3.24426	0.00117756	0.124597	Not Sig
ENSMUSG00000043833	2900005J15Rik	UP	60.2449	0.650127	0.200675	3.2397	0.00119657	0.125837	Not Sig
ENSMUSG00000026691	Fmo3	UP	1023.48	0.524265	0.161935	3.2375	0.0012058	0.126039	Not Sig
ENSMUSG00000075389	2810410L24Rik	UP	105.72	0.622069	0.192788	3.2267	0.00125227	0.130108	Not Sig
ENSMUSG00000047361	Gm973	UP	153.1	0.559868	0.173634	3.22442	0.00126228	0.130362	Not Sig
ENSMUSG00000031371	Haus7	UP	343.446	0.426067	0.132385	3.2184	0.00128907	0.132337	Not Sig
ENSMUSG00000041966	Dcaf17	DOWN	738.933	-0.497951	0.15523	-3.20784	0.00133738	0.136484	Not Sig
ENSMUSG00000048644	Ctxn1	UP	206.517	0.46404	0.144757	3.20564	0.00134763	0.136721	Not Sig
ENSMUSG00000029146	Snx17	DOWN	627.248	-0.347014	0.108687	-3.19278	0.00140911	0.141763	Not Sig
ENSMUSG00000030878	Cdr2	DOWN	1474.12	-0.312074	0.0978243	-3.19015	0.00142198	0.141763	Not Sig
ENSMUSG00000036273	Lrrk2	DOWN	4084.86	-0.238154	0.074644	-3.19053	0.0014201	0.141763	Not Sig
ENSMUSG00000038453	Srcin1	UP	437.765	1.12813	0.35409	3.186	0.00144255	0.142987	Not Sig
ENSMUSG00000061517	Sox21	UP	17.9554	1.29362	0.406464	3.18263	0.00145946	0.143836	Not Sig
ENSMUSG00000034227	Foxj1	UP	716.975	0.460569	0.144975	3.17688	0.00148871	0.145229	Not Sig
ENSMUSG00000074746	Pdzd8	DOWN	1390.89	-0.294419	0.0926855	-3.17654	0.00149043	0.145229	Not Sig
ENSMUSG00000038533	Cbfa2t2	DOWN	700.091	-0.449959	0.14185	-3.17207	0.00151355	0.145833	Not Sig
ENSMUSG00000067235	H2-Q10	DOWN	403.24	-0.307406	0.0968922	-3.17266	0.00151049	0.145833	Not Sig
ENSMUSG00000040220	Gas8	UP	222.834	0.334547	0.105549	3.16959	0.00152655	0.146269	Not Sig
ENSMUSG00000030162	Olr1	DOWN	334.584	-0.781313	0.246797	-3.16581	0.00154652	0.147363	Not Sig
ENSMUSG00000028318	Polr1e	UP	127.735	0.296529	0.0937166	3.1641	0.00155562	0.147416	Not Sig
ENSMUSG00000033364	Usp37	DOWN	646.329	-0.348783	0.110304	-3.16201	0.00156683	0.147667	Not Sig
ENSMUSG00000028967	Errfi1	DOWN	8379.89	-0.440427	0.139535	-3.15639	0.00159734	0.149273	Not Sig
ENSMUSG00000032501	Trib1	DOWN	1738.81	-0.353152	0.111965	-3.15412	0.00160983	0.149273	Not Sig
ENSMUSG00000079179	Rab10os	UP	477.483	0.277446	0.0879267	3.15543	0.00160261	0.149273	Not Sig
ENSMUSG00000033557	Fam20b	DOWN	2419.69	-0.289749	0.0919438	-3.15137	0.00162508	0.149448	Not Sig
ENSMUSG00000084902	Gm281	UP	177.921	0.515093	0.163487	3.15066	0.00162904	0.149448	Not Sig
ENSMUSG00000033276	Stk36	UP	220.355	0.43424	0.138052	3.14549	0.00165809	0.151307	Not Sig
ENSMUSG00000021959	Lats2	DOWN	2747.5	-0.588041	0.187127	-3.14247	0.00167527	0.15207	Not Sig
ENSMUSG00000029466	Anapc7	UP	367.416	0.333503	0.106215	3.13989	0.0016901	0.152613	Not Sig
ENSMUSG00000025612	Bach1	DOWN	1836.77	-0.290398	0.0925775	-3.1368	0.001708	0.15264	Not Sig
ENSMUSG00000039671	Zmynd8	DOWN	1279.56	-0.252764	0.0805805	-3.13679	0.00170809	0.15264	Not Sig
ENSMUSG00000026434	Nucks1	DOWN	3859.09	-0.241959	0.0773823	-3.1268	0.00176721	0.157109	Not Sig
ENSMUSG00000037887	Dusp8	DOWN	848.522	-0.542588	0.173919	-3.11978	0.00180988	0.158452	Not Sig
ENSMUSG00000048834	Vstm2a	DOWN	69.3539	-1.09594	0.351259	-3.12003	0.00180833	0.158452	Not Sig
ENSMUSG00000049571	Cfap46	UP	416.658	0.344672	0.110414	3.12163	0.00179854	0.158452	Not Sig
ENSMUSG00000026475	Rgs16	DOWN	71.2189	-0.66941	0.214778	-3.11675	0.00182858	0.15928	Not Sig
ENSMUSG00000031443	F7	DOWN	271.047	-0.461906	0.148296	-3.11476	0.00184096	0.159553	Not Sig
ENSMUSG00000038859	Baiap2l1	DOWN	5746.15	-0.373334	0.119986	-3.11149	0.00186146	0.160523	Not Sig
ENSMUSG00000025500	Lmntd2	UP	68.6634	0.402573	0.129685	3.10423	0.00190776	0.16129	Not Sig
ENSMUSG00000044197	Gpr146	DOWN	3087.88	-0.258707	0.0833171	-3.10509	0.00190221	0.16129	Not Sig
ENSMUSG00000046991	Wdr27	UP	77.2079	0.497714	0.160297	3.10494	0.00190316	0.16129	Not Sig
ENSMUSG00000070476	Fam217b	DOWN	326.011	-0.279293	0.0899659	-3.10443	0.00190643	0.16129	Not Sig
ENSMUSG00000006345	Ggt1	UP	43.2025	0.663842	0.214396	3.09634	0.00195925	0.163822	Not Sig
ENSMUSG00000027947	Il6ra	DOWN	1532.9	-0.39436	0.127465	-3.09386	0.00197571	0.163822	Not Sig
ENSMUSG00000029458	Brap	DOWN	969.507	-0.276121	0.0892401	-3.09414	0.00197384	0.163822	Not Sig
ENSMUSG00000041189	Chrnb1	UP	831.682	0.244726	0.0790255	3.0968	0.00195623	0.163822	Not Sig
ENSMUSG00000005610	Eif4g2	DOWN	12075.2	-0.401217	0.12979	-3.09129	0.00199292	0.163855	Not Sig
ENSMUSG00000021534	1700001L19Rik	UP	165.844	0.530712	0.171777	3.08955	0.0020046	0.163855	Not Sig
ENSMUSG00000022773	Ypel1	UP	31.1403	0.691413	0.223742	3.09022	0.00200006	0.163855	Not Sig
ENSMUSG00000044948	Cfap43	UP	1283.24	0.286004	0.0926946	3.08544	0.00203252	0.165353	Not Sig
ENSMUSG00000049588	Ccdc69	UP	85.6469	0.414303	0.134359	3.08356	0.00204541	0.16562	Not Sig
ENSMUSG00000005800	Mmp8	DOWN	255.309	-0.771956	0.250888	-3.07689	0.00209173	0.166002	Not Sig
ENSMUSG00000006342	Susd2	UP	192.339	0.514115	0.167654	3.06653	0.00216561	0.166002	Not Sig
ENSMUSG00000026121	Sema4c	DOWN	577.339	-0.32567	0.105993	-3.07255	0.00212239	0.166002	Not Sig
ENSMUSG00000026313	Hdac4	DOWN	459.538	-0.659949	0.21483	-3.07196	0.00212657	0.166002	Not Sig
ENSMUSG00000027886	1700013F07Rik	UP	89.9263	0.556677	0.181447	3.06798	0.0021551	0.166002	Not Sig
ENSMUSG00000029126	Nsg1	DOWN	1044.23	-0.330264	0.107582	-3.06989	0.00214136	0.166002	Not Sig
ENSMUSG00000030873	Scnn1b	UP	2850.76	0.246565	0.0803767	3.06762	0.00215774	0.166002	Not Sig
ENSMUSG00000032528	Vipr1	UP	116.892	0.548773	0.178092	3.0814	0.00206031	0.166002	Not Sig
ENSMUSG00000039159	Ube2h	DOWN	3669.9	-0.28193	0.0916714	-3.07544	0.00210194	0.166002	Not Sig
ENSMUSG00000042743	Sgtb	DOWN	390.262	-0.46252	0.150407	-3.07513	0.00210411	0.166002	Not Sig
ENSMUSG00000062866	Phactr2	DOWN	4584.85	-0.273425	0.089015	-3.07167	0.00212862	0.166002	Not Sig
ENSMUSG00000086390	1810019D21Rik	UP	327.556	0.483468	0.157213	3.07523	0.00210338	0.166002	Not Sig
ENSMUSG00000018924	Alox15	UP	25.2335	1.54658	0.50557	3.05909	0.00222012	0.168164	Not Sig
ENSMUSG00000041617	Ccdc74a	UP	64.5578	0.414992	0.135735	3.05738	0.00223283	0.168164	Not Sig
ENSMUSG00000091523	AU040972	UP	197.19	0.876265	0.286567	3.0578	0.00222969	0.168164	Not Sig
ENSMUSG00000109572	Cfap99	UP	37.7395	0.60562	0.197916	3.05999	0.00221343	0.168164	Not Sig
ENSMUSG00000026031	Cflar	DOWN	3684.75	-0.282267	0.0923973	-3.05493	0.00225114	0.168451	Not Sig
ENSMUSG00000027322	Siglec1	DOWN	184.959	-0.536419	0.175674	-3.0535	0.00226191	0.168451	Not Sig
ENSMUSG00000046818	Ddit4l	UP	110.208	0.73684	0.241352	3.05296	0.00226594	0.168451	Not Sig
ENSMUSG00000002413	Braf	DOWN	1394.38	-0.311078	0.102583	-3.03245	0.00242575	0.168698	Not Sig
ENSMUSG00000004961	Syt5	UP	81.8194	0.574913	0.189262	3.03765	0.00238432	0.168698	Not Sig
ENSMUSG00000016496	Cd274	DOWN	786.058	-0.27122	0.0890133	-3.04696	0.00231169	0.168698	Not Sig
ENSMUSG00000020120	Plek	DOWN	1275.95	-0.352424	0.116044	-3.03697	0.00238966	0.168698	Not Sig
ENSMUSG00000023852	Chd1	DOWN	1794.58	-0.345709	0.113836	-3.0369	0.00239029	0.168698	Not Sig
ENSMUSG00000024695	Zfp91	DOWN	4324.34	-0.197781	0.065175	-3.03461	0.0024085	0.168698	Not Sig
ENSMUSG00000028354	Fmn2	DOWN	59.8138	-1.08262	0.35625	-3.03893	0.00237422	0.168698	Not Sig
ENSMUSG00000033053	1700028P14Rik	UP	40.7305	0.570595	0.187276	3.04681	0.00231284	0.168698	Not Sig
ENSMUSG00000036943	Rab8b	DOWN	1997.18	-0.244548	0.0806178	-3.03342	0.00241795	0.168698	Not Sig
ENSMUSG00000041809	Efhc1	UP	320.52	0.500842	0.164488	3.04486	0.00232785	0.168698	Not Sig
ENSMUSG00000042265	Trem1	DOWN	124.162	-0.721539	0.236962	-3.04496	0.00232712	0.168698	Not Sig
ENSMUSG00000051483	Cbr1	UP	494.081	0.273522	0.0901395	3.03443	0.0024099	0.168698	Not Sig
ENSMUSG00000058690	Ccser2	DOWN	5148.08	-0.340979	0.112144	-3.04056	0.00236138	0.168698	Not Sig
ENSMUSG00000062939	Stat4	UP	144.737	0.73073	0.240022	3.04443	0.00233123	0.168698	Not Sig
ENSMUSG00000079293	Clec7a	DOWN	2951.55	-0.632173	0.207229	-3.0506	0.00228385	0.168698	Not Sig
ENSMUSG00000079543	Igkv13-85	UP	22.2927	1.74163	0.573294	3.03793	0.00238209	0.168698	Not Sig
ENSMUSG00000020096	Tbata	UP	41.6401	0.639717	0.211171	3.02939	0.00245051	0.169734	Not Sig
ENSMUSG00000010307	Tmem86a	DOWN	128.232	-0.491678	0.162749	-3.02107	0.00251881	0.171348	Not Sig
ENSMUSG00000020156	Pwwp3a	UP	924.935	0.344187	0.11395	3.02051	0.00252347	0.171348	Not Sig
ENSMUSG00000068587	Mgam	DOWN	30.8446	-1.13943	0.37721	-3.02068	0.0025221	0.171348	Not Sig
ENSMUSG00000069805	Fbp1	UP	66.2696	0.583312	0.193103	3.02074	0.00252159	0.171348	Not Sig
ENSMUSG00000078606	Gm4070	DOWN	3276	-0.617355	0.204215	-3.02307	0.00250227	0.171348	Not Sig
ENSMUSG00000006527	Sfmbt1	DOWN	592.456	-0.365034	0.121116	-3.01393	0.00257885	0.173761	Not Sig
ENSMUSG00000024217	Snrpc	UP	773.109	0.265434	0.0881694	3.01051	0.00260813	0.173761	Not Sig
ENSMUSG00000025357	Dgka	UP	1127.39	0.191546	0.0635639	3.01344	0.00258301	0.173761	Not Sig
ENSMUSG00000026819	Slc25a25	DOWN	847.702	-0.360789	0.119784	-3.01201	0.00259522	0.173761	Not Sig
ENSMUSG00000037890	Wdr19	UP	1380.09	0.359303	0.119355	3.01036	0.00260938	0.173761	Not Sig
ENSMUSG00000060733	Ipmk	DOWN	1498.76	-0.271508	0.0902352	-3.00889	0.00262202	0.173931	Not Sig
ENSMUSG00000023075	Akirin1	DOWN	827.507	-0.287859	0.0958473	-3.00331	0.00267058	0.175181	Not Sig
ENSMUSG00000027193	Api5	DOWN	2546.61	-0.193015	0.0642874	-3.00239	0.00267873	0.175181	Not Sig
ENSMUSG00000029135	Fosl2	DOWN	2311.07	-0.360268	0.120007	-3.00207	0.0026815	0.175181	Not Sig
ENSMUSG00000046318	Ccbe1	DOWN	334.388	-0.55355	0.184374	-3.00233	0.00267926	0.175181	Not Sig
ENSMUSG00000022893	Adamts1	DOWN	2986.92	-0.43177	0.14394	-2.99965	0.00270294	0.175915	Not Sig
ENSMUSG00000047181	Samd14	UP	51.345	0.650014	0.216898	2.99687	0.00272768	0.176859	Not Sig
ENSMUSG00000052270	Fpr2	DOWN	375.912	-0.503431	0.168113	-2.99459	0.00274813	0.177517	Not Sig
ENSMUSG00000048264	Dip2c	DOWN	1180.27	-0.242557	0.0810631	-2.9922	0.00276978	0.178248	Not Sig
ENSMUSG00000029442	Wdr66	UP	418.227	0.404151	0.135122	2.991	0.00278061	0.178279	Not Sig
ENSMUSG00000021363	Mak	UP	434.554	0.395602	0.132622	2.98293	0.00285501	0.181031	Not Sig
ENSMUSG00000078974	Sec61g	UP	149.001	1.77635	0.59529	2.984	0.00284506	0.181031	Not Sig
ENSMUSG00000085887	Arhgap27os3	UP	27.5378	0.759229	0.254487	2.98337	0.00285092	0.181031	Not Sig
ENSMUSG00000030124	Lag3	UP	24.1949	0.550316	0.184559	2.98179	0.00286568	0.181041	Not Sig
ENSMUSG00000024030	Abcg1	DOWN	2275.59	-0.376738	0.126512	-2.97789	0.00290242	0.181163	Not Sig
ENSMUSG00000029601	Iqcd	UP	21.2088	0.779665	0.261742	2.97875	0.00289426	0.181163	Not Sig
ENSMUSG00000037376	Trmt6	UP	213.615	0.307049	0.103136	2.97713	0.00290961	0.181163	Not Sig
ENSMUSG00000105547	Iglc3	UP	146.033	0.726392	0.243728	2.98033	0.00287933	0.181163	Not Sig
ENSMUSG00000056973	Ces1d	UP	11432	0.318219	0.10699	2.97427	0.00293683	0.1822	Not Sig
ENSMUSG00000024197	Plin3	UP	925.656	0.213117	0.0718365	2.96669	0.00301021	0.184758	Not Sig
ENSMUSG00000024446	Rpp21	UP	313.867	0.262777	0.0885343	2.96808	0.00299669	0.184758	Not Sig
ENSMUSG00000075595	Zfp652	DOWN	3858.49	-0.218445	0.0736155	-2.96738	0.00300345	0.184758	Not Sig
ENSMUSG00000047261	Gap43	UP	325.641	0.315671	0.10651	2.96376	0.00303903	0.185866	Not Sig
ENSMUSG00000024781	Lipa	DOWN	2129.91	-0.300215	0.101396	-2.96082	0.00306824	0.186989	Not Sig
ENSMUSG00000008763	Man1a2	DOWN	1781.94	-0.546303	0.185391	-2.94677	0.00321117	0.190976	Not Sig
ENSMUSG00000010136	Pifo	UP	284.603	0.434855	0.147554	2.94708	0.00320788	0.190976	Not Sig
ENSMUSG00000029660	Tex26	UP	123.999	0.52623	0.178524	2.94766	0.00320187	0.190976	Not Sig
ENSMUSG00000039578	Ccser1	UP	364.058	0.279192	0.0946531	2.94964	0.00318149	0.190976	Not Sig
ENSMUSG00000040481	Bptf	DOWN	3763.08	-0.256497	0.0869425	-2.95019	0.00317578	0.190976	Not Sig
ENSMUSG00000041769	Ppp2r2d	DOWN	1006.88	-0.369752	0.12531	-2.9507	0.0031705	0.190976	Not Sig
ENSMUSG00000090942	F830016B08Rik	DOWN	96.5471	-0.72604	0.24608	-2.95042	0.00317342	0.190976	Not Sig
ENSMUSG00000022451	Twf1	DOWN	2346.32	-0.423741	0.144332	-2.93588	0.003326	0.193138	Not Sig
ENSMUSG00000022805	Maats1	UP	191.761	0.471212	0.160384	2.93802	0.00330318	0.193138	Not Sig
ENSMUSG00000025224	Gbf1	DOWN	1665.09	-0.374852	0.128024	-2.92798	0.00341174	0.193138	Not Sig
ENSMUSG00000026158	Ogfrl1	DOWN	619.511	-0.288455	0.0983073	-2.93422	0.00334387	0.193138	Not Sig
ENSMUSG00000028459	Cd72	UP	243.762	0.695857	0.237407	2.93108	0.00337791	0.193138	Not Sig
ENSMUSG00000031924	Cyb5b	DOWN	3247.86	-0.164673	0.0562405	-2.92801	0.00341136	0.193138	Not Sig
ENSMUSG00000033721	Vav3	DOWN	604.957	-0.473951	0.161207	-2.94001	0.00328203	0.193138	Not Sig
ENSMUSG00000036845	Lin37	UP	240.218	0.354901	0.121092	2.93084	0.00338045	0.193138	Not Sig
ENSMUSG00000038522	Mfsd4b1	UP	60.7494	0.506943	0.173131	2.92809	0.00341049	0.193138	Not Sig
ENSMUSG00000039943	Plcb4	DOWN	3016.8	-0.325863	0.11099	-2.93597	0.00332502	0.193138	Not Sig
ENSMUSG00000047248	C2cd3	UP	1474.17	0.424711	0.145087	2.92729	0.00341932	0.193138	Not Sig
ENSMUSG00000048520	Fbxl13	UP	94.0388	0.458906	0.156268	2.93666	0.00331767	0.193138	Not Sig
ENSMUSG00000053930	Shisa6	DOWN	26.1798	-0.926811	0.316408	-2.92916	0.00339877	0.193138	Not Sig
ENSMUSG00000056498	Tmem154	DOWN	657.342	-0.437547	0.149387	-2.92895	0.0034011	0.193138	Not Sig
ENSMUSG00000062590	Armc9	UP	231.399	0.352604	0.120482	2.92662	0.00342669	0.193138	Not Sig
ENSMUSG00000066129	Kndc1	UP	287.088	0.419762	0.143077	2.93382	0.00334813	0.193138	Not Sig
ENSMUSG00000034171	Faah	UP	547.18	0.246232	0.0843415	2.91946	0.00350635	0.196887	Not Sig
ENSMUSG00000042812	Foxf1	DOWN	9044.93	-0.263529	0.0903594	-2.91646	0.00354029	0.196887	Not Sig
ENSMUSG00000048029	Eno4	UP	209.337	0.406309	0.139234	2.91817	0.00352097	0.196887	Not Sig
ENSMUSG00000087331	1810021B22Rik	UP	25.4025	0.627483	0.215085	2.91737	0.00352996	0.196887	Not Sig
ENSMUSG00000098132	Rassf10	UP	39.0788	0.54214	0.185946	2.91558	0.00355028	0.196887	Not Sig
ENSMUSG00000043164	Tmem212	UP	307.891	0.486531	0.167094	2.91172	0.00359448	0.198699	Not Sig
ENSMUSG00000037337	Map4k1	UP	218.755	0.622478	0.213866	2.9106	0.00360738	0.198775	Not Sig
ENSMUSG00000025144	Cenpx	UP	163.973	0.284025	0.097655	2.90845	0.00363221	0.19893	Not Sig
ENSMUSG00000026339	Ccdc93	DOWN	451.265	-0.347403	0.11945	-2.90836	0.00363326	0.19893	Not Sig
ENSMUSG00000016128	Stard13	DOWN	2533.3	-0.338629	0.116508	-2.90647	0.00365528	0.199502	Not Sig
ENSMUSG00000005871	Apc	DOWN	3564.35	-0.254482	0.0876247	-2.90423	0.00368159	0.200304	Not Sig
ENSMUSG00000024283	Wac	DOWN	3404.42	-0.332801	0.114749	-2.90026	0.00372849	0.201172	Not Sig
ENSMUSG00000025776	Crispld1	UP	63.3485	0.512161	0.1765	2.90177	0.00371066	0.201172	Not Sig
ENSMUSG00000028124	Gclm	UP	1539.58	0.244223	0.084217	2.89992	0.00373253	0.201172	Not Sig
ENSMUSG00000026626	Ppp2r5a	DOWN	3283.26	-0.41948	0.144758	-2.8978	0.00375787	0.201279	Not Sig
ENSMUSG00000075376	Rc3h2	DOWN	2006.13	-0.493744	0.170381	-2.89789	0.00375685	0.201279	Not Sig
ENSMUSG00000001930	Vwf	UP	4907.92	0.330649	0.114172	2.89606	0.00377884	0.201776	Not Sig
ENSMUSG00000031217	Efnb1	DOWN	1110.76	-0.42862	0.148267	-2.89086	0.00384189	0.202016	Not Sig
ENSMUSG00000039217	Il18	DOWN	475.212	-0.542932	0.187736	-2.892	0.00382798	0.202016	Not Sig
ENSMUSG00000040857	Erf	DOWN	362.205	-0.444144	0.153624	-2.89111	0.00383883	0.202016	Not Sig
ENSMUSG00000057816	Cfap299	UP	69.9015	0.652943	0.225655	2.89354	0.00380924	0.202016	Not Sig
ENSMUSG00000078869	Gm14409	DOWN	120.433	-0.506729	0.175168	-2.89282	0.003818	0.202016	Not Sig
ENSMUSG00000030724	Cd19	UP	278.813	0.81406	0.281911	2.88765	0.00388137	0.203471	Not Sig
ENSMUSG00000022783	Spag6l	UP	355.872	0.396178	0.137269	2.88613	0.00390009	0.203833	Not Sig
ENSMUSG00000106062	Gm43820	DOWN	101.614	-0.465691	0.161413	-2.8851	0.00391294	0.203886	Not Sig
ENSMUSG00000029173	Sepsecs	DOWN	765.419	-0.229169	0.0795359	-2.88133	0.00396006	0.205102	Not Sig
ENSMUSG00000029199	Lias	UP	542.382	0.260204	0.0903005	2.88154	0.00395737	0.205102	Not Sig
ENSMUSG00000028544	Slc5a9	UP	23.2675	1.10289	0.383066	2.8791	0.00398811	0.205937	Not Sig
ENSMUSG00000028788	Ptp4a2	DOWN	12347.3	-0.315456	0.109708	-2.87543	0.00403481	0.205948	Not Sig
ENSMUSG00000031557	Plekha2	DOWN	1909.65	-0.382004	0.132942	-2.87346	0.00405997	0.205948	Not Sig
ENSMUSG00000037416	Dmxl1	DOWN	1973.13	-0.68948	0.23985	-2.87463	0.004045	0.205948	Not Sig
ENSMUSG00000046242	Nme9	UP	291.24	0.429335	0.149321	2.87525	0.0040371	0.205948	Not Sig
ENSMUSG00000054161	Fam83e	UP	21.7283	0.991429	0.344964	2.87401	0.00405298	0.205948	Not Sig
ENSMUSG00000056492	Adgrf5	DOWN	32880.7	-0.374616	0.13031	-2.8748	0.00404279	0.205948	Not Sig
ENSMUSG00000063354	Slc39a4	UP	535.418	0.44963	0.156541	2.87228	0.00407521	0.206115	Not Sig
ENSMUSG00000054598	9130230L23Rik	UP	86.5941	0.446509	0.1556	2.86959	0.00411007	0.206666	Not Sig
ENSMUSG00000102712	Gm37758	DOWN	210.367	-0.760677	0.26503	-2.87015	0.00410273	0.206666	Not Sig
ENSMUSG00000021097	Clmn	DOWN	628.038	-0.400655	0.139785	-2.86623	0.00415389	0.208027	Not Sig
ENSMUSG00000027997	Casp6	UP	445.311	0.257012	0.0897162	2.86473	0.00417371	0.208027	Not Sig
ENSMUSG00000034035	Ccdc17	UP	571.677	0.463351	0.16176	2.86444	0.0041775	0.208027	Not Sig
ENSMUSG00000046585	Cfap58	UP	98.2168	0.450084	0.157161	2.86384	0.00418539	0.208027	Not Sig
ENSMUSG00000014039	Prdm15	DOWN	354.416	-0.268136	0.0937907	-2.85888	0.00425145	0.208052	Not Sig
ENSMUSG00000019302	Atp6v0a1	DOWN	1537.27	-0.239334	0.0836342	-2.86168	0.00421408	0.208052	Not Sig
ENSMUSG00000026753	Ppp6c	DOWN	1980.37	-0.182317	0.0636844	-2.86282	0.00419884	0.208052	Not Sig
ENSMUSG00000035842	Ddx11	UP	120.315	0.374807	0.131126	2.85837	0.00425827	0.208052	Not Sig
ENSMUSG00000050619	Zscan29	DOWN	583.715	-0.304546	0.10649	-2.85985	0.00423841	0.208052	Not Sig
ENSMUSG00000102037	Bcl2a1a	DOWN	342.847	-0.531891	0.186038	-2.85905	0.00424909	0.208052	Not Sig
ENSMUSG00000078485	Plekhn1	UP	695.533	0.221667	0.0776113	2.85611	0.00428863	0.208943	Not Sig
ENSMUSG00000004933	Matk	UP	16.636	0.913529	0.320211	2.85289	0.00433232	0.209886	Not Sig
ENSMUSG00000025432	Avil	DOWN	22.0021	-0.808946	0.283504	-2.85338	0.00432563	0.209886	Not Sig
ENSMUSG00000021751	Acox2	UP	146.483	0.642709	0.225438	2.85094	0.004359	0.210587	Not Sig
ENSMUSG00000027074	Slc43a3	DOWN	5619.9	-0.441429	0.155086	-2.84635	0.00442234	0.210891	Not Sig
ENSMUSG00000029762	Akr1b8	UP	435.102	0.390995	0.13738	2.84608	0.00442613	0.210891	Not Sig
ENSMUSG00000030589	Rasgrp4	UP	320.326	0.575981	0.202396	2.84581	0.00442986	0.210891	Not Sig
ENSMUSG00000032782	Cntrob	UP	179.595	0.471816	0.165674	2.84786	0.00440149	0.210891	Not Sig
ENSMUSG00000033088	Triobp	DOWN	689.038	-0.363185	0.127649	-2.84518	0.00443864	0.210891	Not Sig
ENSMUSG00000059588	Calcrl	DOWN	29097.4	-0.485172	0.17039	-2.84741	0.00440759	0.210891	Not Sig
ENSMUSG00000031444	F10	DOWN	106.356	-0.614123	0.216018	-2.84292	0.00447016	0.211224	Not Sig
ENSMUSG00000099553	Gm29538	UP	85.1365	0.540702	0.190181	2.84309	0.00446779	0.211224	Not Sig
ENSMUSG00000021000	Mia2	DOWN	1195.19	-0.3219	0.113514	-2.83577	0.00457157	0.212733	Not Sig
ENSMUSG00000023349	Clec4n	DOWN	260.56	-0.81176	0.28647	-2.83366	0.00460179	0.212733	Not Sig
ENSMUSG00000025731	Mettl26	UP	312.941	0.303225	0.107116	2.83081	0.00464301	0.212733	Not Sig
ENSMUSG00000026083	Eif5b	DOWN	2093.93	-0.255123	0.0898627	-2.83903	0.00452507	0.212733	Not Sig
ENSMUSG00000026171	Rnf25	UP	630.704	0.280277	0.098934	2.83297	0.0046117	0.212733	Not Sig
ENSMUSG00000036550	Cnot1	DOWN	3229	-0.341986	0.120829	-2.83032	0.0046501	0.212733	Not Sig
ENSMUSG00000037738	Nek5	UP	317.115	0.455511	0.160748	2.83369	0.00460134	0.212733	Not Sig
ENSMUSG00000040387	Klhl32	UP	69.1094	0.719893	0.25422	2.83177	0.0046291	0.212733	Not Sig
ENSMUSG00000041771	Slc24a4	DOWN	395.791	-0.365751	0.129145	-2.8321	0.00462438	0.212733	Not Sig
ENSMUSG00000049130	C5ar1	DOWN	235.33	-0.396334	0.14	-2.83096	0.0046409	0.212733	Not Sig
ENSMUSG00000062949	Atp11c	DOWN	1242.57	-0.389276	0.137275	-2.83575	0.00457183	0.212733	Not Sig
ENSMUSG00000100916	Lhb	UP	45.1563	0.552003	0.194914	2.83203	0.00462533	0.212733	Not Sig
ENSMUSG00000052212	Cd177	UP	119.687	0.670248	0.237316	2.82428	0.00473866	0.216211	Not Sig
ENSMUSG00000030365	Clec2i	UP	98.0343	0.577836	0.204792	2.82157	0.0047789	0.217471	Not Sig
ENSMUSG00000040703	Cyp2s1	UP	3472.84	0.385672	0.136734	2.8206	0.00479345	0.217559	Not Sig
ENSMUSG00000024334	H2-Oa	UP	62.5635	0.606421	0.215197	2.81798	0.00483264	0.218391	Not Sig
ENSMUSG00000056310	Tyw1	UP	232.981	0.249318	0.0884831	2.81769	0.0048371	0.218391	Not Sig
ENSMUSG00000002881	Nab1	DOWN	2295.39	-0.309188	0.109861	-2.81435	0.0048876	0.219548	Not Sig
ENSMUSG00000028238	Atp6v0d2	DOWN	755.053	-0.597791	0.212505	-2.81307	0.00490713	0.219548	Not Sig
ENSMUSG00000039485	Tspyl4	UP	513.464	0.365665	0.130008	2.81264	0.00491363	0.219548	Not Sig
ENSMUSG00000071202	Ccdc78	UP	180.639	0.460922	0.163803	2.81389	0.0048946	0.219548	Not Sig
ENSMUSG00000001089	Luzp1	DOWN	2140.09	-0.29145	0.103788	-2.80812	0.00498318	0.219808	Not Sig
ENSMUSG00000015405	Ace2	UP	385.377	0.402877	0.143465	2.80819	0.00498203	0.219808	Not Sig
ENSMUSG00000033731	3300002A11Rik	UP	346.763	0.459853	0.16358	2.81118	0.00493607	0.219808	Not Sig
ENSMUSG00000057103	Nat8f1	UP	28.1721	0.776107	0.276236	2.80958	0.00496069	0.219808	Not Sig
ENSMUSG00000072473	1700024G13Rik	UP	95.7562	0.511699	0.182147	2.80926	0.00496558	0.219808	Not Sig
ENSMUSG00000024085	Man2a1	DOWN	3523.58	-0.382693	0.136429	-2.80507	0.00503064	0.219845	Not Sig
ENSMUSG00000027284	Cdan1	UP	433.476	0.354955	0.126487	2.80625	0.0050121	0.219845	Not Sig
ENSMUSG00000038485	Socs7	DOWN	404.28	-0.487858	0.173897	-2.80545	0.00502469	0.219845	Not Sig
ENSMUSG00000108481	Gm33248	DOWN	84.4583	-0.527796	0.188177	-2.80479	0.00503501	0.219845	Not Sig
ENSMUSG00000114458	Gm47551	UP	172.725	0.312984	0.11178	2.79999	0.00511045	0.222576	Not Sig
ENSMUSG00000001964	Emd	DOWN	1134.48	-0.268793	0.0962786	-2.79182	0.0052412	0.225546	Not Sig
ENSMUSG00000020954	Strn3	DOWN	3385.73	-0.261062	0.0936232	-2.78843	0.00529634	0.225546	Not Sig
ENSMUSG00000028581	Laptm5	DOWN	3696.52	-0.509928	0.182743	-2.79042	0.00526402	0.225546	Not Sig
ENSMUSG00000036185	Sapcd1	UP	30.1442	0.742467	0.265926	2.79201	0.00523817	0.225546	Not Sig
ENSMUSG00000038418	Egr1	DOWN	4377.82	-0.534717	0.19147	-2.7927	0.005227	0.225546	Not Sig
ENSMUSG00000075569	Rsph10b	UP	484.167	0.389704	0.139613	2.79131	0.00524949	0.225546	Not Sig
ENSMUSG00000076598	Igkv3-7	UP	33.4059	1.17072	0.419465	2.79098	0.00525495	0.225546	Not Sig
ENSMUSG00000097352	C920009B18Rik	UP	357.921	2.00431	0.718439	2.78982	0.00527381	0.225546	Not Sig
ENSMUSG00000099655	2310034G01Rik	UP	98.0363	0.463729	0.166281	2.78883	0.00528996	0.225546	Not Sig
ENSMUSG00000027776	Il12a	UP	43.4163	0.629062	0.225995	2.78352	0.00537726	0.227308	Not Sig
ENSMUSG00000040350	Trim7	UP	117.08	0.415201	0.149148	2.78381	0.00537241	0.227308	Not Sig
ENSMUSG00000057068	Fam47e	UP	116.38	0.501297	0.179998	2.78501	0.00535268	0.227308	Not Sig
ENSMUSG00000031970	Dbndd1	UP	21.1174	0.690269	0.24814	2.78177	0.00540638	0.227424	Not Sig
ENSMUSG00000033589	Reep4	UP	440.922	0.254653	0.0915197	2.7825	0.00539418	0.227424	Not Sig
ENSMUSG00000021367	Edn1	UP	1063.36	0.362361	0.130488	2.77698	0.00548673	0.228468	Not Sig
ENSMUSG00000028139	Riiad1	UP	344.372	0.500719	0.180404	2.77555	0.00551084	0.228468	Not Sig
ENSMUSG00000029923	Rab19	UP	107.036	0.323562	0.116608	2.77478	0.00552394	0.228468	Not Sig
ENSMUSG00000039958	Etfbkmt	UP	489.034	0.285	0.102538	2.77947	0.00544469	0.228468	Not Sig
ENSMUSG00000073650	Catip	UP	145.172	0.67673	0.2437	2.77689	0.00548812	0.228468	Not Sig
ENSMUSG00000113877	Gm47208	UP	23.0105	0.839082	0.302096	2.77754	0.00547725	0.228468	Not Sig
ENSMUSG00000115148	Gm49125	DOWN	15.048	-0.965108	0.347724	-2.7755	0.00551168	0.228468	Not Sig
ENSMUSG00000063362	Alg11	DOWN	446.819	-0.483246	0.174251	-2.77328	0.0055494	0.228973	Not Sig
ENSMUSG00000023068	Nus1	DOWN	1719.79	-0.197194	0.0711274	-2.77241	0.00556433	0.229041	Not Sig
ENSMUSG00000022057	Adamdec1	UP	176.327	0.406421	0.14666	2.77118	0.00558527	0.229138	Not Sig
ENSMUSG00000058260	Serpina9	UP	107.68	0.821904	0.296639	2.77072	0.00559326	0.229138	Not Sig
ENSMUSG00000043157	Arl11	DOWN	113.217	-0.527044	0.190325	-2.76917	0.00561985	0.229681	Not Sig
ENSMUSG00000032315	Cyp1a1	UP	124.424	0.622469	0.225077	2.76558	0.00568222	0.231681	Not Sig
ENSMUSG00000049811	Fam161a	UP	636.606	0.349312	0.126391	2.76375	0.00571412	0.231886	Not Sig
ENSMUSG00000090019	Gimap1	UP	277.517	0.320701	0.116039	2.76375	0.00571413	0.231886	Not Sig
ENSMUSG00000021987	Mtmr6	DOWN	1400.7	-0.29171	0.10558	-2.76293	0.00572857	0.231926	Not Sig
ENSMUSG00000037973	Itprid1	UP	285.786	0.405357	0.14678	2.76166	0.00575085	0.232283	Not Sig
ENSMUSG00000003354	Ccdc65	UP	146.783	0.598361	0.216942	2.75816	0.00581274	0.234234	Not Sig
ENSMUSG00000001156	Mxd1	DOWN	1152.78	-0.3653	0.13262	-2.75449	0.00587845	0.234689	Not Sig
ENSMUSG00000020799	Tekt1	UP	256.885	0.446584	0.162015	2.75644	0.00584348	0.234689	Not Sig
ENSMUSG00000075225	Ccdc162	UP	401.479	0.470623	0.170775	2.75581	0.00585463	0.234689	Not Sig
ENSMUSG00000078247	Airn	UP	223.002	0.36293	0.131744	2.75482	0.00587248	0.234689	Not Sig
ENSMUSG00000024301	Kifc5b	UP	20.8002	0.69217	0.251499	2.75218	0.00592002	0.235187	Not Sig
ENSMUSG00000028106	Rprd2	DOWN	1858.27	-0.419472	0.152408	-2.7523	0.00591792	0.235187	Not Sig
ENSMUSG00000108206	Gm44427	DOWN	96.4663	-0.469872	0.170768	-2.75153	0.00593183	0.235187	Not Sig
ENSMUSG00000050122	Vwa3b	UP	124.915	0.660353	0.240104	2.75027	0.00595455	0.235546	Not Sig
ENSMUSG00000046727	Cystm1	UP	1349.96	0.220005	0.0800178	2.74945	0.00596946	0.235595	Not Sig
ENSMUSG00000025742	Prps2	DOWN	1697.25	-0.259453	0.094404	-2.74833	0.00599001	0.235626	Not Sig
ENSMUSG00000027782	Kpna4	DOWN	2593.46	-0.454847	0.165612	-2.74647	0.00602411	0.235626	Not Sig
ENSMUSG00000072872	Rybp	DOWN	1719.37	-0.282262	0.102774	-2.74642	0.00602487	0.235626	Not Sig
ENSMUSG00000074207	Adh1	UP	1577.63	0.293349	0.106757	2.74783	0.00599914	0.235626	Not Sig
ENSMUSG00000022200	Golph3	DOWN	2863.92	-0.176198	0.0641837	-2.74522	0.00604703	0.235694	Not Sig
ENSMUSG00000064080	Fbln2	UP	169.558	0.447433	0.163008	2.74484	0.00605396	0.235694	Not Sig
ENSMUSG00000018415	Gid4	DOWN	1009.2	-0.168627	0.0614738	-2.74307	0.00608675	0.23572	Not Sig
ENSMUSG00000026672	Optn	DOWN	359.577	-0.225439	0.0821832	-2.74312	0.00608578	0.23572	Not Sig
ENSMUSG00000066362	Rps13-ps1	UP	169.192	0.69614	0.253825	2.74259	0.00609561	0.23572	Not Sig
ENSMUSG00000031786	Drc7	UP	244.128	0.603218	0.220066	2.74108	0.00612376	0.235751	Not Sig
ENSMUSG00000072770	Acrbp	UP	143.956	0.362825	0.132359	2.74122	0.00612118	0.235751	Not Sig
ENSMUSG00000006494	Pdk1	DOWN	513.34	-0.408717	0.14929	-2.73774	0.00618623	0.236216	Not Sig
ENSMUSG00000021720	Rnf180	DOWN	72.47	-0.649988	0.237485	-2.73696	0.00620097	0.236216	Not Sig
ENSMUSG00000029822	Osbpl3	UP	1096.47	0.263261	0.0961936	2.73678	0.00620432	0.236216	Not Sig
ENSMUSG00000095753	Igkv4-53	DOWN	24.2344	-1.06994	0.390647	-2.73889	0.0061647	0.236216	Not Sig
ENSMUSG00000099632	2900093K20Rik	UP	52.3641	0.512949	0.187232	2.73965	0.00615049	0.236216	Not Sig
ENSMUSG00000056130	Ticam2	DOWN	44.6436	-0.557643	0.203847	-2.73559	0.00622686	0.236552	Not Sig
ENSMUSG00000027519	Rab22a	DOWN	2013.93	-0.231997	0.0848609	-2.73385	0.00625987	0.237283	Not Sig
ENSMUSG00000035860	Cdhr3	UP	1004.77	0.3495	0.127973	2.73104	0.00631349	0.238791	Not Sig
ENSMUSG00000021482	Prxl2c	DOWN	1068.69	-0.281539	0.103189	-2.72837	0.00636477	0.238804	Not Sig
ENSMUSG00000024087	Cyp1b1	UP	281.536	0.387702	0.142112	2.72814	0.00636921	0.238804	Not Sig
ENSMUSG00000041362	Shtn1	DOWN	510.859	-0.252112	0.0923709	-2.72934	0.00634608	0.238804	Not Sig
ENSMUSG00000048794	Cfap100	UP	285.991	0.409032	0.149917	2.72839	0.0063644	0.238804	Not Sig
ENSMUSG00000038791	Scgb3a2	UP	23734.6	0.434342	0.159325	2.72613	0.00640813	0.239742	Not Sig
ENSMUSG00000038866	Zcchc2	DOWN	482.744	-0.352911	0.129609	-2.72289	0.00647134	0.241583	Not Sig
ENSMUSG00000019990	Pde7b	DOWN	705.136	-0.322539	0.118755	-2.71601	0.00660737	0.242979	Not Sig
ENSMUSG00000021224	Numb	DOWN	2293.14	-0.347068	0.127704	-2.71776	0.00657249	0.242979	Not Sig
ENSMUSG00000024042	Sik1	DOWN	7613.59	-0.282052	0.103821	-2.71671	0.00659351	0.242979	Not Sig
ENSMUSG00000028341	Nr4a3	DOWN	467.579	-0.679958	0.250261	-2.717	0.00658767	0.242979	Not Sig
ENSMUSG00000045826	Ptprcap	UP	82.5432	0.654249	0.240557	2.71972	0.00653365	0.242979	Not Sig
ENSMUSG00000069917	Hba-a2	DOWN	3016.47	-0.595534	0.219013	-2.71917	0.00654452	0.242979	Not Sig
ENSMUSG00000078588	Ccdc24	UP	174.479	0.450556	0.165867	2.71637	0.00660028	0.242979	Not Sig
ENSMUSG00000022100	Xpo7	DOWN	1489.18	-0.238738	0.0879291	-2.71512	0.00662527	0.243119	Not Sig
ENSMUSG00000038987	Cfap157	UP	81.4853	0.651075	0.239861	2.71438	0.00663993	0.24314	Not Sig
ENSMUSG00000005087	Cd44	DOWN	5489.74	-0.205167	0.0756634	-2.71157	0.00669645	0.243145	Not Sig
ENSMUSG00000027189	Trim44	DOWN	5600.5	-0.194589	0.0717585	-2.71172	0.00669354	0.243145	Not Sig
ENSMUSG00000036598	Ccdc113	UP	178.507	0.457764	0.168767	2.7124	0.00667975	0.243145	Not Sig
ENSMUSG00000064373	Selenop	DOWN	44811.5	-0.389375	0.143541	-2.71265	0.00667485	0.243145	Not Sig
ENSMUSG00000030168	Adipor2	DOWN	1813.35	-0.256606	0.0947288	-2.70885	0.00675161	0.244119	Not Sig
ENSMUSG00000041073	Nacad	DOWN	66.3206	-0.493479	0.182141	-2.70932	0.00674206	0.244119	Not Sig
ENSMUSG00000071653	1810009A15Rik	UP	255.4	0.434123	0.160313	2.70796	0.00676972	0.244262	Not Sig
ENSMUSG00000039988	Ankrd13c	DOWN	1447.01	-0.336395	0.124279	-2.70677	0.00679405	0.244628	Not Sig
ENSMUSG00000028327	Stra6l	UP	28.9828	0.652269	0.241044	2.70601	0.00680961	0.244678	Not Sig
ENSMUSG00000021488	Nsd1	DOWN	2877.44	-0.333618	0.123346	-2.70474	0.00683572	0.245105	Not Sig
ENSMUSG00000021417	Eci2	DOWN	1865.09	-0.251397	0.0929865	-2.70359	0.00685955	0.24545	Not Sig
ENSMUSG00000045503	Sys1	UP	516.004	0.234864	0.086932	2.7017	0.00689853	0.246169	Not Sig
ENSMUSG00000022419	Deptor	DOWN	1927.43	-0.205952	0.0763304	-2.69816	0.00697233	0.247395	Not Sig
ENSMUSG00000028495	Rps6	DOWN	5338.54	-0.455052	0.168615	-2.69877	0.00695971	0.247395	Not Sig
ENSMUSG00000039167	Adgrl4	DOWN	4012.53	-0.429539	0.159234	-2.69753	0.00698564	0.247395	Not Sig
ENSMUSG00000004730	Adgre1	DOWN	357.404	-0.370915	0.137746	-2.69275	0.0070866	0.249333	Not Sig
ENSMUSG00000021950	Anxa8	UP	311.583	0.492538	0.182855	2.6936	0.00706848	0.249333	Not Sig
ENSMUSG00000026809	Spaca9	UP	156.233	0.45829	0.170229	2.6922	0.00709819	0.249333	Not Sig
ENSMUSG00000096929	A330023F24Rik	DOWN	419.924	-0.471637	0.175113	-2.69333	0.00707415	0.249333	Not Sig
ENSMUSG00000018927	Ccl6	DOWN	3633.85	-0.466079	0.173699	-2.68326	0.0072908	0.249755	Not Sig
ENSMUSG00000022096	Hr	DOWN	110.342	-0.437715	0.162948	-2.68623	0.00722642	0.249755	Not Sig
ENSMUSG00000022621	Rabl2	UP	1100.57	0.551287	0.205518	2.68243	0.00730905	0.249755	Not Sig
ENSMUSG00000022656	Nectin3	DOWN	3765.27	-0.254775	0.0948007	-2.68748	0.0071993	0.249755	Not Sig
ENSMUSG00000023845	Lnpep	DOWN	4335.7	-0.405284	0.150686	-2.68959	0.00715406	0.249755	Not Sig
ENSMUSG00000026525	Opn3	UP	44.8543	0.491981	0.18328	2.68431	0.00726801	0.249755	Not Sig
ENSMUSG00000026709	Dars2	UP	144.614	0.508202	0.189702	2.67895	0.00738535	0.249755	Not Sig
ENSMUSG00000032221	Mns1	UP	429.836	0.547579	0.204399	2.67897	0.00738491	0.249755	Not Sig
ENSMUSG00000033792	Atp7a	DOWN	833.887	-0.456598	0.17026	-2.68176	0.0073235	0.249755	Not Sig
ENSMUSG00000042349	Ikbke	UP	191.897	0.538397	0.200303	2.68792	0.00718995	0.249755	Not Sig
ENSMUSG00000047996	Prrg1	DOWN	618.728	-0.325541	0.121225	-2.68544	0.00724346	0.249755	Not Sig
ENSMUSG00000048038	Ccdc187	UP	343.939	0.335455	0.125102	2.68145	0.00733046	0.249755	Not Sig
ENSMUSG00000048924	Ccdc125	UP	100.513	0.314008	0.116948	2.68502	0.00725252	0.249755	Not Sig
ENSMUSG00000052142	Rasal3	UP	422.294	0.409482	0.152538	2.68446	0.00726481	0.249755	Not Sig
ENSMUSG00000052144	Ppp4r2	DOWN	2396.38	-0.259209	0.0966409	-2.68219	0.00731423	0.249755	Not Sig
ENSMUSG00000054814	Usp46	DOWN	1384.51	-0.37892	0.140923	-2.68885	0.00716982	0.249755	Not Sig
ENSMUSG00000059659	Gm10069	DOWN	30.7619	-0.980349	0.365766	-2.68026	0.0073564	0.249755	Not Sig
ENSMUSG00000072944	Nup62cl	UP	46.0579	0.829945	0.309787	2.67908	0.00738241	0.249755	Not Sig
ENSMUSG00000099342	Gm18180	DOWN	396.635	-0.438489	0.163131	-2.68796	0.00718906	0.249755	Not Sig
ENSMUSG00000035215	Lsm7	UP	521.539	0.421717	0.15762	2.67552	0.00746135	0.250589	Not Sig
ENSMUSG00000042744	Hectd4	DOWN	984.09	-0.381501	0.142606	-2.67522	0.00746812	0.250589	Not Sig
ENSMUSG00000048758	Rpl29	UP	2475.79	0.263763	0.0985364	2.67681	0.00743277	0.250589	Not Sig
ENSMUSG00000058446	Znrf2	DOWN	1914.59	-0.274339	0.102506	-2.67631	0.00744377	0.250589	Not Sig
ENSMUSG00000035877	Zhx3	DOWN	999.993	-0.439784	0.164483	-2.67373	0.00750125	0.250725	Not Sig
ENSMUSG00000036022	Fam122b	DOWN	248.587	-0.268743	0.100507	-2.67386	0.00749829	0.250725	Not Sig
ENSMUSG00000026112	Coa5	DOWN	2695.99	-0.125457	0.0469445	-2.67245	0.00752988	0.251195	Not Sig
ENSMUSG00000031642	Sh3rf1	DOWN	556.547	-0.245748	0.0922031	-2.66529	0.00769211	0.252724	Not Sig
ENSMUSG00000032382	Snx1	DOWN	972.504	-0.227594	0.0853798	-2.66567	0.00768361	0.252724	Not Sig
ENSMUSG00000032959	Pebp1	UP	1130.33	0.295717	0.110979	2.66462	0.00770759	0.252724	Not Sig
ENSMUSG00000035179	Ppp1r32	UP	63.5012	0.52036	0.19506	2.66769	0.00763755	0.252724	Not Sig
ENSMUSG00000035486	Plk5	UP	32.641	0.612873	0.229898	2.66584	0.00767955	0.252724	Not Sig
ENSMUSG00000040859	Bsdc1	DOWN	1398.58	-0.242495	0.0910013	-2.66474	0.0077048	0.252724	Not Sig
ENSMUSG00000059540	Tcea2	UP	151.539	0.431609	0.161968	2.66478	0.00770398	0.252724	Not Sig
ENSMUSG00000081344	Gm14303	UP	1393.57	0.350825	0.131594	2.66597	0.00767669	0.252724	Not Sig
ENSMUSG00000085180	AI838599	UP	511.089	0.398163	0.149398	2.66512	0.00769619	0.252724	Not Sig
ENSMUSG00000004099	Dnmt1	UP	937.937	0.314688	0.118285	2.66041	0.00780454	0.25351	Not Sig
ENSMUSG00000006304	Arpc2	DOWN	8996.17	-0.222795	0.0837263	-2.66099	0.00779108	0.25351	Not Sig
ENSMUSG00000029101	Rgs12	DOWN	2379.99	-0.263949	0.0991726	-2.66151	0.00777899	0.25351	Not Sig
ENSMUSG00000085917	Gm15899	DOWN	459.056	-0.345357	0.129741	-2.6619	0.00777014	0.25351	Not Sig
ENSMUSG00000108732	2310043P16Rik	UP	45.7164	0.419717	0.157765	2.66039	0.00780506	0.25351	Not Sig
ENSMUSG00000002111	Spi1	DOWN	312.586	-0.386711	0.14548	-2.65817	0.00785669	0.254467	Not Sig
ENSMUSG00000042788	Fam166b	UP	43.4177	0.724178	0.272532	2.65722	0.00787878	0.254467	Not Sig
ENSMUSG00000098950	Gm28036	DOWN	592.45	-0.665021	0.250243	-2.65751	0.00787212	0.254467	Not Sig
ENSMUSG00000041308	Sntb2	DOWN	1941.84	-0.249898	0.094076	-2.65635	0.00789922	0.25465	Not Sig
ENSMUSG00000020115	Tbk1	DOWN	789.43	-0.311405	0.117267	-2.65552	0.00791861	0.254799	Not Sig
ENSMUSG00000042831	Alkbh6	UP	281.835	0.271522	0.102399	2.65162	0.00801068	0.256927	Not Sig
ENSMUSG00000073856	Iqck	UP	99.7986	0.384114	0.144869	2.65146	0.00801455	0.256927	Not Sig
ENSMUSG00000020182	Ddc	UP	41.3125	0.547767	0.206718	2.64982	0.00805338	0.257216	Not Sig
ENSMUSG00000072663	Spef2	UP	333.27	0.333701	0.125918	2.65014	0.00804595	0.257216	Not Sig
ENSMUSG00000024830	Rps6kb2	UP	512.229	0.313013	0.118601	2.63921	0.00830987	0.25777	Not Sig
ENSMUSG00000025355	Mmp19	DOWN	606.792	-0.392116	0.148118	-2.64733	0.00811306	0.25777	Not Sig
ENSMUSG00000026580	Selp	UP	51.9174	0.632	0.239301	2.64102	0.00826558	0.25777	Not Sig
ENSMUSG00000027641	Rbl1	DOWN	643.694	-0.180601	0.0683329	-2.64296	0.00821836	0.25777	Not Sig
ENSMUSG00000028441	1110017D15Rik	UP	456.412	0.290469	0.109973	2.64128	0.00825929	0.25777	Not Sig
ENSMUSG00000031753	Cog4	DOWN	514.741	-0.257042	0.0972418	-2.64332	0.00820964	0.25777	Not Sig
ENSMUSG00000034792	Gna15	DOWN	71.9648	-0.348768	0.131815	-2.64589	0.00814767	0.25777	Not Sig
ENSMUSG00000036885	Arhgef26	DOWN	2224.83	-0.358579	0.135782	-2.64084	0.00827013	0.25777	Not Sig
ENSMUSG00000045896	Paip2b	DOWN	677.225	-0.155969	0.0589469	-2.64592	0.00814702	0.25777	Not Sig
ENSMUSG00000049516	Spty2d1	DOWN	1014.14	-0.190839	0.0723041	-2.6394	0.00830535	0.25777	Not Sig
ENSMUSG00000052291	5330438D12Rik	UP	82.801	0.740744	0.280041	2.64513	0.00816598	0.25777	Not Sig
ENSMUSG00000059089	Fcgr4	DOWN	130.863	-0.446475	0.168998	-2.64189	0.0082444	0.25777	Not Sig
ENSMUSG00000067780	Pi15	DOWN	515.945	-0.478249	0.181168	-2.63981	0.00829517	0.25777	Not Sig
ENSMUSG00000071748	Gm14698	DOWN	429.994	-0.469724	0.177712	-2.64317	0.00821342	0.25777	Not Sig
ENSMUSG00000074345	Tnfaip8l3	DOWN	192.019	-0.354319	0.133867	-2.6468	0.00812564	0.25777	Not Sig
ENSMUSG00000076435	Acsf2	UP	469.024	0.375799	0.14237	2.63959	0.00830064	0.25777	Not Sig
ENSMUSG00000040219	Ttc12	UP	480.561	0.272438	0.103267	2.63818	0.00833513	0.257988	Not Sig
ENSMUSG00000070877	Ldlrad1	UP	251.262	0.434206	0.164615	2.63771	0.00834681	0.257988	Not Sig
ENSMUSG00000014932	Yes1	DOWN	1200.74	-0.303073	0.114958	-2.63639	0.00837941	0.258533	Not Sig
ENSMUSG00000038894	Irs2	DOWN	1701.16	-0.29281	0.11114	-2.63461	0.00842348	0.259025	Not Sig
ENSMUSG00000042694	Stn1	UP	269.26	0.654048	0.24826	2.63453	0.0084254	0.259025	Not Sig
ENSMUSG00000044772	Sntn	UP	326.526	0.363728	0.138115	2.63351	0.00845073	0.259341	Not Sig
ENSMUSG00000026229	Psmd1	UP	1959.07	0.247178	0.093948	2.63101	0.00851324	0.260796	Not Sig
ENSMUSG00000032011	Thy1	UP	288.678	0.450536	0.171411	2.6284	0.00857873	0.262336	Not Sig
ENSMUSG00000021096	Ppm1a	DOWN	2070.97	-0.12374	0.0471182	-2.62615	0.00863564	0.262679	Not Sig
ENSMUSG00000098934	Gm18853	DOWN	145.325	-0.654636	0.249213	-2.62681	0.00861885	0.262679	Not Sig
ENSMUSG00000103148	Gm37746	DOWN	15.9618	-0.783617	0.298347	-2.62653	0.00862609	0.262679	Not Sig
ENSMUSG00000001666	Ddt	UP	545.085	0.220306	0.0839501	2.62425	0.00868399	0.262959	Not Sig
ENSMUSG00000025409	Mbd6	UP	729.729	0.217607	0.0829298	2.62399	0.00869058	0.262959	Not Sig
ENSMUSG00000052087	Rgs14	UP	72.8522	0.389636	0.148431	2.62503	0.00866405	0.262959	Not Sig
ENSMUSG00000082746	Rps12-ps1	UP	35.1842	0.575657	0.219523	2.62231	0.0087336	0.263797	Not Sig
ENSMUSG00000021982	Cdadc1	DOWN	679.236	-0.163512	0.0623899	-2.6208	0.00877238	0.264506	Not Sig
ENSMUSG00000060803	Gstp1	UP	2583.69	0.259448	0.0990234	2.62007	0.00879121	0.264611	Not Sig
ENSMUSG00000026228	Htr2b	DOWN	116.038	-0.451328	0.172355	-2.6186	0.00882904	0.265287	Not Sig
ENSMUSG00000001280	Sp1	DOWN	2364.79	-0.506027	0.193364	-2.61697	0.00887139	0.265633	Not Sig
ENSMUSG00000020032	Nuak1	DOWN	635.53	-0.247187	0.0944961	-2.61584	0.00890076	0.265821	Not Sig
ENSMUSG00000028030	Tbck	DOWN	628.936	-0.368572	0.141006	-2.61387	0.0089522	0.265821	Not Sig
ENSMUSG00000034684	Sema3f	DOWN	2918.17	-0.346109	0.132377	-2.61456	0.00893418	0.265821	Not Sig
ENSMUSG00000042557	Sin3a	DOWN	1110.42	-0.360275	0.137861	-2.61332	0.00896669	0.265821	Not Sig
ENSMUSG00000054057	A930004D18Rik	UP	66.5795	0.411967	0.157649	2.61319	0.00897013	0.265821	Not Sig
ENSMUSG00000090137	Uba52	DOWN	3940.41	-0.234093	0.0895588	-2.61384	0.00895304	0.265821	Not Sig
ENSMUSG00000003032	Klf4	DOWN	3638.02	-0.349883	0.133966	-2.61173	0.00900857	0.266502	Not Sig
ENSMUSG00000003849	Nqo1	UP	152.719	0.459506	0.176072	2.60976	0.00906045	0.267121	Not Sig
ENSMUSG00000041390	Mdfic	DOWN	1701.26	-0.254313	0.0974405	-2.60993	0.00905598	0.267121	Not Sig
ENSMUSG00000028699	Tspan1	UP	854.188	0.428946	0.1644	2.60916	0.0090765	0.267137	Not Sig
ENSMUSG00000029463	Fam216a	UP	449.375	0.239714	0.0919124	2.60807	0.0091055	0.26728	Not Sig
ENSMUSG00000044393	Dsg2	UP	406.842	0.332447	0.127496	2.60751	0.00912022	0.26728	Not Sig
ENSMUSG00000070532	Ccdc190	UP	342.688	0.49599	0.190236	2.60723	0.00912783	0.26728	Not Sig
ENSMUSG00000034427	Myo15b	UP	22.1055	0.749161	0.287451	2.60622	0.00915479	0.267615	Not Sig
ENSMUSG00000018363	Smurf2	DOWN	5577.28	-0.355086	0.136366	-2.60392	0.00921655	0.268495	Not Sig
ENSMUSG00000020189	Osbpl8	DOWN	1941.36	-0.258282	0.0993186	-2.60053	0.00930787	0.268495	Not Sig
ENSMUSG00000020454	Eif4enif1	DOWN	796.809	-0.408254	0.157075	-2.59911	0.0093467	0.268495	Not Sig
ENSMUSG00000024426	Atat1	UP	528.436	0.348024	0.13383	2.6005	0.00930876	0.268495	Not Sig
ENSMUSG00000026575	Nme7	UP	384.797	0.210346	0.0808147	2.60282	0.00924613	0.268495	Not Sig
ENSMUSG00000029469	Ift81	UP	627.48	0.293251	0.112806	2.59959	0.00933345	0.268495	Not Sig
ENSMUSG00000029648	Flt1	DOWN	7189.36	-0.269994	0.103913	-2.59827	0.00936959	0.268495	Not Sig
ENSMUSG00000037411	Serpine1	DOWN	1550.99	-0.413767	0.159017	-2.60203	0.00926742	0.268495	Not Sig
ENSMUSG00000038756	Ttll6	UP	292.605	0.363671	0.139992	2.5978	0.00938223	0.268495	Not Sig
ENSMUSG00000041193	Pla2g5	UP	24.4288	0.747269	0.287261	2.60135	0.00928565	0.268495	Not Sig
ENSMUSG00000044976	Wdr72	UP	88.5928	0.592589	0.227527	2.60448	0.00920141	0.268495	Not Sig
ENSMUSG00000074102	Rbm15b	DOWN	627.553	-0.395434	0.15223	-2.59762	0.00938727	0.268495	Not Sig
ENSMUSG00000075279	Mrpl23-ps1	UP	392.443	0.284645	0.109521	2.59899	0.00934979	0.268495	Not Sig
ENSMUSG00000002496	Tsc2	UP	3130.97	0.351179	0.135255	2.59642	0.00942	0.268601	Not Sig
ENSMUSG00000061436	Hipk2	DOWN	1900.07	-0.347965	0.134021	-2.59635	0.00942213	0.268601	Not Sig
ENSMUSG00000040785	Ttc3	DOWN	1688.62	-0.324893	0.125192	-2.59516	0.00945473	0.269085	Not Sig
ENSMUSG00000039672	Kcne2	DOWN	585.094	-0.324127	0.124953	-2.594	0.00948676	0.269552	Not Sig
ENSMUSG00000005069	Pex5	DOWN	457.28	-0.352469	0.136096	-2.58985	0.00960181	0.270599	Not Sig
ENSMUSG00000017499	Cdc6	UP	52.9754	0.539152	0.208352	2.5877	0.00966186	0.270599	Not Sig
ENSMUSG00000026605	Cenpf	DOWN	168.119	-0.781961	0.302084	-2.58855	0.00963804	0.270599	Not Sig
ENSMUSG00000029401	Rilpl2	UP	366.206	0.241544	0.0932558	2.59012	0.00959422	0.270599	Not Sig
ENSMUSG00000034429	Zfp707	UP	98.3063	0.376575	0.145408	2.58979	0.00960351	0.270599	Not Sig
ENSMUSG00000046805	Mpeg1	DOWN	2719.38	-0.271208	0.104724	-2.58975	0.00960466	0.270599	Not Sig
ENSMUSG00000047412	Zbtb44	DOWN	1161.3	-0.24368	0.0941706	-2.58764	0.0096636	0.270599	Not Sig
ENSMUSG00000051469	Zfp24	DOWN	911.175	-0.305292	0.118008	-2.58704	0.00968049	0.270599	Not Sig
ENSMUSG00000078945	Naip2	DOWN	187.44	-0.289178	0.111704	-2.58879	0.00963134	0.270599	Not Sig
ENSMUSG00000086889	Phf2os1	UP	15.0741	0.658915	0.254666	2.58737	0.0096713	0.270599	Not Sig
ENSMUSG00000019312	Grb7	UP	234.64	0.320921	0.124148	2.58498	0.00973834	0.27093	Not Sig
ENSMUSG00000028776	Tinagl1	DOWN	1155.87	-0.338831	0.131079	-2.58494	0.00973948	0.27093	Not Sig
ENSMUSG00000063410	Stk24	DOWN	1743.62	-0.379909	0.146967	-2.585	0.00973792	0.27093	Not Sig
ENSMUSG00000039632	Ccdc151	UP	80.6726	0.540052	0.209138	2.58227	0.00981525	0.27216	Not Sig
ENSMUSG00000109946	Brd3os	UP	55.1959	0.416373	0.161225	2.58256	0.00980708	0.27216	Not Sig
ENSMUSG00000049076	Acap2	DOWN	2849.36	-0.326087	0.126322	-2.5814	0.00984005	0.27241	Not Sig
ENSMUSG00000019850	Tnfaip3	DOWN	1143.36	-0.33352	0.129343	-2.57857	0.00992094	0.27249	Not Sig
ENSMUSG00000019966	Kitl	DOWN	7749.1	-0.40945	0.158879	-2.57712	0.00996269	0.27249	Not Sig
ENSMUSG00000021219	Rgs6	DOWN	303.277	-0.354401	0.137422	-2.57892	0.0099109	0.27249	Not Sig
ENSMUSG00000023966	Rsph9	UP	119.157	0.366464	0.142201	2.57709	0.00996368	0.27249	Not Sig
ENSMUSG00000024978	Gpam	DOWN	1616.77	-0.272073	0.105535	-2.57804	0.00993611	0.27249	Not Sig
ENSMUSG00000036087	Slain2	DOWN	2590.62	-0.267882	0.103955	-2.57689	0.00996932	0.27249	Not Sig
ENSMUSG00000043020	Wdr63	UP	613.135	0.377048	0.146266	2.57782	0.00994256	0.27249	Not Sig
ENSMUSG00000097729	2310015A10Rik	UP	91.437	0.389081	0.150981	2.57702	0.00996549	0.27249	Not Sig
ENSMUSG00000060188	Cxcl17	UP	824.298	0.524829	0.203805	2.57516	0.0100194	0.273426	Not Sig
ENSMUSG00000013663	Pten	DOWN	6100.1	-0.304695	0.118577	-2.5696	0.0101817	0.273977	Not Sig
ENSMUSG00000018733	Pex12	DOWN	260.023	-0.567377	0.220625	-2.57168	0.0101208	0.273977	Not Sig
ENSMUSG00000020078	Vps26a	DOWN	1454.92	-0.359265	0.139696	-2.57176	0.0101184	0.273977	Not Sig
ENSMUSG00000047675	Rps8	UP	7867.3	0.355417	0.138318	2.56957	0.0101826	0.273977	Not Sig
ENSMUSG00000051444	Bbs12	UP	90.1944	0.38073	0.148049	2.57165	0.0101214	0.273977	Not Sig
ENSMUSG00000073795	Spef1l	UP	56.5267	0.475001	0.184743	2.57115	0.0101362	0.273977	Not Sig
ENSMUSG00000079620	Muc4	UP	1216.32	0.581377	0.226246	2.56967	0.0101795	0.273977	Not Sig
ENSMUSG00000090247	Bloc1s1	UP	521.315	0.300742	0.116929	2.57201	0.0101109	0.273977	Not Sig
ENSMUSG00000103476	Strit1	UP	15.084	0.678127	0.263647	2.57211	0.0101082	0.273977	Not Sig
ENSMUSG00000021700	Rab3c	DOWN	211.147	-0.544359	0.212081	-2.56675	0.0102656	0.274498	Not Sig
ENSMUSG00000022867	Usp25	DOWN	1780.62	-0.211288	0.0822675	-2.56831	0.0102196	0.274498	Not Sig
ENSMUSG00000034041	Lyl1	UP	97.4729	0.374177	0.145767	2.56696	0.0102596	0.274498	Not Sig
ENSMUSG00000062017	Abca14	DOWN	21.913	-0.969719	0.377752	-2.56708	0.010256	0.274498	Not Sig
ENSMUSG00000018774	Cd68	DOWN	640.289	-0.462662	0.180374	-2.56501	0.0103172	0.275262	Not Sig
ENSMUSG00000075470	Alg10b	DOWN	1323.46	-0.218156	0.0850606	-2.56471	0.0103261	0.275262	Not Sig
ENSMUSG00000103034	Gm8797	UP	2058.23	0.320213	0.124902	2.56371	0.010356	0.275632	Not Sig
ENSMUSG00000026872	Zeb2	DOWN	3700.57	-0.364903	0.142379	-2.56291	0.0103799	0.275844	Not Sig
ENSMUSG00000024811	Tnks2	DOWN	3574.03	-0.526191	0.205416	-2.56159	0.0104194	0.276212	Not Sig
ENSMUSG00000105139	Gm19391	UP	45.48	0.578368	0.225804	2.56138	0.0104258	0.276212	Not Sig
ENSMUSG00000020802	Ube2o	UP	539.994	0.254285	0.0993218	2.56022	0.0104606	0.276285	Not Sig
ENSMUSG00000021234	Fam161b	UP	223.271	0.299481	0.116971	2.56029	0.0104584	0.276285	Not Sig
ENSMUSG00000017002	Slpi	DOWN	1031.78	-0.479988	0.187624	-2.55824	0.0105202	0.276979	Not Sig
ENSMUSG00000022456	Septin3	UP	137.896	0.503844	0.197109	2.55617	0.0105832	0.276979	Not Sig
ENSMUSG00000026764	Kif5c	UP	29.9373	1.04836	0.409809	2.55817	0.0105223	0.276979	Not Sig
ENSMUSG00000030120	Mlf2	UP	1457.7	0.220172	0.0860961	2.55728	0.0105494	0.276979	Not Sig
ENSMUSG00000036853	Mcoln3	DOWN	62.0545	-0.566574	0.221642	-2.55626	0.0105803	0.276979	Not Sig
ENSMUSG00000051065	Mb21d2	DOWN	378.57	-0.251444	0.0983365	-2.55698	0.0105586	0.276979	Not Sig
ENSMUSG00000008668	Rps18	UP	247.006	0.791815	0.310029	2.554	0.0106493	0.278083	Not Sig
ENSMUSG00000026377	Nifk	DOWN	394.811	-0.411877	0.161285	-2.55373	0.0106577	0.278083	Not Sig
ENSMUSG00000037683	Armc3	UP	181.398	0.44333	0.173764	2.55134	0.010731	0.279152	Not Sig
ENSMUSG00000040165	Cd209c	UP	160.989	0.49586	0.194337	2.55154	0.0107247	0.279152	Not Sig
ENSMUSG00000033533	Acsm1	UP	94.4471	0.777338	0.304764	2.55062	0.0107531	0.279306	Not Sig
ENSMUSG00000021589	Rhobtb3	DOWN	230.27	-0.390973	0.153471	-2.54754	0.0108486	0.280097	Not Sig
ENSMUSG00000028557	Rnf11	DOWN	3121.73	-0.178913	0.0702034	-2.5485	0.0108187	0.280097	Not Sig
ENSMUSG00000030452	Nipa2	DOWN	977.021	-0.309854	0.121703	-2.54598	0.0108973	0.280097	Not Sig
ENSMUSG00000033022	Cdo1	DOWN	3608.57	-0.207989	0.0816082	-2.54863	0.0108146	0.280097	Not Sig
ENSMUSG00000039202	Abhd2	DOWN	5604.63	-0.180771	0.0709622	-2.54743	0.0108518	0.280097	Not Sig
ENSMUSG00000049791	Fzd4	DOWN	4608.24	-0.259072	0.101747	-2.54624	0.0108889	0.280097	Not Sig
ENSMUSG00000054428	Atpif1	UP	1606.59	0.303758	0.119307	2.54603	0.0108957	0.280097	Not Sig
ENSMUSG00000029182	Fam166c	UP	150.476	0.360817	0.141758	2.54531	0.010918	0.280213	Not Sig
ENSMUSG00000026578	Ccdc181	UP	474.19	0.307792	0.120978	2.5442	0.0109528	0.280271	Not Sig
ENSMUSG00000046311	Zfp62	DOWN	910.96	-0.358343	0.140843	-2.54428	0.0109503	0.280271	Not Sig
ENSMUSG00000085715	Tsix	UP	78.9769	0.481379	0.189253	2.54358	0.0109723	0.280354	Not Sig
ENSMUSG00000020611	Gna13	DOWN	5978.97	-0.219791	0.0865383	-2.53981	0.0110913	0.280717	Not Sig
ENSMUSG00000025017	Pik3ap1	DOWN	300.698	-0.426246	0.167679	-2.54203	0.0110212	0.280717	Not Sig
ENSMUSG00000036934	4921524J17Rik	UP	364.712	0.386049	0.151983	2.54009	0.0110825	0.280717	Not Sig
ENSMUSG00000037685	Atp8a1	DOWN	10318.4	-0.299412	0.117901	-2.53952	0.0111004	0.280717	Not Sig
ENSMUSG00000060962	Dmkn	UP	203.189	0.481435	0.189481	2.5408	0.0110598	0.280717	Not Sig
ENSMUSG00000110537	Gm4316	UP	557.5	0.315101	0.12402	2.54073	0.011062	0.280717	Not Sig
ENSMUSG00000111436	Gm47356	DOWN	31.3968	-0.591993	0.232856	-2.54231	0.0110121	0.280717	Not Sig
ENSMUSG00000038679	Trps1	DOWN	501.781	-0.340961	0.134351	-2.53784	0.011154	0.280836	Not Sig
ENSMUSG00000039419	Cntnap2	UP	139.838	0.384555	0.151526	2.53787	0.0111529	0.280836	Not Sig
ENSMUSG00000042406	Atf4	DOWN	3861.26	-0.237047	0.0933874	-2.53832	0.0111386	0.280836	Not Sig
ENSMUSG00000025983	Ccdc150	UP	28.9082	0.572706	0.225859	2.53568	0.0112229	0.281477	Not Sig
ENSMUSG00000029718	Pcolce	UP	1846.92	0.33119	0.130604	2.53583	0.011218	0.281477	Not Sig
ENSMUSG00000060176	Kif27	UP	266.306	0.365579	0.144184	2.53551	0.0112284	0.281477	Not Sig
ENSMUSG00000032057	4833427G06Rik	UP	187.581	0.460807	0.181779	2.53499	0.0112452	0.281488	Not Sig
ENSMUSG00000038642	Ctss	DOWN	2732.75	-0.376747	0.148732	-2.53306	0.0113073	0.282633	Not Sig
ENSMUSG00000026825	Dnm1	UP	361.456	0.40371	0.15944	2.53204	0.0113401	0.282955	Not Sig
ENSMUSG00000045165	AI467606	UP	425.774	0.366639	0.144852	2.53114	0.0113694	0.282955	Not Sig
ENSMUSG00000090086	AI480526	UP	579.002	0.360787	0.142535	2.53122	0.0113666	0.282955	Not Sig
ENSMUSG00000020864	Ankrd40	DOWN	3499.24	-0.179868	0.0710996	-2.5298	0.0114128	0.28342	Not Sig
ENSMUSG00000036834	Plch1	UP	117.967	0.522966	0.206833	2.52844	0.0114571	0.28342	Not Sig
ENSMUSG00000052296	Ppp6r1	DOWN	931.494	-0.343306	0.135752	-2.52891	0.0114416	0.28342	Not Sig
ENSMUSG00000095677	Dynlt1f	UP	593.154	0.335126	0.132488	2.52949	0.0114228	0.28342	Not Sig
ENSMUSG00000109245	Gm44860	DOWN	18.985	-0.859686	0.340061	-2.52804	0.0114703	0.28342	Not Sig
ENSMUSG00000012819	Cdh23	DOWN	25.3204	-1.16857	0.462684	-2.52564	0.0115489	0.283737	Not Sig
ENSMUSG00000018707	Dync1h1	DOWN	5512.06	-0.273843	0.108389	-2.52648	0.0115212	0.283737	Not Sig
ENSMUSG00000028838	Extl1	UP	65.2368	0.547718	0.216831	2.52602	0.0115365	0.283737	Not Sig
ENSMUSG00000032561	Acpp	UP	130.181	0.510658	0.20212	2.5265	0.0115204	0.283737	Not Sig
ENSMUSG00000040323	Gm15429	DOWN	377.777	-0.296543	0.117469	-2.52444	0.0115884	0.284304	Not Sig
ENSMUSG00000053889	Kirrel3os	DOWN	20.2909	-0.544571	0.215807	-2.52342	0.011622	0.284722	Not Sig
ENSMUSG00000058239	Usf2	DOWN	1161.22	-0.17801	0.0705783	-2.52216	0.0116637	0.284963	Not Sig
ENSMUSG00000091705	H2-Q2	DOWN	627.581	-0.484562	0.192125	-2.52212	0.0116649	0.284963	Not Sig
ENSMUSG00000009035	Tmem184b	DOWN	2363.68	-0.243681	0.0966373	-2.52161	0.0116821	0.284979	Not Sig
ENSMUSG00000029685	Asb15	UP	28.2749	0.642048	0.254673	2.52107	0.0116998	0.285009	Not Sig
ENSMUSG00000026180	Cxcr2	DOWN	643.133	-0.577934	0.229324	-2.52016	0.0117301	0.285345	Not Sig
ENSMUSG00000007476	Lrrc8a	DOWN	1632.32	-0.31835	0.126474	-2.51713	0.0118316	0.287409	Not Sig
ENSMUSG00000026436	Elk4	DOWN	2697.85	-0.203953	0.0810664	-2.51587	0.0118739	0.287874	Not Sig
ENSMUSG00000037730	Mynn	DOWN	512.617	-0.324042	0.128865	-2.51458	0.0119175	0.287874	Not Sig
ENSMUSG00000045659	Plekha7	UP	138.249	0.387153	0.153928	2.51515	0.0118981	0.287874	Not Sig
ENSMUSG00000086544	Chn1os3	UP	17.1658	0.851869	0.338748	2.51476	0.0119113	0.287874	Not Sig
ENSMUSG00000054404	Slfn5	DOWN	2519.94	-0.392474	0.156119	-2.51395	0.0119389	0.287986	Not Sig
ENSMUSG00000015950	Ncf1	DOWN	587.484	-0.234779	0.0935553	-2.50952	0.0120895	0.289192	Not Sig
ENSMUSG00000018387	Shroom1	UP	73.6063	0.989436	0.394176	2.51014	0.0120683	0.289192	Not Sig
ENSMUSG00000022905	Kpna1	DOWN	1406.82	-0.193938	0.0772806	-2.50953	0.0120893	0.289192	Not Sig
ENSMUSG00000039585	Myo9a	DOWN	1869.59	-0.571229	0.227451	-2.51143	0.0120242	0.289192	Not Sig
ENSMUSG00000050106	Tmc8	UP	84.0126	0.451247	0.17966	2.51168	0.0120158	0.289192	Not Sig
ENSMUSG00000087231	E230016M11Rik	UP	47.5713	0.517051	0.206034	2.50954	0.0120887	0.289192	Not Sig
ENSMUSG00000037492	Zmat4	DOWN	76.0892	-0.910947	0.363216	-2.508	0.0121416	0.290036	Not Sig
ENSMUSG00000048329	Mfsd6l	UP	44.0457	0.46122	0.18401	2.5065	0.0121932	0.290867	Not Sig
ENSMUSG00000032411	Tfdp2	DOWN	1897.01	-0.281666	0.112397	-2.50599	0.012211	0.290889	Not Sig
ENSMUSG00000035021	Baz1a	DOWN	644.258	-0.40046	0.159888	-2.50462	0.0122582	0.291259	Not Sig
ENSMUSG00000054545	Ugt1a6a	UP	833.272	0.315245	0.125882	2.5043	0.0122695	0.291259	Not Sig
ENSMUSG00000091050	9330020H09Rik	UP	46.5474	0.384627	0.153601	2.50407	0.0122772	0.291259	Not Sig
ENSMUSG00000028053	Ash1l	DOWN	3287.23	-0.235931	0.0942723	-2.50266	0.0123265	0.292025	Not Sig
ENSMUSG00000031174	Rpgr	UP	399.717	0.315493	0.126148	2.50098	0.012385	0.292821	Not Sig
ENSMUSG00000051190	Olfr1356	UP	15.6604	0.784221	0.313598	2.50072	0.012394	0.292821	Not Sig
ENSMUSG00000032238	Rora	DOWN	1744.32	-0.354245	0.14177	-2.49873	0.0124638	0.293986	Not Sig
ENSMUSG00000056116	H2-T22	DOWN	139.121	-0.349746	0.139991	-2.49835	0.0124774	0.293986	Not Sig
ENSMUSG00000005506	Celf1	DOWN	3605.93	-0.242103	0.0970908	-2.49358	0.0126463	0.295543	Not Sig
ENSMUSG00000022895	Ets2	DOWN	5425.44	-0.174984	0.0701366	-2.4949	0.0125991	0.295543	Not Sig
ENSMUSG00000024906	Mus81	UP	344.663	0.364786	0.146266	2.494	0.0126314	0.295543	Not Sig
ENSMUSG00000030276	Ttll3	UP	247.165	0.420353	0.168511	2.49451	0.0126131	0.295543	Not Sig
ENSMUSG00000048330	Ric3	DOWN	280.449	-0.299605	0.120129	-2.49402	0.0126307	0.295543	Not Sig
ENSMUSG00000059851	Kmt5c	UP	425.773	0.251592	0.100826	2.4953	0.012585	0.295543	Not Sig
ENSMUSG00000001588	Acap1	UP	251.817	0.420349	0.168897	2.48879	0.0128178	0.295942	Not Sig
ENSMUSG00000007034	Slc44a4	UP	251	0.348511	0.140018	2.48905	0.0128086	0.295942	Not Sig
ENSMUSG00000029313	Aff1	DOWN	3138.84	-0.249668	0.10021	-2.49145	0.0127221	0.295942	Not Sig
ENSMUSG00000036606	Plxnb2	UP	5380.39	0.26819	0.107749	2.48902	0.0128097	0.295942	Not Sig
ENSMUSG00000039391	Ccdc81	UP	103.876	0.514938	0.206633	2.49204	0.0127011	0.295942	Not Sig
ENSMUSG00000040260	Daam2	DOWN	453.316	-0.41888	0.168227	-2.48997	0.0127755	0.295942	Not Sig
ENSMUSG00000041247	Lamp3	DOWN	4631.97	-0.342956	0.137726	-2.49014	0.0127694	0.295942	Not Sig
ENSMUSG00000053581	Zfand2a	DOWN	635.418	-0.390734	0.156764	-2.49249	0.012685	0.295942	Not Sig
ENSMUSG00000055839	Elob	UP	1057.04	0.240986	0.0967424	2.491	0.0127383	0.295942	Not Sig
ENSMUSG00000019818	Cd164	DOWN	8465.66	-0.269742	0.108549	-2.48497	0.0129562	0.29796	Not Sig
ENSMUSG00000020593	Lpin1	DOWN	1398.46	-0.249565	0.100427	-2.48502	0.0129543	0.29796	Not Sig
ENSMUSG00000027222	Pex16	DOWN	165.36	-0.341292	0.137344	-2.48495	0.012957	0.29796	Not Sig
ENSMUSG00000001150	Mcm3ap	UP	758.497	0.376845	0.151812	2.48232	0.0130531	0.298181	Not Sig
ENSMUSG00000022105	Rb1	DOWN	2408.22	-0.210257	0.0846975	-2.48244	0.0130484	0.298181	Not Sig
ENSMUSG00000024768	Lipf	DOWN	25.0239	-0.810079	0.326293	-2.48267	0.0130401	0.298181	Not Sig
ENSMUSG00000031755	Bbs2	UP	422.372	0.277669	0.111799	2.48365	0.0130043	0.298181	Not Sig
ENSMUSG00000034647	Ankrd12	DOWN	2039.24	-0.280547	0.112953	-2.48376	0.0130005	0.298181	Not Sig
ENSMUSG00000018377	Vezf1	DOWN	3678.79	-0.187636	0.0756319	-2.48091	0.0131048	0.298745	Not Sig
ENSMUSG00000103653	Gstp-ps	UP	55.4481	0.604034	0.243493	2.4807	0.0131124	0.298745	Not Sig
ENSMUSG00000005045	Chd5	DOWN	57.2388	-0.800587	0.322837	-2.47985	0.0131438	0.299024	Not Sig
ENSMUSG00000015981	Stk32c	DOWN	107.027	-0.285572	0.115285	-2.4771	0.0132454	0.299024	Not Sig
ENSMUSG00000021483	Cdk20	UP	74.1661	0.46394	0.187328	2.47662	0.0132634	0.299024	Not Sig
ENSMUSG00000030125	Lrrc23	UP	780.509	0.363907	0.146918	2.47694	0.0132513	0.299024	Not Sig
ENSMUSG00000031379	Pir	UP	787.613	0.251793	0.101616	2.47789	0.013216	0.299024	Not Sig
ENSMUSG00000037974	Muc5ac	UP	31.8665	0.759587	0.306593	2.47751	0.0132302	0.299024	Not Sig
ENSMUSG00000038011	Dnah10	UP	532.729	0.358917	0.144778	2.47908	0.0131722	0.299024	Not Sig
ENSMUSG00000055067	Smyd3	UP	205.512	0.325118	0.131256	2.47698	0.0132498	0.299024	Not Sig
ENSMUSG00000027011	Ube2e3	DOWN	1854.04	-0.257898	0.104192	-2.47522	0.0133154	0.299805	Not Sig
ENSMUSG00000010047	Hyal2	DOWN	1258.59	-0.350057	0.141528	-2.47341	0.013383	0.30032	Not Sig
ENSMUSG00000046791	Riox1	DOWN	188.085	-0.322048	0.130168	-2.47409	0.0133574	0.30032	Not Sig
ENSMUSG00000051682	Treml4	DOWN	77.0691	-0.448117	0.181209	-2.47293	0.0134012	0.30032	Not Sig
ENSMUSG00000097061	9330151L19Rik	UP	224.712	0.400398	0.161924	2.47275	0.0134079	0.30032	Not Sig
ENSMUSG00000018001	Cyth3	DOWN	3451.46	-0.267555	0.108273	-2.47112	0.0134691	0.301298	Not Sig
ENSMUSG00000031974	Abcb10	DOWN	463.21	-0.205943	0.0833769	-2.47002	0.0135105	0.301833	Not Sig
ENSMUSG00000014956	Ppp1cb	DOWN	9491.11	-0.229848	0.0933797	-2.46144	0.0138381	0.302407	Not Sig
ENSMUSG00000020530	Ggnbp2	DOWN	1788.25	-0.383298	0.155402	-2.4665	0.0136441	0.302407	Not Sig
ENSMUSG00000022897	Dyrk1a	DOWN	2432.08	-0.232089	0.0942937	-2.46134	0.0138418	0.302407	Not Sig
ENSMUSG00000027068	Dhrs9	DOWN	116.802	-0.475515	0.192719	-2.4674	0.0136098	0.302407	Not Sig
ENSMUSG00000029223	Uchl1	UP	28.1561	0.850377	0.34446	2.46872	0.0135596	0.302407	Not Sig
ENSMUSG00000030147	Clec4b1	UP	22.5259	0.742606	0.301403	2.46383	0.0137461	0.302407	Not Sig
ENSMUSG00000032053	Pou2af1	UP	268.436	0.553899	0.224455	2.46775	0.0135967	0.302407	Not Sig
ENSMUSG00000032590	Apeh	UP	436.676	0.256277	0.104121	2.46135	0.0138417	0.302407	Not Sig
ENSMUSG00000033488	Cryzl2	UP	122.959	0.319453	0.129636	2.46423	0.0137306	0.302407	Not Sig
ENSMUSG00000035275	Raver2	DOWN	1685.37	-0.21636	0.0878983	-2.46148	0.0138367	0.302407	Not Sig
ENSMUSG00000039607	Rbms3	DOWN	2245.8	-0.352106	0.142975	-2.4627	0.0137895	0.302407	Not Sig
ENSMUSG00000040272	Accs	UP	177.302	0.303914	0.123488	2.46108	0.0138518	0.302407	Not Sig
ENSMUSG00000041605	Inava	UP	53.8045	0.498652	0.202614	2.4611	0.0138513	0.302407	Not Sig
ENSMUSG00000048186	Bend7	DOWN	1084.75	-0.242732	0.0984145	-2.46643	0.0136469	0.302407	Not Sig
ENSMUSG00000050730	Arhgap42	DOWN	943.814	-0.262209	0.106501	-2.46204	0.0138149	0.302407	Not Sig
ENSMUSG00000051319	Mtln	UP	457.176	0.343542	0.13943	2.4639	0.0137436	0.302407	Not Sig
ENSMUSG00000065147	Snora31	DOWN	25.1336	-0.804962	0.326799	-2.46317	0.0137714	0.302407	Not Sig
ENSMUSG00000102627	Snurf	UP	33.2687	0.64295	0.261173	2.46178	0.0138249	0.302407	Not Sig
ENSMUSG00000039361	Picalm	DOWN	5735.06	-0.275095	0.111807	-2.46043	0.0138769	0.302572	Not Sig
ENSMUSG00000058600	Rpl30	UP	1203.02	0.268513	0.109164	2.45971	0.0139048	0.302798	Not Sig
ENSMUSG00000031843	Mphosph6	UP	177.327	0.241514	0.0982276	2.45872	0.0139435	0.303258	Not Sig
ENSMUSG00000000738	Spg7	UP	656.037	0.252043	0.102806	2.45163	0.0142212	0.303633	Not Sig
ENSMUSG00000001948	Spa17	UP	127.155	0.378481	0.154394	2.45139	0.0142306	0.303633	Not Sig
ENSMUSG00000024013	Fgd2	UP	300.06	0.31052	0.126599	2.45277	0.0141759	0.303633	Not Sig
ENSMUSG00000024413	Npc1	DOWN	2727.92	-0.310743	0.126706	-2.45247	0.0141879	0.303633	Not Sig
ENSMUSG00000026480	Ncf2	DOWN	548.473	-0.373763	0.152488	-2.4511	0.014242	0.303633	Not Sig
ENSMUSG00000026679	Enkur	UP	391.141	0.338883	0.138256	2.45112	0.0142411	0.303633	Not Sig
ENSMUSG00000028195	Ccn1	DOWN	12553.2	-0.318734	0.130007	-2.45168	0.0142192	0.303633	Not Sig
ENSMUSG00000029471	Camkk2	DOWN	707.4	-0.306152	0.124921	-2.45077	0.0142551	0.303633	Not Sig
ENSMUSG00000030557	Mef2a	DOWN	4277.9	-0.235449	0.0959242	-2.45453	0.0141068	0.303633	Not Sig
ENSMUSG00000031725	Ces1f	UP	150.118	0.49344	0.201082	2.45393	0.0141306	0.303633	Not Sig
ENSMUSG00000037296	Lsm1	DOWN	273.255	-0.326994	0.133288	-2.45328	0.0141561	0.303633	Not Sig
ENSMUSG00000038060	Dlec1	UP	161.161	0.468728	0.190726	2.4576	0.0139871	0.303633	Not Sig
ENSMUSG00000038685	Rtel1	UP	509.59	0.319629	0.130282	2.45336	0.0141529	0.303633	Not Sig
ENSMUSG00000040451	Sgms1	DOWN	2586.36	-0.268539	0.109524	-2.45188	0.0142114	0.303633	Not Sig
ENSMUSG00000042808	Gpx2	UP	263.792	0.366258	0.149191	2.45496	0.0140901	0.303633	Not Sig
ENSMUSG00000057967	Fgf18	DOWN	136.989	-0.413865	0.16888	-2.45065	0.01426	0.303633	Not Sig
ENSMUSG00000074361	C5ar2	DOWN	23.7126	-0.546018	0.222197	-2.45736	0.0139961	0.303633	Not Sig
ENSMUSG00000021139	Gm20498	DOWN	147.765	-0.610382	0.249321	-2.44817	0.0143582	0.303848	Not Sig
ENSMUSG00000025602	Zfp202	UP	88.9214	0.309315	0.126338	2.44831	0.0143527	0.303848	Not Sig
ENSMUSG00000026896	Ifih1	DOWN	686.369	-0.323606	0.132169	-2.44843	0.0143482	0.303848	Not Sig
ENSMUSG00000036944	Tmem71	DOWN	675.63	-0.205544	0.0839419	-2.44865	0.0143394	0.303848	Not Sig
ENSMUSG00000059013	Sh2d3c	DOWN	1302	-0.273044	0.111461	-2.44969	0.014298	0.303848	Not Sig
ENSMUSG00000049470	Aff4	DOWN	4108.1	-0.418838	0.171147	-2.44724	0.0143954	0.304261	Not Sig
ENSMUSG00000035274	Tpbg	UP	57.3707	0.401934	0.164277	2.44669	0.0144176	0.304358	Not Sig
ENSMUSG00000031608	Galnt7	DOWN	309.46	-0.298338	0.121973	-2.44593	0.014448	0.304626	Not Sig
ENSMUSG00000020884	Asgr1	UP	94.6573	0.441101	0.180406	2.44504	0.0144835	0.304631	Not Sig
ENSMUSG00000037896	Rcor1	DOWN	1298.26	-0.257952	0.105491	-2.44524	0.0144755	0.304631	Not Sig
ENSMUSG00000035958	Tdp2	DOWN	294.203	-0.317698	0.129977	-2.44426	0.014515	0.304921	Not Sig
ENSMUSG00000001496	Nkx2-1	UP	4840.14	0.220978	0.0904354	2.44349	0.0145462	0.305204	Not Sig
ENSMUSG00000031765	Mt1	UP	2124.77	0.527843	0.216093	2.44267	0.0145791	0.305523	Not Sig
ENSMUSG00000001524	Gtf2h4	UP	106.455	0.3745	0.153393	2.44143	0.014629	0.306198	Not Sig
ENSMUSG00000066196	Spag8	UP	112.734	0.479081	0.196364	2.43976	0.0146971	0.30725	Not Sig
ENSMUSG00000034880	Mrpl34	UP	333.137	0.227528	0.0933053	2.43854	0.0147469	0.307917	Not Sig
ENSMUSG00000037716	Ccdc33	UP	182.368	0.394754	0.161941	2.43764	0.0147836	0.307938	Not Sig
ENSMUSG00000116116	Gm671	UP	42.632	0.480538	0.197118	2.43782	0.0147762	0.307938	Not Sig
ENSMUSG00000116995	Gm21926	UP	479.849	0.182438	0.0748567	2.43716	0.014803	0.30797	Not Sig
ENSMUSG00000020022	Ndufa12	UP	264.212	0.219396	0.0900422	2.43659	0.0148264	0.308086	Not Sig
ENSMUSG00000032356	Rasgrf1	UP	131.264	0.451782	0.185457	2.43604	0.0148489	0.308181	Not Sig
ENSMUSG00000024675	Ms4a4c	UP	125.222	0.638659	0.262391	2.434	0.0149331	0.309317	Not Sig
ENSMUSG00000040234	Tm7sf3	DOWN	1106.88	-0.298615	0.122705	-2.43361	0.0149492	0.309317	Not Sig
ENSMUSG00000063409	Lrrc43	UP	54.498	0.41728	0.17148	2.43341	0.0149574	0.309317	Not Sig
ENSMUSG00000038370	Pcp4l1	UP	1062.52	0.406261	0.167054	2.43192	0.0150192	0.309851	Not Sig
ENSMUSG00000052861	Dnah6	UP	1301.36	0.308359	0.126785	2.43214	0.0150097	0.309851	Not Sig
ENSMUSG00000062082	Cd200r4	DOWN	161.407	-0.455131	0.187203	-2.43121	0.0150483	0.310081	Not Sig
ENSMUSG00000006589	Aprt	UP	312.991	0.231994	0.0954831	2.42969	0.0151118	0.310486	Not Sig
ENSMUSG00000021898	Asb14	UP	75.7638	0.525135	0.216174	2.42923	0.015131	0.310486	Not Sig
ENSMUSG00000024335	Brd2	DOWN	4344.05	-0.176944	0.0728591	-2.42858	0.015158	0.310486	Not Sig
ENSMUSG00000031660	Brd7	UP	1556.87	0.172559	0.071034	2.42925	0.01513	0.310486	Not Sig
ENSMUSG00000040415	Dtx3	UP	1092.01	0.248057	0.102136	2.42868	0.0151539	0.310486	Not Sig
ENSMUSG00000020234	4930404N11Rik	UP	27.5784	0.573941	0.236438	2.42745	0.0152054	0.310769	Not Sig
ENSMUSG00000034959	Rubcnl	UP	96.6717	0.466292	0.192126	2.42701	0.0152237	0.310769	Not Sig
ENSMUSG00000055725	Paqr3	DOWN	106.605	-0.650868	0.268182	-2.42696	0.0152258	0.310769	Not Sig
ENSMUSG00000007035	Msh5	UP	321.995	0.431553	0.178233	2.42129	0.0154657	0.311903	Not Sig
ENSMUSG00000008540	Mgst1	UP	7297.41	0.351776	0.145088	2.42457	0.0153264	0.311903	Not Sig
ENSMUSG00000013974	Mcemp1	DOWN	303.253	-0.412323	0.170335	-2.42066	0.0154922	0.311903	Not Sig
ENSMUSG00000018076	Med13l	DOWN	1521.76	-0.308823	0.127635	-2.41958	0.0155383	0.311903	Not Sig
ENSMUSG00000020015	Cdk17	DOWN	1586	-0.224359	0.0927393	-2.41925	0.0155527	0.311903	Not Sig
ENSMUSG00000026667	Uhmk1	DOWN	3747.58	-0.175761	0.0726292	-2.41998	0.0155213	0.311903	Not Sig
ENSMUSG00000026994	Galnt3	UP	412.104	0.278361	0.11495	2.42159	0.0154529	0.311903	Not Sig
ENSMUSG00000028730	Cfap57	UP	113.439	0.397827	0.164075	2.42466	0.0153228	0.311903	Not Sig
ENSMUSG00000030020	Prickle2	DOWN	3029.64	-0.255228	0.105334	-2.42304	0.0153911	0.311903	Not Sig
ENSMUSG00000032515	Csrnp1	DOWN	1887.81	-0.352478	0.145546	-2.42177	0.0154453	0.311903	Not Sig
ENSMUSG00000033417	Cacul1	DOWN	1730.48	-0.190324	0.0785652	-2.42249	0.0154144	0.311903	Not Sig
ENSMUSG00000041540	Sox5	DOWN	292.999	-0.265221	0.109538	-2.42126	0.0154669	0.311903	Not Sig
ENSMUSG00000054648	Zfp869	DOWN	627.438	-0.233979	0.0967065	-2.41947	0.0155429	0.311903	Not Sig
ENSMUSG00000059355	Wdr83os	UP	1043.14	0.230185	0.0951257	2.4198	0.0155289	0.311903	Not Sig
ENSMUSG00000071550	Cfap44	UP	754.652	0.431716	0.178409	2.41981	0.0155288	0.311903	Not Sig
ENSMUSG00000038084	Opa1	DOWN	1309.69	-0.175541	0.0725735	-2.4188	0.0155718	0.311924	Not Sig
ENSMUSG00000047466	8030462N17Rik	DOWN	488.936	-0.353497	0.146227	-2.41746	0.0156294	0.312073	Not Sig
ENSMUSG00000070390	Nlrp1b	UP	54.6816	0.383684	0.15872	2.41736	0.0156335	0.312073	Not Sig
ENSMUSG00000095562	Erdr1	UP	95.3345	0.713874	0.295242	2.41793	0.0156089	0.312073	Not Sig
ENSMUSG00000045294	Insig1	DOWN	2310.53	-0.329092	0.136199	-2.41625	0.0156813	0.312664	Not Sig
ENSMUSG00000030823	9130019O22Rik	DOWN	97.8364	-0.318986	0.132064	-2.4154	0.015718	0.313036	Not Sig
ENSMUSG00000003731	Kpna6	DOWN	1020.35	-0.251885	0.104309	-2.4148	0.015744	0.313166	Not Sig
ENSMUSG00000113170	Gm36839	UP	20.7135	0.633409	0.262346	2.41441	0.0157609	0.313166	Not Sig
ENSMUSG00000015314	Slamf6	UP	481.105	0.528043	0.219114	2.4099	0.015957	0.313483	Not Sig
ENSMUSG00000021411	Pxdc1	DOWN	4000.79	-0.324055	0.134586	-2.40779	0.0160495	0.313483	Not Sig
ENSMUSG00000028906	Epb41	DOWN	3727.36	-0.235923	0.0978464	-2.41115	0.0159022	0.313483	Not Sig
ENSMUSG00000029430	Ran	UP	3748.73	0.348337	0.144604	2.40891	0.0160004	0.313483	Not Sig
ENSMUSG00000038286	Bphl	UP	710.11	0.250213	0.103775	2.4111	0.0159043	0.313483	Not Sig
ENSMUSG00000038930	Rccd1	UP	202.498	0.399505	0.165546	2.41325	0.0158109	0.313483	Not Sig
ENSMUSG00000039841	Zfp800	DOWN	546.793	-0.371516	0.154251	-2.40851	0.0160177	0.313483	Not Sig
ENSMUSG00000040274	Cdk6	DOWN	1671.72	-0.283096	0.11756	-2.40811	0.0160355	0.313483	Not Sig
ENSMUSG00000045092	S1pr1	DOWN	11381.3	-0.242609	0.100727	-2.40857	0.016015	0.313483	Not Sig
ENSMUSG00000052430	Bmpr1b	UP	164.879	0.47644	0.197726	2.4096	0.0159702	0.313483	Not Sig
ENSMUSG00000085982	9530051G07Rik	DOWN	14.8248	-0.629357	0.261229	-2.40922	0.0159869	0.313483	Not Sig
ENSMUSG00000086682	Gm16023	UP	47.1148	0.657215	0.272409	2.41261	0.0158389	0.313483	Not Sig
ENSMUSG00000091415	Ak9	UP	235.264	0.365488	0.151775	2.40809	0.0160361	0.313483	Not Sig
ENSMUSG00000091780	Sco2	UP	176.562	0.379202	0.157194	2.41231	0.0158516	0.313483	Not Sig
ENSMUSG00000109244	Gm44751	DOWN	308.74	-0.250667	0.103993	-2.41041	0.0159345	0.313483	Not Sig
ENSMUSG00000062078	Qk	DOWN	11473.7	-0.265599	0.110328	-2.40735	0.0160687	0.313503	Not Sig
ENSMUSG00000029086	Prom1	UP	834.597	0.290629	0.120842	2.40504	0.0161709	0.31514	Not Sig
ENSMUSG00000019920	Lims1	DOWN	4040.54	-0.369806	0.153849	-2.40369	0.0162304	0.315231	Not Sig
ENSMUSG00000026650	Meig1	UP	235.526	0.317621	0.132137	2.40372	0.0162292	0.315231	Not Sig
ENSMUSG00000040396	Abhd13	DOWN	1037.26	-0.193576	0.080529	-2.40381	0.0162253	0.315231	Not Sig
ENSMUSG00000017291	Taok1	DOWN	5329.69	-0.23317	0.0970354	-2.40294	0.0162638	0.315359	Not Sig
ENSMUSG00000022378	Fam49b	DOWN	1647.76	-0.251209	0.104573	-2.40224	0.016295	0.315359	Not Sig
ENSMUSG00000026889	Rbm18	DOWN	973.459	-0.217276	0.0904767	-2.40146	0.0163297	0.315359	Not Sig
ENSMUSG00000027439	Gzf1	DOWN	740.2	-0.247496	0.103048	-2.40176	0.0163164	0.315359	Not Sig
ENSMUSG00000034312	Iqsec1	DOWN	3592.53	-0.202436	0.0843535	-2.39986	0.0164015	0.315359	Not Sig
ENSMUSG00000034908	Sidt2	DOWN	1373.77	-0.325884	0.135744	-2.40073	0.0163626	0.315359	Not Sig
ENSMUSG00000040152	Thbs1	DOWN	5826.86	-0.438312	0.182567	-2.40083	0.0163581	0.315359	Not Sig
ENSMUSG00000048234	Rnf149	DOWN	614.109	-0.293711	0.122367	-2.40024	0.0163841	0.315359	Not Sig
ENSMUSG00000059713	Rcan3	UP	556.187	0.273075	0.113772	2.40019	0.0163867	0.315359	Not Sig
ENSMUSG00000000194	Gpr107	DOWN	887.348	-0.306952	0.128057	-2.39699	0.0165304	0.315431	Not Sig
ENSMUSG00000005540	Fcer2a	UP	165.464	0.703133	0.293192	2.3982	0.016476	0.315431	Not Sig
ENSMUSG00000023964	Calcr	UP	73.8177	0.548887	0.228939	2.39753	0.0165061	0.315431	Not Sig
ENSMUSG00000024270	Slc39a6	DOWN	609.701	-0.360109	0.150238	-2.39693	0.0165333	0.315431	Not Sig
ENSMUSG00000026832	Cytip	DOWN	3268.66	-0.280729	0.117099	-2.39736	0.0165139	0.315431	Not Sig
ENSMUSG00000046295	Ankle1	UP	19.1238	0.556266	0.23202	2.39749	0.016508	0.315431	Not Sig
ENSMUSG00000050994	Adgb	UP	257.625	0.313623	0.130774	2.39821	0.0164756	0.315431	Not Sig
ENSMUSG00000031290	Lrch2	UP	54.4636	0.627822	0.262187	2.39456	0.0166403	0.315631	Not Sig
ENSMUSG00000052974	Cyp2f2	UP	73814	0.344809	0.143914	2.39594	0.0165777	0.315631	Not Sig
ENSMUSG00000073016	Uprt	DOWN	209.393	-0.308274	0.128755	-2.39427	0.0166536	0.315631	Not Sig
ENSMUSG00000087413	Gm11266	UP	24.8385	0.56859	0.237404	2.39503	0.0166188	0.315631	Not Sig
ENSMUSG00000090035	Galnt4	DOWN	913.41	-0.179333	0.0748534	-2.39579	0.0165846	0.315631	Not Sig
ENSMUSG00000098814	Igkv19-93	DOWN	34.8527	-0.787593	0.328933	-2.39438	0.0166483	0.315631	Not Sig
ENSMUSG00000030228	Pik3c2g	DOWN	75.4304	-0.769643	0.321773	-2.39188	0.0167621	0.316391	Not Sig
ENSMUSG00000032570	Atp2c1	DOWN	1717.12	-0.246541	0.103034	-2.39282	0.0167196	0.316391	Not Sig
ENSMUSG00000093445	Lrch4	UP	753.901	0.314042	0.13128	2.39215	0.0167501	0.316391	Not Sig
ENSMUSG00000107770	Gm44126	DOWN	68.0089	-0.372322	0.155668	-2.39178	0.016767	0.316391	Not Sig
ENSMUSG00000022595	Lypd2	UP	420.415	0.591154	0.247333	2.39011	0.0168432	0.316977	Not Sig
ENSMUSG00000024019	Cmtr1	DOWN	646.269	-0.376264	0.157397	-2.39054	0.0168236	0.316977	Not Sig
ENSMUSG00000032419	Tbx18	UP	36.3181	0.967415	0.404794	2.38989	0.0168533	0.316977	Not Sig
ENSMUSG00000018986	Slfn3	DOWN	42.9462	-0.417195	0.174657	-2.38865	0.0169105	0.317707	Not Sig
ENSMUSG00000005686	Ampd3	DOWN	1114.59	-0.400607	0.168039	-2.38401	0.0171253	0.317935	Not Sig
ENSMUSG00000019838	Slc16a10	DOWN	654.55	-0.365733	0.153362	-2.38476	0.0170902	0.317935	Not Sig
ENSMUSG00000021895	Arhgef3	DOWN	2999.79	-0.183528	0.0769816	-2.38405	0.0171233	0.317935	Not Sig
ENSMUSG00000022262	Dnah5	UP	592.89	0.314931	0.132029	2.38532	0.0170645	0.317935	Not Sig
ENSMUSG00000022533	Atp13a3	DOWN	5364.43	-0.303436	0.127357	-2.38257	0.0171923	0.317935	Not Sig
ENSMUSG00000024431	Nr3c1	DOWN	4745.26	-0.327464	0.137472	-2.38204	0.0172169	0.317935	Not Sig
ENSMUSG00000027001	Dusp19	DOWN	290.758	-0.237302	0.0996046	-2.38244	0.0171983	0.317935	Not Sig
ENSMUSG00000033032	Afap1l1	DOWN	3581.36	-0.150605	0.0630905	-2.38712	0.0169807	0.317935	Not Sig
ENSMUSG00000034121	Mks1	UP	113.084	0.459175	0.192598	2.38411	0.0171206	0.317935	Not Sig
ENSMUSG00000038208	Pgap3	UP	91.0697	0.383468	0.16087	2.38371	0.0171392	0.317935	Not Sig
ENSMUSG00000039552	Rsph4a	UP	456.245	0.378028	0.158593	2.38364	0.0171424	0.317935	Not Sig
ENSMUSG00000046806	Cyren	UP	272.995	0.287147	0.120303	2.38687	0.0169926	0.317935	Not Sig
ENSMUSG00000063975	Slco1a5	UP	102.18	0.526962	0.221236	2.3819	0.0172237	0.317935	Not Sig
ENSMUSG00000069833	Ahnak	DOWN	76140.9	-0.302148	0.126645	-2.38579	0.0170423	0.317935	Not Sig
ENSMUSG00000074800	Gm4149	UP	2404.31	0.293864	0.123388	2.38163	0.017236	0.317935	Not Sig
ENSMUSG00000094991	Gm21718	UP	52.1842	0.605369	0.253977	2.38356	0.017146	0.317935	Not Sig
ENSMUSG00000097875	Gm26704	UP	26.5088	0.497723	0.208587	2.38616	0.0170251	0.317935	Not Sig
ENSMUSG00000022543	4930451G09Rik	UP	44.9533	0.443701	0.18636	2.38089	0.017271	0.31824	Not Sig
ENSMUSG00000021476	Habp4	DOWN	831.255	-0.204583	0.0859605	-2.37996	0.0173144	0.318699	Not Sig
ENSMUSG00000019731	Slc35e1	DOWN	807.095	-0.332424	0.139794	-2.37796	0.0174088	0.318736	Not Sig
ENSMUSG00000024696	Lpxn	UP	147.311	0.355662	0.149559	2.37807	0.0174033	0.318736	Not Sig
ENSMUSG00000027194	Ttc17	DOWN	933.365	-0.158416	0.0665881	-2.37905	0.0173575	0.318736	Not Sig
ENSMUSG00000049154	Fam183b	UP	418.313	0.371897	0.156298	2.37941	0.0173404	0.318736	Not Sig
ENSMUSG00000113998	Gm40909	DOWN	21.0963	-0.526826	0.221475	-2.37872	0.0173729	0.318736	Not Sig
ENSMUSG00000020811	Wscd1	DOWN	275.869	-0.373823	0.157662	-2.37104	0.0177383	0.319369	Not Sig
ENSMUSG00000021831	Ero1l	DOWN	1709.76	-0.15623	0.0658387	-2.37293	0.0176477	0.319369	Not Sig
ENSMUSG00000022375	Lrrc6	UP	159.734	0.39619	0.167271	2.36854	0.0178582	0.319369	Not Sig
ENSMUSG00000024908	Ppp6r3	DOWN	2968.1	-0.186795	0.0788795	-2.3681	0.0178797	0.319369	Not Sig
ENSMUSG00000024990	Rbp4	UP	317.079	0.336059	0.141782	2.37025	0.0177759	0.319369	Not Sig
ENSMUSG00000026466	Tor1aip1	DOWN	2400.61	-0.248149	0.104848	-2.36675	0.017945	0.319369	Not Sig
ENSMUSG00000029695	Aass	DOWN	100.421	-0.670952	0.283213	-2.36907	0.0178329	0.319369	Not Sig
ENSMUSG00000030748	Il4ra	DOWN	1227.69	-0.379508	0.159681	-2.37667	0.0174698	0.319369	Not Sig
ENSMUSG00000031910	Has3	UP	57.1909	0.492111	0.207364	2.37318	0.0176357	0.319369	Not Sig
ENSMUSG00000032514	Ttc21a	UP	522.555	0.365818	0.154625	2.36584	0.0179893	0.319369	Not Sig
ENSMUSG00000032641	Gpr19	UP	64.7233	0.323197	0.136143	2.37395	0.0175989	0.319369	Not Sig
ENSMUSG00000034243	Golgb1	UP	3011.3	0.248435	0.104981	2.36647	0.0179586	0.319369	Not Sig
ENSMUSG00000034858	Fam214a	UP	940.142	0.250891	0.106083	2.36504	0.0180282	0.319369	Not Sig
ENSMUSG00000035000	Dpp4	DOWN	3924.43	-0.339258	0.14307	-2.37127	0.0177269	0.319369	Not Sig
ENSMUSG00000035365	Parpbp	UP	27.0178	0.618518	0.260615	2.3733	0.0176301	0.319369	Not Sig
ENSMUSG00000035505	Cox18	UP	184.033	0.296308	0.125256	2.36562	0.0179999	0.319369	Not Sig
ENSMUSG00000036533	Cdc42ep3	DOWN	993.897	-0.172653	0.0727789	-2.3723	0.0176779	0.319369	Not Sig
ENSMUSG00000036745	Ttll7	DOWN	1625.46	-0.248422	0.104643	-2.37398	0.0175973	0.319369	Not Sig
ENSMUSG00000037326	Capn15	UP	417.677	0.274184	0.115501	2.37386	0.0176032	0.319369	Not Sig
ENSMUSG00000039842	Mcph1	DOWN	158.683	-0.4971	0.210332	-2.36341	0.0181076	0.319369	Not Sig
ENSMUSG00000040043	Rbms2	DOWN	1266.67	-0.199687	0.084416	-2.36551	0.0180051	0.319369	Not Sig
ENSMUSG00000040183	Ankrd6	UP	90.8223	0.339015	0.143271	2.36624	0.0179696	0.319369	Not Sig
ENSMUSG00000043008	Klhl6	UP	278.918	0.389159	0.164255	2.36923	0.0178251	0.319369	Not Sig
ENSMUSG00000044005	Gls2	UP	14.9262	1.06063	0.448578	2.36444	0.0180575	0.319369	Not Sig
ENSMUSG00000044986	Tst	UP	533.109	0.237866	0.100647	2.36336	0.01811	0.319369	Not Sig
ENSMUSG00000046865	Fbl	UP	557.343	0.306835	0.129629	2.36703	0.0179315	0.319369	Not Sig
ENSMUSG00000058427	Cxcl2	DOWN	124.002	-0.682814	0.288684	-2.36526	0.0180174	0.319369	Not Sig
ENSMUSG00000061132	Blnk	UP	368.36	0.408539	0.172013	2.37504	0.0175471	0.319369	Not Sig
ENSMUSG00000062248	Cks2	UP	72.2202	0.493236	0.208465	2.36604	0.0179794	0.319369	Not Sig
ENSMUSG00000063412	Gm10131	UP	995.454	0.209653	0.0886846	2.36403	0.0180773	0.319369	Not Sig
ENSMUSG00000067288	Rps28	UP	2534.76	0.275175	0.115829	2.37571	0.017515	0.319369	Not Sig
ENSMUSG00000070047	Fat1	UP	3217.02	0.286033	0.120989	2.36413	0.0180725	0.319369	Not Sig
ENSMUSG00000073102	Drc1	UP	185.589	0.421773	0.178331	2.36512	0.0180244	0.319369	Not Sig
ENSMUSG00000076612	Ighg2c	UP	210.839	1.33042	0.560497	2.37364	0.0176138	0.319369	Not Sig
ENSMUSG00000079502	Cfap77	UP	110.144	0.46709	0.196902	2.3722	0.0176825	0.319369	Not Sig
ENSMUSG00000111656	Gm47232	UP	63.1433	0.486177	0.205248	2.36873	0.0178495	0.319369	Not Sig
ENSMUSG00000019943	Atp2b1	DOWN	3941.01	-0.177641	0.0752057	-2.36207	0.0181734	0.319553	Not Sig
ENSMUSG00000032033	Barx2	UP	42.4117	0.369564	0.156486	2.36164	0.0181945	0.319553	Not Sig
ENSMUSG00000036932	Aifm1	UP	321.515	0.260793	0.110396	2.36235	0.0181595	0.319553	Not Sig
ENSMUSG00000048621	Gm6377	DOWN	107.613	-0.615765	0.260709	-2.36189	0.0181823	0.319553	Not Sig
ENSMUSG00000022912	Pros1	DOWN	1821.97	-0.223951	0.0949104	-2.3596	0.0182947	0.320013	Not Sig
ENSMUSG00000024033	Rsph1	UP	278.725	0.426614	0.180719	2.36064	0.0182433	0.320013	Not Sig
ENSMUSG00000028413	B4galt1	DOWN	2258.91	-0.153987	0.0652406	-2.3603	0.0182603	0.320013	Not Sig
ENSMUSG00000105895	Gm42829	DOWN	73.2516	-0.435697	0.184649	-2.35959	0.0182949	0.320013	Not Sig
ENSMUSG00000010492	Uckl1os	UP	129.906	0.467392	0.198251	2.35757	0.0183948	0.320399	Not Sig
ENSMUSG00000018362	Kpna2	UP	59.8467	0.672224	0.285119	2.35769	0.0183889	0.320399	Not Sig
ENSMUSG00000040795	Iqcc	UP	224.339	0.23096	0.0979455	2.35805	0.0183713	0.320399	Not Sig
ENSMUSG00000054320	Lrrc36	UP	255.902	0.311808	0.132275	2.35727	0.0184099	0.320399	Not Sig
ENSMUSG00000059910	Olfr1265	UP	17.1589	0.674028	0.285907	2.35751	0.0183981	0.320399	Not Sig
ENSMUSG00000069744	Psmb3	UP	2079.03	0.213006	0.0904084	2.35604	0.0184708	0.321136	Not Sig
ENSMUSG00000057722	Lepr	DOWN	3163.54	-0.507633	0.215571	-2.35483	0.0185311	0.321637	Not Sig
ENSMUSG00000096974	Gm26881	UP	40.2854	0.430735	0.182925	2.35471	0.018537	0.321637	Not Sig
ENSMUSG00000013822	Elof1	UP	1161.47	0.258887	0.110028	2.35291	0.0186273	0.322657	Not Sig
ENSMUSG00000035437	Rabgap1	DOWN	1095	-0.424954	0.180617	-2.35279	0.0186332	0.322657	Not Sig
ENSMUSG00000039176	Polg	UP	1160.42	0.385136	0.163831	2.35081	0.0187324	0.32405	Not Sig
ENSMUSG00000066892	Fbxl12	UP	624.636	0.211495	0.089984	2.35037	0.0187548	0.324113	Not Sig
ENSMUSG00000020929	Eftud2	UP	887.945	0.266691	0.113757	2.3444	0.0190578	0.324216	Not Sig
ENSMUSG00000026797	Stxbp1	DOWN	2489.48	-0.405965	0.173143	-2.34468	0.0190436	0.324216	Not Sig
ENSMUSG00000029221	Slc30a9	DOWN	1231.19	-0.271061	0.115628	-2.34425	0.0190655	0.324216	Not Sig
ENSMUSG00000029571	Tmem106b	DOWN	3281.91	-0.380586	0.162047	-2.34862	0.0188434	0.324216	Not Sig
ENSMUSG00000030468	Siglecg	UP	176.898	0.743817	0.316846	2.34756	0.0188966	0.324216	Not Sig
ENSMUSG00000035158	Mitf	DOWN	610.511	-0.215173	0.0916481	-2.34782	0.0188838	0.324216	Not Sig
ENSMUSG00000036634	Mag	DOWN	15.5496	-0.71167	0.303587	-2.3442	0.0190678	0.324216	Not Sig
ENSMUSG00000046245	Pilra	DOWN	337.46	-0.341866	0.145521	-2.34925	0.0188114	0.324216	Not Sig
ENSMUSG00000059401	Mamld1	UP	268.1	0.212793	0.0907973	2.3436	0.0190984	0.324216	Not Sig
ENSMUSG00000061410	Zcchc14	DOWN	1191.71	-0.419793	0.179124	-2.34359	0.0190992	0.324216	Not Sig
ENSMUSG00000068240	Gm11808	UP	3448.32	0.34082	0.145274	2.34604	0.018974	0.324216	Not Sig
ENSMUSG00000068747	Sort1	DOWN	5394.01	-0.221721	0.0945432	-2.34518	0.019018	0.324216	Not Sig
ENSMUSG00000070858	Gm1673	UP	24.4994	0.569635	0.242736	2.34673	0.0189391	0.324216	Not Sig
ENSMUSG00000071713	Csf2rb	DOWN	716.459	-0.288824	0.12305	-2.34722	0.0189143	0.324216	Not Sig
ENSMUSG00000078639	Gm12695	UP	73.6475	0.500466	0.213356	2.34569	0.0189921	0.324216	Not Sig
ENSMUSG00000079499	6530402F18Rik	DOWN	227.751	-0.286015	0.12178	-2.34863	0.0188425	0.324216	Not Sig
ENSMUSG00000083844	Ube2d-ps	UP	291.963	0.214993	0.0915436	2.34853	0.0188475	0.324216	Not Sig
ENSMUSG00000109125	Gm45159	DOWN	24.7223	-0.555617	0.236968	-2.34469	0.0190428	0.324216	Not Sig
ENSMUSG00000028565	Nfia	DOWN	1453.97	-0.343537	0.14662	-2.34305	0.0191268	0.324366	Not Sig
ENSMUSG00000019832	Rab32	DOWN	446.23	-0.229026	0.0977865	-2.3421	0.0191758	0.324456	Not Sig
ENSMUSG00000070737	Tmem35b	UP	272.005	0.235663	0.100619	2.34212	0.0191746	0.324456	Not Sig
ENSMUSG00000094797	Igkv6-15	UP	155.307	0.692592	0.295746	2.34185	0.0191886	0.324456	Not Sig
ENSMUSG00000027356	Fermt1	UP	133.498	0.643161	0.274802	2.34045	0.0192605	0.325035	Not Sig
ENSMUSG00000038010	Ccdc138	UP	123.967	0.33336	0.142413	2.3408	0.0192424	0.325035	Not Sig
ENSMUSG00000110275	Gm5905	UP	85.3949	0.664196	0.283936	2.33925	0.0193227	0.325766	Not Sig
ENSMUSG00000022534	Mefv	UP	24.6972	0.621175	0.265608	2.33869	0.0193515	0.325933	Not Sig
ENSMUSG00000039662	Icmt	DOWN	692.182	-0.274	0.117202	-2.33784	0.0193957	0.32604	Not Sig
ENSMUSG00000073555	Gm4951	DOWN	155.038	-0.690767	0.295449	-2.33803	0.0193859	0.32604	Not Sig
ENSMUSG00000032547	Ryk	DOWN	1956.08	-0.22583	0.0966339	-2.33697	0.019441	0.326245	Not Sig
ENSMUSG00000055301	Adh7	UP	352.452	0.836293	0.357868	2.33687	0.0194457	0.326245	Not Sig
ENSMUSG00000053153	Spag16	UP	557.003	0.359021	0.153759	2.33495	0.019546	0.327032	Not Sig
ENSMUSG00000059504	Olfr314	DOWN	17.0243	-0.735267	0.314905	-2.33488	0.0195495	0.327032	Not Sig
ENSMUSG00000106628	Gm43558	UP	223.36	0.34325	0.146973	2.33547	0.019519	0.327032	Not Sig
ENSMUSG00000057842	Zfp595	DOWN	200.282	-0.349486	0.149704	-2.33451	0.019569	0.327042	Not Sig
ENSMUSG00000021745	Ptprg	DOWN	3583.84	-0.417211	0.178803	-2.33335	0.0196296	0.327059	Not Sig
ENSMUSG00000028392	Bspry	UP	202.628	0.302879	0.129819	2.33308	0.0196439	0.327059	Not Sig
ENSMUSG00000079509	Zfx	DOWN	1693.01	-0.309262	0.132551	-2.33316	0.0196398	0.327059	Not Sig
ENSMUSG00000112639	A730063M14Rik	UP	39.6555	0.488694	0.209466	2.33304	0.0196459	0.327059	Not Sig
ENSMUSG00000027660	Skil	DOWN	2668.61	-0.254847	0.109274	-2.33217	0.0196916	0.327188	Not Sig
ENSMUSG00000075576	Gm12359	DOWN	28.9339	-0.546203	0.234184	-2.33236	0.0196817	0.327188	Not Sig
ENSMUSG00000020840	Blmh	DOWN	689.04	-0.236563	0.101475	-2.33124	0.0197409	0.327692	Not Sig
ENSMUSG00000024253	Dync2li1	UP	605.892	0.241661	0.103717	2.33	0.0198059	0.327824	Not Sig
ENSMUSG00000038486	Sv2a	UP	25.5896	0.853689	0.366307	2.33053	0.019778	0.327824	Not Sig
ENSMUSG00000079427	Mthfsl	UP	495.452	0.313563	0.134563	2.33024	0.0197933	0.327824	Not Sig
ENSMUSG00000004508	Gab2	DOWN	831.36	-0.270703	0.116326	-2.32712	0.0199589	0.3285	Not Sig
ENSMUSG00000010721	Lmbr1	DOWN	683.273	-0.270125	0.116094	-2.32677	0.0199777	0.3285	Not Sig
ENSMUSG00000027860	Vangl1	DOWN	640.424	-0.441259	0.189541	-2.32804	0.0199102	0.3285	Not Sig
ENSMUSG00000030544	Mesp1	UP	17.774	0.617428	0.265154	2.32857	0.019882	0.3285	Not Sig
ENSMUSG00000030792	Dkkl1	UP	15.1	0.801148	0.344307	2.32684	0.0199736	0.3285	Not Sig
ENSMUSG00000041058	Wwp1	DOWN	3840.28	-0.219651	0.094333	-2.32846	0.0198876	0.3285	Not Sig
ENSMUSG00000047821	Trim16	DOWN	1345.84	-0.294602	0.126617	-2.32672	0.0199801	0.3285	Not Sig
ENSMUSG00000029017	Pmpcb	UP	1459.89	0.470559	0.202407	2.32482	0.0200818	0.329544	Not Sig
ENSMUSG00000113290	A530058O07Rik	DOWN	48.5713	-0.624081	0.268433	-2.3249	0.0200771	0.329544	Not Sig
ENSMUSG00000000787	Ddx3x	DOWN	8911.02	-0.243178	0.104706	-2.32249	0.0202066	0.329822	Not Sig
ENSMUSG00000022781	Pak2	DOWN	2523.71	-0.129495	0.0558689	-2.31784	0.0204581	0.329822	Not Sig
ENSMUSG00000024175	Tekt4	UP	166.622	0.418568	0.180318	2.32128	0.0202718	0.329822	Not Sig
ENSMUSG00000025584	Pde8a	DOWN	1206.28	-0.177674	0.0765892	-2.31984	0.0203498	0.329822	Not Sig
ENSMUSG00000026674	Ddr2	DOWN	1729.61	-0.145074	0.0625547	-2.31916	0.0203865	0.329822	Not Sig
ENSMUSG00000027002	Nckap1	DOWN	4686.11	-0.174235	0.0751651	-2.31803	0.0204479	0.329822	Not Sig
ENSMUSG00000027446	Cstdc2	DOWN	117.153	-0.347268	0.149603	-2.32126	0.0202726	0.329822	Not Sig
ENSMUSG00000027508	Pag1	DOWN	1450.58	-0.19996	0.0862395	-2.31865	0.0204138	0.329822	Not Sig
ENSMUSG00000028149	Rap1gds1	DOWN	1808.67	-0.144281	0.0620811	-2.32408	0.0201212	0.329822	Not Sig
ENSMUSG00000028614	Ndc1	DOWN	282.611	-0.228481	0.0985006	-2.31959	0.0203628	0.329822	Not Sig
ENSMUSG00000030742	Lat	UP	111.054	0.438208	0.188879	2.32005	0.0203382	0.329822	Not Sig
ENSMUSG00000032640	Chsy1	DOWN	1020.35	-0.196672	0.0848159	-2.31881	0.0204055	0.329822	Not Sig
ENSMUSG00000033335	Dnm2	DOWN	1769.82	-0.166033	0.0715495	-2.32053	0.0203121	0.329822	Not Sig
ENSMUSG00000035351	Nup37	UP	129.521	0.415505	0.17927	2.31776	0.0204621	0.329822	Not Sig
ENSMUSG00000039264	Gimap3	UP	379.516	0.391559	0.168799	2.31968	0.0203582	0.329822	Not Sig
ENSMUSG00000058006	Mdn1	UP	1156.64	0.447105	0.192592	2.32152	0.0202588	0.329822	Not Sig
ENSMUSG00000059486	Kbtbd2	DOWN	1733.14	-0.253315	0.109289	-2.31786	0.0204572	0.329822	Not Sig
ENSMUSG00000072258	Taf1a	UP	357.302	0.262182	0.112848	2.32332	0.0201619	0.329822	Not Sig
ENSMUSG00000027244	Atg13	DOWN	757.997	-0.297531	0.128519	-2.31508	0.0206087	0.33064	Not Sig
ENSMUSG00000027573	Gid8	DOWN	620.499	-0.203968	0.088099	-2.31522	0.0206011	0.33064	Not Sig
ENSMUSG00000031901	Dus2	UP	116.477	0.270931	0.117008	2.3155	0.0205854	0.33064	Not Sig
ENSMUSG00000032392	Parp16	UP	223.769	0.215683	0.0931502	2.31543	0.0205892	0.33064	Not Sig
ENSMUSG00000070372	Capza1	DOWN	1281.05	-0.395766	0.1709	-2.31578	0.0205704	0.33064	Not Sig
ENSMUSG00000025862	Stag2	DOWN	2981.07	-0.30276	0.130828	-2.31419	0.0206575	0.331114	Not Sig
ENSMUSG00000021451	Sema4d	UP	499.044	0.267677	0.115728	2.31299	0.0207233	0.331265	Not Sig
ENSMUSG00000028842	Ago3	DOWN	1048.92	-0.319004	0.137941	-2.31262	0.0207437	0.331265	Not Sig
ENSMUSG00000039449	Prpf18	DOWN	909.057	-0.163234	0.0705813	-2.31272	0.0207383	0.331265	Not Sig
ENSMUSG00000042622	Maff	DOWN	447.455	-0.423057	0.182889	-2.3132	0.0207118	0.331265	Not Sig
ENSMUSG00000022949	Clic6	UP	894.207	0.320139	0.138458	2.31218	0.0207678	0.33132	Not Sig
ENSMUSG00000031153	Gripap1	UP	635.94	0.251374	0.108733	2.31185	0.0207857	0.33132	Not Sig
ENSMUSG00000041608	Entpd3	UP	97.1872	0.571738	0.247344	2.31151	0.0208048	0.33132	Not Sig
ENSMUSG00000036086	Zranb3	DOWN	71.9865	-0.463931	0.200744	-2.31106	0.0208298	0.331413	Not Sig
ENSMUSG00000071714	Csf2rb2	DOWN	181.926	-0.346807	0.150114	-2.3103	0.0208718	0.331681	Not Sig
ENSMUSG00000073424	Cyp4f15	UP	225.247	0.333931	0.144555	2.31005	0.0208851	0.331681	Not Sig
ENSMUSG00000001065	Zfp276	UP	252.577	0.361219	0.156404	2.30952	0.0209145	0.331842	Not Sig
ENSMUSG00000033411	Ctdspl2	DOWN	933.964	-0.362494	0.157001	-2.30887	0.020951	0.332116	Not Sig
ENSMUSG00000025804	Ccr1	DOWN	388.811	-0.4927	0.213443	-2.30835	0.0209799	0.332268	Not Sig
ENSMUSG00000069135	Fgfr1op	UP	568.917	0.311184	0.134858	2.3075	0.0210272	0.332508	Not Sig
ENSMUSG00000090258	Churc1	UP	909.861	0.368645	0.159768	2.30738	0.0210336	0.332508	Not Sig
ENSMUSG00000028383	Hsdl2	DOWN	1036.3	-0.250343	0.108584	-2.30553	0.021137	0.333532	Not Sig
ENSMUSG00000067629	Syngap1	UP	324.31	0.432048	0.18737	2.30586	0.0211186	0.333532	Not Sig
ENSMUSG00000014543	Klra17	DOWN	40.9677	-0.651621	0.282744	-2.30463	0.0211874	0.333878	Not Sig
ENSMUSG00000030982	Vps35l	DOWN	953.051	-0.247542	0.10742	-2.30444	0.0211977	0.333878	Not Sig
ENSMUSG00000030862	Cpxm2	UP	40.6502	0.660602	0.286817	2.30322	0.0212667	0.334659	Not Sig
ENSMUSG00000027469	Tpx2	UP	67.2292	0.733911	0.318768	2.30234	0.0213161	0.334841	Not Sig
ENSMUSG00000041729	Coro2b	DOWN	895.825	-0.460575	0.200048	-2.30232	0.0213171	0.334841	Not Sig
ENSMUSG00000037762	Slc16a9	DOWN	2595.14	-0.31755	0.138024	-2.30069	0.021409	0.335979	Not Sig
ENSMUSG00000074071	Fam169b	UP	94.7613	0.421885	0.183405	2.30029	0.0214317	0.33603	Not Sig
ENSMUSG00000090113	Nhlrc4	UP	176.595	0.597449	0.259941	2.2984	0.0215388	0.337402	Not Sig
ENSMUSG00000029669	Tspan12	DOWN	1647.87	-0.275665	0.11996	-2.29798	0.0215631	0.337476	Not Sig
ENSMUSG00000021684	Pde8b	DOWN	1318.77	-0.218872	0.0953931	-2.29442	0.0217666	0.338516	Not Sig
ENSMUSG00000022000	Zc3h13	UP	1182.46	0.241614	0.105305	2.29442	0.0217664	0.338516	Not Sig
ENSMUSG00000031342	Gpm6b	DOWN	1934.7	-0.239718	0.10442	-2.29571	0.0216924	0.338516	Not Sig
ENSMUSG00000032968	Inha	UP	36.895	0.478042	0.208317	2.29478	0.0217457	0.338516	Not Sig
ENSMUSG00000041417	Pik3r1	DOWN	4674.35	-0.334684	0.145842	-2.29485	0.021742	0.338516	Not Sig
ENSMUSG00000078451	Ppil6	UP	287.2	0.40567	0.176725	2.29549	0.0217052	0.338516	Not Sig
ENSMUSG00000109228	Fam81b	UP	138.418	0.528794	0.23047	2.29441	0.0217669	0.338516	Not Sig
ENSMUSG00000028654	Mycl	UP	846.552	0.350971	0.153111	2.29227	0.0218901	0.340125	Not Sig
ENSMUSG00000026458	Ppfia4	UP	25.7789	0.623551	0.272129	2.29137	0.0219417	0.340129	Not Sig
ENSMUSG00000048379	Socs4	DOWN	1402.63	-0.34514	0.150633	-2.29127	0.021948	0.340129	Not Sig
ENSMUSG00000058818	Pirb	DOWN	676.903	-0.253786	0.110764	-2.29124	0.0219496	0.340129	Not Sig
ENSMUSG00000057265	Bbof1	UP	221.408	0.334945	0.146218	2.29072	0.0219797	0.34029	Not Sig
ENSMUSG00000083863	Gm13341	UP	52.9216	0.642617	0.280579	2.29032	0.0220026	0.34034	Not Sig
ENSMUSG00000049792	Bag5	DOWN	476.099	-0.208718	0.091163	-2.28951	0.02205	0.340767	Not Sig
ENSMUSG00000025145	Lrrc45	UP	292.052	0.202864	0.088679	2.28762	0.0221595	0.341847	Not Sig
ENSMUSG00000090698	Apold1	DOWN	365.678	-0.457137	0.199801	-2.28796	0.0221399	0.341847	Not Sig
ENSMUSG00000039450	Dcxr	UP	738.993	0.278811	0.121916	2.28691	0.0222012	0.341909	Not Sig
ENSMUSG00000044647	Csrnp3	UP	20.568	1.01545	0.444036	2.28687	0.0222031	0.341909	Not Sig
ENSMUSG00000027115	Kif18a	DOWN	107.689	-0.477955	0.209084	-2.28594	0.0222577	0.341913	Not Sig
ENSMUSG00000033047	Eif3l	DOWN	1895.44	-0.264783	0.115836	-2.28585	0.0222629	0.341913	Not Sig
ENSMUSG00000104022	Gm37214	UP	94.596	0.388769	0.170055	2.28614	0.0222462	0.341913	Not Sig
ENSMUSG00000046032	Snx12	UP	644.634	0.173557	0.0759449	2.2853	0.0222952	0.342104	Not Sig
ENSMUSG00000038205	Prkab2	DOWN	453.762	-0.278305	0.121843	-2.28413	0.0223638	0.342595	Not Sig
ENSMUSG00000092837	Rpph1	UP	101.787	0.785472	0.34389	2.28408	0.0223669	0.342595	Not Sig
ENSMUSG00000026895	Ndufa8	UP	812.222	0.249743	0.109435	2.28212	0.0224824	0.343449	Not Sig
ENSMUSG00000028845	Tekt2	UP	236.038	0.309326	0.135527	2.28239	0.0224666	0.343449	Not Sig
ENSMUSG00000036661	Dennd3	DOWN	2128.82	-0.305584	0.133879	-2.28254	0.0224573	0.343449	Not Sig
ENSMUSG00000037242	Clic4	DOWN	15341.2	-0.178732	0.0783386	-2.28153	0.0225168	0.343559	Not Sig
ENSMUSG00000037902	Sirpa	DOWN	1769.09	-0.232161	0.101766	-2.28132	0.0225294	0.343559	Not Sig
ENSMUSG00000001751	Naglu	UP	170.062	0.281312	0.123371	2.28022	0.0225944	0.343926	Not Sig
ENSMUSG00000020409	Slu7	DOWN	1030.63	-0.300647	0.131856	-2.28012	0.0226006	0.343926	Not Sig
ENSMUSG00000056445	Hoxaas2	UP	55.8331	0.458121	0.200939	2.2799	0.0226133	0.343926	Not Sig
ENSMUSG00000020159	Gabrp	UP	3389.57	0.376322	0.165155	2.27859	0.0226913	0.344807	Not Sig
ENSMUSG00000054693	Adam10	DOWN	3086.52	-0.249559	0.109574	-2.27752	0.0227549	0.34547	Not Sig
ENSMUSG00000035683	Melk	UP	25.9955	0.449644	0.197466	2.27707	0.0227821	0.345578	Not Sig
ENSMUSG00000027070	Lrp2	DOWN	1790.57	-0.289397	0.127128	-2.27641	0.0228213	0.345869	Not Sig
ENSMUSG00000046364	Rpl27a	UP	1241.77	0.318797	0.140102	2.27546	0.0228784	0.34643	Not Sig
ENSMUSG00000044573	Acp1	DOWN	684.659	-0.249323	0.109629	-2.27423	0.0229522	0.347242	Not Sig
ENSMUSG00000096255	Dynlt1b	UP	638.951	0.20977	0.0923047	2.27258	0.0230514	0.348438	Not Sig
ENSMUSG00000037325	Bbs7	UP	217.019	0.268462	0.118222	2.27083	0.023157	0.349422	Not Sig
ENSMUSG00000038421	Fcrla	UP	118.465	0.670468	0.295219	2.27109	0.0231417	0.349422	Not Sig
ENSMUSG00000000131	Xpo6	DOWN	1529.07	-0.196719	0.0868023	-2.26629	0.0234338	0.35	Not Sig
ENSMUSG00000003355	Fkbp11	UP	65.6441	0.408761	0.180361	2.26635	0.0234297	0.35	Not Sig
ENSMUSG00000005161	Prdx2	UP	2422.49	0.210641	0.0929164	2.267	0.0233905	0.35	Not Sig
ENSMUSG00000009097	Tbx1	UP	347.694	0.293151	0.129295	2.2673	0.0233718	0.35	Not Sig
ENSMUSG00000015340	Cybb	DOWN	2826.78	-0.411852	0.181654	-2.26723	0.0233763	0.35	Not Sig
ENSMUSG00000018476	Kdm6b	DOWN	1312.2	-0.224342	0.0988604	-2.26928	0.0232511	0.35	Not Sig
ENSMUSG00000022568	Scrib	UP	1039.13	0.253518	0.111884	2.26591	0.0234571	0.35	Not Sig
ENSMUSG00000027630	Tbl1xr1	DOWN	1878.21	-0.307419	0.135693	-2.26554	0.0234793	0.35	Not Sig
ENSMUSG00000034377	Tulp4	DOWN	3331.11	-0.205874	0.0908983	-2.26488	0.02352	0.35	Not Sig
ENSMUSG00000037190	Cyb561d2	UP	92.7933	0.344013	0.151843	2.26558	0.0234769	0.35	Not Sig
ENSMUSG00000037605	Adgrl3	DOWN	2174.34	-0.345154	0.152174	-2.26816	0.0233197	0.35	Not Sig
ENSMUSG00000040855	Reps2	DOWN	2457.31	-0.329679	0.145309	-2.26882	0.0232795	0.35	Not Sig
ENSMUSG00000057440	Mpp7	DOWN	470.781	-0.271671	0.119742	-2.2688	0.0232805	0.35	Not Sig
ENSMUSG00000083798	Gm14584	DOWN	176.524	-0.341657	0.150815	-2.2654	0.023488	0.35	Not Sig
ENSMUSG00000086859	Snhg20	UP	476.219	0.454164	0.200409	2.26618	0.0234403	0.35	Not Sig
ENSMUSG00000013338	Fer1l4	UP	16.1531	0.996924	0.441236	2.25939	0.0238591	0.350225	Not Sig
ENSMUSG00000015733	Capza2	DOWN	3879.76	-0.204537	0.0905312	-2.2593	0.0238645	0.350225	Not Sig
ENSMUSG00000020590	Snx13	DOWN	1366.47	-0.319136	0.141152	-2.26095	0.0237627	0.350225	Not Sig
ENSMUSG00000022125	Cln5	DOWN	1101.07	-0.190709	0.0844187	-2.25909	0.0238779	0.350225	Not Sig
ENSMUSG00000024352	Spata24	UP	98.2113	0.427774	0.18927	2.26012	0.0238137	0.350225	Not Sig
ENSMUSG00000027176	Cstf3	UP	994.79	0.269998	0.11932	2.2628	0.0236479	0.350225	Not Sig
ENSMUSG00000028668	Eloa	DOWN	1645.08	-0.18922	0.0837422	-2.25956	0.0238489	0.350225	Not Sig
ENSMUSG00000036356	Csgalnact1	DOWN	625.841	-0.284045	0.125675	-2.26015	0.0238117	0.350225	Not Sig
ENSMUSG00000037553	Zdhhc18	DOWN	1266.94	-0.32026	0.14169	-2.26028	0.0238037	0.350225	Not Sig
ENSMUSG00000038415	Foxq1	UP	87.7389	0.286571	0.126806	2.25992	0.0238259	0.350225	Not Sig
ENSMUSG00000040729	Cep126	UP	796.529	0.348072	0.153819	2.26286	0.023644	0.350225	Not Sig
ENSMUSG00000041633	Kctd12b	DOWN	486.874	-0.214229	0.0947113	-2.26192	0.0237024	0.350225	Not Sig
ENSMUSG00000044835	Ankrd45	UP	131.842	0.347864	0.153898	2.26036	0.023799	0.350225	Not Sig
ENSMUSG00000052273	Dnah3	UP	1477.19	0.344976	0.152753	2.2584	0.023921	0.350225	Not Sig
ENSMUSG00000066170	E230001N04Rik	UP	23.998	0.484436	0.214497	2.25848	0.0239159	0.350225	Not Sig
ENSMUSG00000072809	9330160F10Rik	UP	41.4147	0.476364	0.210877	2.25896	0.0238856	0.350225	Not Sig
ENSMUSG00000074579	Lekr1	UP	107.795	0.379486	0.167757	2.26212	0.0236899	0.350225	Not Sig
ENSMUSG00000095738	Gm25313	DOWN	15.7102	-1.82102	0.804239	-2.26427	0.0235575	0.350225	Not Sig
ENSMUSG00000111939	Gm48177	DOWN	16.7664	-0.68438	0.302416	-2.26304	0.0236331	0.350225	Not Sig
ENSMUSG00000018263	Tbx5	DOWN	1155.42	-0.164282	0.0727722	-2.25748	0.0239782	0.350765	Not Sig
ENSMUSG00000042564	Fam227a	UP	397.522	0.300446	0.13312	2.25695	0.024011	0.350947	Not Sig
ENSMUSG00000025213	Kazald1	DOWN	90.1075	-0.303938	0.134779	-2.25509	0.0241276	0.351488	Not Sig
ENSMUSG00000032348	Gsta4	UP	2051.23	0.32053	0.142098	2.25571	0.0240891	0.351488	Not Sig
ENSMUSG00000036167	Pphln1	DOWN	1897.27	-0.254014	0.112621	-2.25547	0.0241037	0.351488	Not Sig
ENSMUSG00000058093	Zfp729b	DOWN	290.052	-0.31804	0.141034	-2.25506	0.0241295	0.351488	Not Sig
ENSMUSG00000014303	Glis2	DOWN	1085.21	-0.307182	0.136302	-2.25368	0.0242163	0.352455	Not Sig
ENSMUSG00000033964	Zbtb41	DOWN	941.131	-0.326207	0.144774	-2.25322	0.0242452	0.352578	Not Sig
ENSMUSG00000010142	Tnfrsf13b	UP	121.654	0.401713	0.178519	2.25025	0.0244331	0.352902	Not Sig
ENSMUSG00000030105	Arl8b	DOWN	4044.78	-0.227947	0.101303	-2.25016	0.0244386	0.352902	Not Sig
ENSMUSG00000031902	Nfatc3	DOWN	1800.65	-0.285685	0.126949	-2.2504	0.0244237	0.352902	Not Sig
ENSMUSG00000060579	Fhit	UP	84.8863	0.331477	0.147286	2.25057	0.0244127	0.352902	Not Sig
ENSMUSG00000064901	Snora21	DOWN	164.768	-0.743403	0.330407	-2.24996	0.0244516	0.352902	Not Sig
ENSMUSG00000067336	Bmpr2	DOWN	23353.9	-0.277146	0.123092	-2.25154	0.0243513	0.352902	Not Sig
ENSMUSG00000070306	Ccdc153	UP	344.102	0.287732	0.127821	2.25106	0.0243816	0.352902	Not Sig
ENSMUSG00000073435	Nme3	UP	236.673	0.260788	0.115881	2.25048	0.0244184	0.352902	Not Sig
ENSMUSG00000073792	Alg6	DOWN	152.379	-0.436127	0.193815	-2.25022	0.0244348	0.352902	Not Sig
ENSMUSG00000034462	Pkd2	DOWN	2693.86	-0.162502	0.0722499	-2.24916	0.0245021	0.353039	Not Sig
ENSMUSG00000060314	Zfp941	DOWN	15.2651	-0.957232	0.425582	-2.24923	0.0244979	0.353039	Not Sig
ENSMUSG00000031173	Otc	DOWN	18.6812	-0.750826	0.333907	-2.2486	0.0245377	0.353257	Not Sig
ENSMUSG00000025868	Higd2a	UP	745.548	0.202452	0.0900998	2.24697	0.0246419	0.354242	Not Sig
ENSMUSG00000037217	Syn1	DOWN	18.2155	-0.629092	0.280005	-2.24671	0.0246584	0.354242	Not Sig
ENSMUSG00000038145	Snrk	DOWN	3830.61	-0.273095	0.121561	-2.24657	0.0246677	0.354242	Not Sig
ENSMUSG00000039131	Gipc2	UP	867.026	0.238638	0.106261	2.24577	0.0247188	0.354626	Not Sig
ENSMUSG00000070565	Rasal2	DOWN	2492.37	-0.324619	0.144564	-2.24551	0.0247356	0.354626	Not Sig
ENSMUSG00000029090	Adgra3	DOWN	1391.9	-0.256665	0.114328	-2.24498	0.0247696	0.354818	Not Sig
ENSMUSG00000034300	Fam53c	DOWN	711.954	-0.178761	0.0796767	-2.24358	0.0248592	0.355512	Not Sig
ENSMUSG00000057110	Cntrl	UP	1284.35	0.239825	0.106887	2.24371	0.0248509	0.355512	Not Sig
ENSMUSG00000015749	Anp32e	DOWN	2195.02	-0.206953	0.0922614	-2.24312	0.0248893	0.355647	Not Sig
ENSMUSG00000024298	Zfp871	DOWN	930.758	-0.284248	0.126809	-2.24154	0.0249909	0.356347	Not Sig
ENSMUSG00000040751	Lat2	UP	252.467	0.317352	0.141572	2.24163	0.0249851	0.356347	Not Sig
ENSMUSG00000095676	Gm25099	DOWN	16.5121	-1.20413	0.537224	-2.2414	0.0250003	0.356347	Not Sig
ENSMUSG00000049265	Kcnk3	DOWN	296.089	-0.297117	0.132611	-2.24051	0.0250575	0.356868	Not Sig
ENSMUSG00000036006	Ripor2	UP	691.856	0.344999	0.154086	2.239	0.0251557	0.35797	Not Sig
ENSMUSG00000096140	Ankrd66	UP	205.289	0.417667	0.186634	2.23789	0.0252282	0.358706	Not Sig
ENSMUSG00000044362	Ccdc89	UP	25.8075	0.58161	0.260034	2.23667	0.0253077	0.359541	Not Sig
ENSMUSG00000000317	Bcl6b	DOWN	1367.12	-0.253713	0.113455	-2.23624	0.0253361	0.359647	Not Sig
ENSMUSG00000043832	Clec4a3	DOWN	121.206	-0.507157	0.226827	-2.23588	0.0253598	0.359688	Not Sig
ENSMUSG00000027296	Itpka	UP	84.1507	0.355508	0.159037	2.23538	0.0253926	0.359857	Not Sig
ENSMUSG00000022141	Nipbl	DOWN	3321.2	-0.206424	0.0923858	-2.23436	0.0254591	0.360238	Not Sig
ENSMUSG00000035725	Prkx	DOWN	1361.03	-0.195195	0.0873618	-2.23433	0.0254612	0.360238	Not Sig
ENSMUSG00000000804	Usp32	DOWN	983.012	-0.398137	0.178369	-2.2321	0.0256083	0.36025	Not Sig
ENSMUSG00000021264	Yy1	DOWN	2540.73	-0.196494	0.0879784	-2.23344	0.0255201	0.36025	Not Sig
ENSMUSG00000026048	Ercc5	DOWN	587.192	-0.260204	0.116521	-2.2331	0.0255421	0.36025	Not Sig
ENSMUSG00000029518	Rab35	DOWN	1345.26	-0.143205	0.0641415	-2.23264	0.0255728	0.36025	Not Sig
ENSMUSG00000036644	Tbc1d9b	DOWN	1540.89	-0.301179	0.134927	-2.23216	0.0256043	0.36025	Not Sig
ENSMUSG00000062661	Ncs1	UP	91.6458	0.389659	0.174548	2.23239	0.0255893	0.36025	Not Sig
ENSMUSG00000098206	Mir181a-1hg	UP	34.8723	0.536425	0.24029	2.23241	0.0255881	0.36025	Not Sig
ENSMUSG00000095115	Itpripl2	DOWN	3145.06	-0.196687	0.0881336	-2.23169	0.0256355	0.360338	Not Sig
ENSMUSG00000026807	Ak8	UP	113.308	0.37517	0.168184	2.23071	0.0257005	0.360517	Not Sig
ENSMUSG00000027763	Mbnl1	DOWN	7467.66	-0.281776	0.126344	-2.23024	0.0257318	0.360517	Not Sig
ENSMUSG00000079363	Gbp4	DOWN	5423.05	-0.939684	0.421289	-2.2305	0.0257145	0.360517	Not Sig
ENSMUSG00000086389	Gm15998	UP	50.9243	0.325783	0.146049	2.23064	0.0257047	0.360517	Not Sig
ENSMUSG00000001630	Stk38l	DOWN	545.458	-0.14102	0.0632596	-2.22923	0.0257987	0.361161	Not Sig
ENSMUSG00000087440	4930577N17Rik	UP	44.8147	0.347268	0.155841	2.22835	0.0258575	0.361691	Not Sig
ENSMUSG00000030727	Rabep2	UP	249.401	0.250182	0.112342	2.22696	0.0259497	0.362686	Not Sig
ENSMUSG00000018501	Ncor1	DOWN	4781.24	-0.267931	0.120332	-2.22659	0.0259745	0.362738	Not Sig
ENSMUSG00000078572	Ndufaf8	UP	109.452	0.372578	0.16736	2.22621	0.026	0.362801	Not Sig
ENSMUSG00000035172	Plekhh3	UP	207.315	0.331237	0.148846	2.22536	0.0260568	0.3633	Not Sig
ENSMUSG00000003847	Nfat5	DOWN	5169.6	-0.345979	0.1556	-2.22352	0.0261805	0.363595	Not Sig
ENSMUSG00000006784	Ttc25	UP	175.393	0.423304	0.19029	2.22452	0.0261136	0.363595	Not Sig
ENSMUSG00000018401	Mtmr4	DOWN	796.509	-0.400539	0.180225	-2.22244	0.0262538	0.363595	Not Sig
ENSMUSG00000024066	Xdh	DOWN	6162.04	-0.432348	0.194583	-2.22192	0.0262888	0.363595	Not Sig
ENSMUSG00000025133	Ints4	UP	1211.08	0.229683	0.103299	2.22348	0.0261838	0.363595	Not Sig
ENSMUSG00000030556	Lrrc28	DOWN	167.549	-0.417541	0.187766	-2.22373	0.0261666	0.363595	Not Sig
ENSMUSG00000040225	Prrc2c	DOWN	4371.25	-0.212633	0.0956969	-2.22194	0.0262871	0.363595	Not Sig
ENSMUSG00000075706	Gpx4	UP	4578.4	0.536999	0.241466	2.22392	0.0261541	0.363595	Not Sig
ENSMUSG00000078894	2210418O10Rik	UP	596.131	0.741422	0.333625	2.22232	0.0262614	0.363595	Not Sig
ENSMUSG00000095007	Igkv12-41	DOWN	64.9212	-1.32612	0.596629	-2.22269	0.0262364	0.363595	Not Sig
ENSMUSG00000021610	Clptm1l	UP	1816.53	0.224408	0.101018	2.22145	0.0263202	0.363684	Not Sig
ENSMUSG00000022586	Ly6i	UP	16.8018	0.734515	0.330684	2.2212	0.0263374	0.363684	Not Sig
ENSMUSG00000003131	Pafah1b2	DOWN	2026.18	-0.196262	0.0884013	-2.22013	0.0264101	0.363831	Not Sig
ENSMUSG00000028399	Ptprd	DOWN	1279.05	-0.354783	0.159761	-2.22071	0.0263709	0.363831	Not Sig
ENSMUSG00000029304	Spp1	DOWN	1931.5	-0.476666	0.214734	-2.2198	0.0264325	0.363831	Not Sig
ENSMUSG00000053965	Pde5a	DOWN	3695.11	-0.288172	0.129818	-2.21981	0.0264315	0.363831	Not Sig
ENSMUSG00000005615	Pcyt1a	DOWN	1603.1	-0.300041	0.135298	-2.21763	0.0265799	0.363958	Not Sig
ENSMUSG00000006763	Saal1	UP	213.609	0.278649	0.12561	2.21836	0.0265301	0.363958	Not Sig
ENSMUSG00000025958	Creb1	DOWN	2012.87	-0.302147	0.136434	-2.2146	0.0267876	0.363958	Not Sig
ENSMUSG00000027099	Mtx2	UP	396.011	0.209936	0.0948175	2.21411	0.0268215	0.363958	Not Sig
ENSMUSG00000030278	Cidec	DOWN	234.541	-0.645191	0.291072	-2.2166	0.0266503	0.363958	Not Sig
ENSMUSG00000031022	BC051019	UP	198.222	0.274968	0.124096	2.21576	0.0267078	0.363958	Not Sig
ENSMUSG00000032908	Sgpp2	DOWN	1287.94	-0.215891	0.0973329	-2.21807	0.0265502	0.363958	Not Sig
ENSMUSG00000035572	Dcaf10	DOWN	1064.09	-0.235602	0.106216	-2.21814	0.0265452	0.363958	Not Sig
ENSMUSG00000047617	Paxx	UP	279.78	0.26593	0.120009	2.21592	0.0266971	0.363958	Not Sig
ENSMUSG00000048916	Gm5540	UP	16.032	0.776404	0.350565	2.21473	0.0267789	0.363958	Not Sig
ENSMUSG00000052221	Ppp1r36	UP	113.793	0.418493	0.188991	2.21435	0.0268044	0.363958	Not Sig
ENSMUSG00000053094	Tmem248	DOWN	1505.79	-0.315034	0.142246	-2.2147	0.0267804	0.363958	Not Sig
ENSMUSG00000066643	Wdr35	UP	429.4	0.175767	0.0792376	2.21823	0.0265391	0.363958	Not Sig
ENSMUSG00000072980	Oip5	UP	18.0716	0.630845	0.284656	2.21617	0.0266802	0.363958	Not Sig
ENSMUSG00000074846	Gm10774	UP	153.13	0.316073	0.142703	2.2149	0.0267669	0.363958	Not Sig
ENSMUSG00000092607	Scnm1	UP	461.785	0.221943	0.100222	2.21452	0.0267931	0.363958	Not Sig
ENSMUSG00000103183	Gm37090	UP	48.2853	0.369017	0.166661	2.21417	0.0268171	0.363958	Not Sig
ENSMUSG00000106978	N4bp2os	UP	194.59	0.342781	0.154748	2.2151	0.0267534	0.363958	Not Sig
ENSMUSG00000004864	Mapk13	UP	249.31	0.251051	0.113436	2.21315	0.0268873	0.364473	Not Sig
ENSMUSG00000031433	Rbm41	DOWN	218.318	-0.332457	0.150316	-2.21172	0.0269862	0.364473	Not Sig
ENSMUSG00000032740	Ccdc88a	DOWN	588.877	-0.298298	0.134865	-2.21182	0.0269789	0.364473	Not Sig
ENSMUSG00000039046	Usp6nl	DOWN	1226.53	-0.283609	0.128178	-2.21262	0.0269235	0.364473	Not Sig
ENSMUSG00000041112	Elmo1	DOWN	1070.42	-0.281541	0.127272	-2.21213	0.0269578	0.364473	Not Sig
ENSMUSG00000056305	Usp39	DOWN	1003.58	-0.213815	0.0966557	-2.21213	0.0269574	0.364473	Not Sig
ENSMUSG00000033060	Lmo7	DOWN	11377.1	-0.352094	0.159222	-2.21134	0.0270126	0.364543	Not Sig
ENSMUSG00000039543	Cfap70	UP	190.704	0.594233	0.268828	2.21046	0.0270732	0.364994	Not Sig
ENSMUSG00000064127	Med14	DOWN	1252.9	-0.261824	0.118459	-2.21024	0.0270883	0.364994	Not Sig
ENSMUSG00000006269	Atp6v1b1	UP	43.9046	0.713152	0.322943	2.20829	0.0272238	0.366076	Not Sig
ENSMUSG00000026483	Fam129a	DOWN	1432.91	-0.250564	0.113482	-2.20796	0.027247	0.366076	Not Sig
ENSMUSG00000044345	Marveld1	DOWN	2473.74	-0.195534	0.0885624	-2.20787	0.0272535	0.366076	Not Sig
ENSMUSG00000049800	Sertad2	DOWN	2446.82	-0.258118	0.116902	-2.20799	0.0272449	0.366076	Not Sig
ENSMUSG00000112332	4930466K18Rik	UP	30.1319	0.433113	0.196233	2.20714	0.0273044	0.366474	Not Sig
ENSMUSG00000034435	Tmem30b	UP	731.054	0.169073	0.0766202	2.20664	0.0273389	0.366652	Not Sig
ENSMUSG00000003379	Cd79a	UP	207.31	0.668063	0.302874	2.20575	0.0274017	0.366889	Not Sig
ENSMUSG00000031762	Mt2	UP	302.254	0.42101	0.190887	2.20555	0.0274154	0.366889	Not Sig
ENSMUSG00000079465	Col4a3	DOWN	4832.64	-0.46899	0.212648	-2.20548	0.0274204	0.366889	Not Sig
ENSMUSG00000071392	Ect2l	UP	80.341	0.435447	0.197529	2.20447	0.0274913	0.367553	Not Sig
ENSMUSG00000004040	Stat3	DOWN	2118.14	-0.314012	0.142514	-2.20338	0.0275678	0.36829	Not Sig
ENSMUSG00000024835	Coro1b	DOWN	1064.09	-0.259948	0.118119	-2.20072	0.0277555	0.368576	Not Sig
ENSMUSG00000027708	Dcun1d1	DOWN	868.369	-0.29299	0.133094	-2.20138	0.0277091	0.368576	Not Sig
ENSMUSG00000028599	Tnfrsf1b	DOWN	726.113	-0.219944	0.0999056	-2.20152	0.0276992	0.368576	Not Sig
ENSMUSG00000032412	Atp1b3	DOWN	2582.51	-0.191298	0.0868668	-2.2022	0.0276512	0.368576	Not Sig
ENSMUSG00000045414	Dipk2a	DOWN	2828.4	-0.236349	0.107329	-2.2021	0.0276579	0.368576	Not Sig
ENSMUSG00000056290	Ms4a4b	UP	611.142	0.418927	0.190365	2.20066	0.0277602	0.368576	Not Sig
ENSMUSG00000071647	Eml3	UP	398.242	0.267102	0.121344	2.2012	0.027722	0.368576	Not Sig
ENSMUSG00000086825	Gm15675	UP	701.32	0.366723	0.166498	2.20257	0.0276252	0.368576	Not Sig
ENSMUSG00000036282	Naa30	DOWN	1075.39	-0.290145	0.131902	-2.1997	0.0278279	0.369191	Not Sig
ENSMUSG00000042429	Adora1	UP	59.0605	0.58003	0.263727	2.19935	0.0278528	0.369206	Not Sig
ENSMUSG00000042439	Zfp532	DOWN	665.944	-0.254809	0.115871	-2.19909	0.0278718	0.369206	Not Sig
ENSMUSG00000020003	Pex7	UP	533.977	0.213755	0.0972423	2.19817	0.0279367	0.369772	Not Sig
ENSMUSG00000028480	Glipr2	DOWN	685.246	-0.310179	0.141126	-2.19788	0.0279574	0.369772	Not Sig
ENSMUSG00000021108	Prkch	DOWN	2141.63	-0.230571	0.104937	-2.19724	0.0280032	0.36996	Not Sig
ENSMUSG00000040287	Stac3	DOWN	15.006	-0.68912	0.313736	-2.1965	0.0280561	0.36996	Not Sig
ENSMUSG00000048347	Pcdhb18	DOWN	87.7293	-0.377444	0.171878	-2.196	0.0280918	0.36996	Not Sig
ENSMUSG00000061755	Bod1l	DOWN	995.735	-0.3203	0.145834	-2.19633	0.0280686	0.36996	Not Sig
ENSMUSG00000069633	Pex11g	UP	99.5728	0.330113	0.150295	2.19644	0.0280603	0.36996	Not Sig
ENSMUSG00000078780	Gm5150	DOWN	135.886	-0.435223	0.1982	-2.19588	0.0281004	0.36996	Not Sig
ENSMUSG00000090145	Ugt1a6b	UP	386.849	0.250855	0.114256	2.19555	0.028124	0.369989	Not Sig
ENSMUSG00000008393	Carhsp1	DOWN	1935.56	-0.161348	0.0735146	-2.19477	0.02818	0.37016	Not Sig
ENSMUSG00000029249	Rest	DOWN	641.364	-0.246041	0.112092	-2.195	0.0281639	0.37016	Not Sig
ENSMUSG00000020432	Tcn2	DOWN	3644.8	-0.265735	0.121134	-2.19373	0.028255	0.370863	Not Sig
ENSMUSG00000044737	Klk14	UP	16.4623	0.576479	0.262837	2.1933	0.0282861	0.370989	Not Sig
ENSMUSG00000004994	Ccdc130	DOWN	280.665	-0.229475	0.104656	-2.19265	0.0283326	0.371034	Not Sig
ENSMUSG00000023949	Tcte1	UP	174.952	0.424832	0.19373	2.1929	0.0283144	0.371034	Not Sig
ENSMUSG00000027366	Sppl2a	DOWN	2505.29	-0.197945	0.0903168	-2.19167	0.0284031	0.371675	Not Sig
ENSMUSG00000018570	2810408A11Rik	UP	28.7842	0.477158	0.218472	2.18406	0.0289575	0.371971	Not Sig
ENSMUSG00000019320	Noxo1	UP	190.969	0.480013	0.219687	2.18499	0.0288899	0.371971	Not Sig
ENSMUSG00000019845	Tube1	UP	32.7765	0.501364	0.229335	2.18617	0.0288035	0.371971	Not Sig
ENSMUSG00000020340	Cyfip2	UP	784.518	0.293718	0.134383	2.18568	0.0288393	0.371971	Not Sig
ENSMUSG00000020420	Zfp607a	DOWN	108.085	-0.340972	0.155715	-2.18973	0.0285441	0.371971	Not Sig
ENSMUSG00000020653	Klf11	DOWN	583.316	-0.244256	0.111865	-2.18349	0.0289996	0.371971	Not Sig
ENSMUSG00000021390	Ogn	DOWN	12266.4	-0.310969	0.142361	-2.18437	0.0289349	0.371971	Not Sig
ENSMUSG00000021420	Fars2	UP	283.359	0.187683	0.0858828	2.18534	0.0288637	0.371971	Not Sig
ENSMUSG00000021709	Erbin	DOWN	4859.02	-0.194495	0.0887775	-2.19082	0.028465	0.371971	Not Sig
ENSMUSG00000021796	Bmpr1a	DOWN	3160	-0.190914	0.0873689	-2.18515	0.028878	0.371971	Not Sig
ENSMUSG00000022799	Arhgap31	DOWN	6180.66	-0.22807	0.104352	-2.18558	0.0288462	0.371971	Not Sig
ENSMUSG00000024743	Syt7	DOWN	595.709	-0.240462	0.110064	-2.18475	0.028907	0.371971	Not Sig
ENSMUSG00000026456	Cyb5r1	DOWN	699.776	-0.201613	0.0922046	-2.18658	0.0287731	0.371971	Not Sig
ENSMUSG00000026878	Rab14	DOWN	3984.05	-0.326305	0.149322	-2.18524	0.0288712	0.371971	Not Sig
ENSMUSG00000028843	Sh3bgrl3	UP	488.992	0.273189	0.125116	2.18349	0.0289997	0.371971	Not Sig
ENSMUSG00000029640	Usp12	DOWN	672.861	-0.238063	0.109034	-2.18338	0.029008	0.371971	Not Sig
ENSMUSG00000030672	Mylpf	UP	17.5499	1.04822	0.479326	2.18687	0.0287521	0.371971	Not Sig
ENSMUSG00000036257	Pnpla8	DOWN	2885.69	-0.21306	0.0975739	-2.18358	0.0289935	0.371971	Not Sig
ENSMUSG00000037996	Slc24a2	DOWN	27.3218	-0.710161	0.324619	-2.18768	0.0286932	0.371971	Not Sig
ENSMUSG00000038248	Sobp	UP	64.1923	0.373518	0.170816	2.18668	0.0287662	0.371971	Not Sig
ENSMUSG00000042579	4632404H12Rik	UP	173.484	0.300761	0.137685	2.18442	0.0289317	0.371971	Not Sig
ENSMUSG00000053835	H2-T24	DOWN	780.358	-0.196124	0.0895657	-2.18972	0.0285446	0.371971	Not Sig
ENSMUSG00000087365	C430049B03Rik	UP	112.187	0.31195	0.142718	2.18578	0.0288316	0.371971	Not Sig
ENSMUSG00000096768	Gm47283	UP	5731.08	0.471323	0.215658	2.18551	0.0288514	0.371971	Not Sig
ENSMUSG00000101523	Csnk2a3	DOWN	56.0579	-1.14337	0.523163	-2.18549	0.028853	0.371971	Not Sig
ENSMUSG00000108216	Gm44153	UP	91.0193	0.351837	0.160782	2.18829	0.0286487	0.371971	Not Sig
ENSMUSG00000108841	Frmpd2	UP	108.09	0.371805	0.170166	2.18495	0.0288923	0.371971	Not Sig
ENSMUSG00000010080	Epn3	DOWN	596.979	-0.345941	0.158471	-2.18299	0.0290366	0.372062	Not Sig
ENSMUSG00000022174	Dad1	UP	1283.81	0.277892	0.127329	2.18248	0.029074	0.372264	Not Sig
ENSMUSG00000042453	Reln	UP	219.584	0.398196	0.182535	2.18147	0.0291485	0.372941	Not Sig
ENSMUSG00000029703	Lrwd1	UP	165.78	0.292711	0.134228	2.18071	0.0292049	0.373385	Not Sig
ENSMUSG00000001247	Lsr	UP	783.828	0.226166	0.103914	2.17648	0.0295193	0.373401	Not Sig
ENSMUSG00000002588	Pon1	UP	1712.65	0.362737	0.166683	2.17621	0.0295395	0.373401	Not Sig
ENSMUSG00000021701	Plk2	DOWN	2479.46	-0.299485	0.137427	-2.17922	0.0293152	0.373401	Not Sig
ENSMUSG00000021770	Samd8	DOWN	947.361	-0.292014	0.134178	-2.17632	0.0295316	0.373401	Not Sig
ENSMUSG00000026361	Cdc73	DOWN	1981.07	-0.207705	0.0954169	-2.17682	0.029494	0.373401	Not Sig
ENSMUSG00000027359	Slc27a2	UP	55.9456	0.625697	0.287513	2.17624	0.0295372	0.373401	Not Sig
ENSMUSG00000029915	Clec5a	DOWN	53.4463	-0.416355	0.191121	-2.17848	0.02937	0.373401	Not Sig
ENSMUSG00000030104	Edem1	DOWN	1656.5	-0.339276	0.155654	-2.17968	0.029281	0.373401	Not Sig
ENSMUSG00000034574	Daam1	DOWN	3528.49	-0.15424	0.0707577	-2.17984	0.0292694	0.373401	Not Sig
ENSMUSG00000035711	Dok3	UP	190.881	0.406034	0.186279	2.1797	0.0292794	0.373401	Not Sig
ENSMUSG00000039987	Phtf2	DOWN	180.377	-0.331173	0.152144	-2.17671	0.0295023	0.373401	Not Sig
ENSMUSG00000040498	Igsf23	UP	61.9808	0.543111	0.249191	2.1795	0.0292949	0.373401	Not Sig
ENSMUSG00000049804	Armcx4	UP	769.772	0.29944	0.137608	2.17604	0.0295525	0.373401	Not Sig
ENSMUSG00000057667	Bloc1s3	DOWN	149.423	-0.26686	0.122595	-2.17676	0.0294988	0.373401	Not Sig
ENSMUSG00000058135	Gstm1	UP	7322.91	0.346892	0.159279	2.17789	0.0294141	0.373401	Not Sig
ENSMUSG00000116679	Gm49739	UP	132.977	0.290575	0.133434	2.17768	0.0294301	0.373401	Not Sig
ENSMUSG00000113669	Gm36723	UP	21.2881	0.539775	0.248099	2.17564	0.0295821	0.373502	Not Sig
ENSMUSG00000029616	Erp29	UP	785.903	0.211039	0.0970224	2.17516	0.029618	0.373681	Not Sig
ENSMUSG00000001467	Cyp51	DOWN	813.406	-0.331742	0.152919	-2.16939	0.030053	0.373755	Not Sig
ENSMUSG00000016253	Nelfcd	UP	472.588	0.194808	0.0897992	2.16937	0.0300545	0.373755	Not Sig
ENSMUSG00000021240	Abcd4	UP	322.191	0.185263	0.0852358	2.17354	0.0297397	0.373755	Not Sig
ENSMUSG00000023020	Cox14	UP	795.415	0.232627	0.107154	2.17097	0.0299338	0.373755	Not Sig
ENSMUSG00000026181	Ppm1f	DOWN	1698.74	-0.286114	0.131618	-2.17382	0.0297188	0.373755	Not Sig
ENSMUSG00000026289	Atg16l1	DOWN	607.895	-0.281961	0.129976	-2.16933	0.0300573	0.373755	Not Sig
ENSMUSG00000027297	Ltk	UP	62.4481	0.374577	0.172612	2.17005	0.0300027	0.373755	Not Sig
ENSMUSG00000027656	Ccn5	UP	635.647	0.247509	0.113895	2.17313	0.0297707	0.373755	Not Sig
ENSMUSG00000028098	Rnf115	DOWN	1317.29	-0.135198	0.062266	-2.17129	0.0299089	0.373755	Not Sig
ENSMUSG00000030754	Copb1	UP	3865.27	0.205025	0.0944018	2.17183	0.0298685	0.373755	Not Sig
ENSMUSG00000030889	Vwa3a	UP	637.498	0.400112	0.184256	2.1715	0.0298937	0.373755	Not Sig
ENSMUSG00000032252	Glce	DOWN	621.98	-0.189994	0.0874492	-2.17262	0.0298087	0.373755	Not Sig
ENSMUSG00000033318	Gstt2	UP	346.011	0.273924	0.126208	2.17041	0.0299757	0.373755	Not Sig
ENSMUSG00000039000	Ube3c	DOWN	948.116	-0.205149	0.0943717	-2.17384	0.0297173	0.373755	Not Sig
ENSMUSG00000046138	9930021J03Rik	DOWN	1441.79	-0.197182	0.0907286	-2.17332	0.0297565	0.373755	Not Sig
ENSMUSG00000052889	Prkcb	UP	296.125	0.438084	0.201851	2.17034	0.0299815	0.373755	Not Sig
ENSMUSG00000056537	Rlim	DOWN	2111.85	-0.19364	0.0891796	-2.17135	0.0299045	0.373755	Not Sig
ENSMUSG00000063281	Zfp35	DOWN	271.091	-0.231059	0.106359	-2.17245	0.0298216	0.373755	Not Sig
ENSMUSG00000089960	Ugt1a1	UP	17.1573	1.02636	0.472946	2.17015	0.0299953	0.373755	Not Sig
ENSMUSG00000105096	Gbp10	DOWN	189.876	-1.05408	0.484897	-2.17382	0.0297188	0.373755	Not Sig
ENSMUSG00000025498	Irf7	DOWN	235.813	-0.307593	0.141857	-2.16833	0.0301338	0.374167	Not Sig
ENSMUSG00000078496	Zfp982	DOWN	97.4026	-0.459687	0.211987	-2.16846	0.0301234	0.374167	Not Sig
ENSMUSG00000031545	Gpat4	DOWN	941.979	-0.152022	0.070173	-2.16639	0.0302817	0.37562	Not Sig
ENSMUSG00000043964	Orai3	DOWN	497.334	-0.172257	0.0795404	-2.16565	0.030338	0.37562	Not Sig
ENSMUSG00000095788	Sirpb1a	DOWN	103.212	-0.422177	0.194906	-2.16605	0.0303072	0.37562	Not Sig
ENSMUSG00000104445	Rhbg	UP	36.8582	0.519712	0.239969	2.16575	0.0303304	0.37562	Not Sig
ENSMUSG00000034709	Ppp1r21	UP	1257.71	0.261717	0.12093	2.16421	0.0304486	0.376082	Not Sig
ENSMUSG00000047721	Bola2	UP	359.862	0.272462	0.125905	2.16402	0.0304625	0.376082	Not Sig
ENSMUSG00000094537	n-R5s106	DOWN	186.51	-1.20977	0.558888	-2.16461	0.0304175	0.376082	Not Sig
ENSMUSG00000109363	Gm44668	DOWN	16.9409	-0.85089	0.393139	-2.16435	0.0304376	0.376082	Not Sig
ENSMUSG00000020268	Lyrm7	UP	20.5857	0.503958	0.233036	2.16258	0.0305736	0.376428	Not Sig
ENSMUSG00000026939	Tmem141	UP	63.3036	0.413009	0.190957	2.16283	0.0305539	0.376428	Not Sig
ENSMUSG00000036698	Ago2	DOWN	3103.76	-0.160751	0.0743322	-2.1626	0.0305722	0.376428	Not Sig
ENSMUSG00000015016	Acsf3	UP	89.4286	0.28366	0.131268	2.16092	0.0307013	0.376794	Not Sig
ENSMUSG00000028003	Lrat	DOWN	1928	-0.362737	0.167805	-2.16165	0.0306448	0.376794	Not Sig
ENSMUSG00000031283	Chrdl1	DOWN	599.527	-0.37341	0.172763	-2.1614	0.0306644	0.376794	Not Sig
ENSMUSG00000037686	Aspg	UP	67.676	0.560401	0.259295	2.16125	0.0306761	0.376794	Not Sig
ENSMUSG00000057594	Arl16	UP	213.987	0.262972	0.121721	2.16044	0.0307383	0.376794	Not Sig
ENSMUSG00000062980	Cped1	DOWN	2372.58	-0.239498	0.110856	-2.16044	0.0307387	0.376794	Not Sig
ENSMUSG00000033029	1700088E04Rik	UP	292.406	0.317701	0.147077	2.1601	0.030765	0.37685	Not Sig
ENSMUSG00000036093	Arl5a	DOWN	2097.53	-0.225074	0.104215	-2.1597	0.0307959	0.37696	Not Sig
ENSMUSG00000034584	Exph5	DOWN	912.654	-0.367491	0.170246	-2.15859	0.0308822	0.377577	Not Sig
ENSMUSG00000072082	Ccnf	UP	21.117	0.576547	0.267138	2.15824	0.0309094	0.377577	Not Sig
ENSMUSG00000085772	D630024D03Rik	UP	50.0156	0.380709	0.176401	2.1582	0.0309119	0.377577	Not Sig
ENSMUSG00000019039	Dalrd3	UP	1110.21	0.299502	0.138815	2.15756	0.0309621	0.377655	Not Sig
ENSMUSG00000053783	1700016K19Rik	UP	188.424	0.369152	0.171092	2.15763	0.0309565	0.377655	Not Sig
ENSMUSG00000047671	Tctex1d4	UP	74.5136	0.504442	0.233926	2.15641	0.0310515	0.378477	Not Sig
ENSMUSG00000043621	Ubxn10	UP	524.797	0.320457	0.148657	2.15568	0.0311086	0.378906	Not Sig
ENSMUSG00000023827	Agpat4	DOWN	674.395	-0.289404	0.134294	-2.15501	0.031161	0.379247	Not Sig
ENSMUSG00000092417	Gpank1	UP	155.496	0.375678	0.174348	2.15476	0.0311807	0.379247	Not Sig
ENSMUSG00000012076	Brms1l	UP	893.276	0.173562	0.0805744	2.15405	0.0312361	0.379387	Not Sig
ENSMUSG00000039275	Foxk2	DOWN	837.092	-0.364667	0.169278	-2.15424	0.0312212	0.379387	Not Sig
ENSMUSG00000061100	Retnla	UP	1426.79	0.825052	0.383118	2.15352	0.0312778	0.379626	Not Sig
ENSMUSG00000008129	4930432K21Rik	DOWN	17.8458	-0.840175	0.390236	-2.15299	0.0313192	0.379818	Not Sig
ENSMUSG00000037234	Hook3	DOWN	3046.49	-0.299954	0.139335	-2.15275	0.0313379	0.379818	Not Sig
ENSMUSG00000042350	Arel1	DOWN	1048.59	-0.323859	0.150459	-2.15248	0.0313597	0.379818	Not Sig
ENSMUSG00000021822	Plau	DOWN	258.097	-0.312482	0.145207	-2.15198	0.0313989	0.380026	Not Sig
ENSMUSG00000037341	Slc9a7	DOWN	119.365	-0.297761	0.138403	-2.15141	0.031444	0.380185	Not Sig
ENSMUSG00000112121	C230072F16Rik	UP	370.085	0.273803	0.127276	2.15125	0.0314561	0.380185	Not Sig
ENSMUSG00000030000	Add2	UP	60.1541	0.591391	0.274966	2.15078	0.0314939	0.380375	Not Sig
ENSMUSG00000024411	Aqp4	UP	213.898	0.551448	0.256447	2.15034	0.0315285	0.380434	Not Sig
ENSMUSG00000030142	Clec4e	DOWN	172.518	-0.555205	0.258216	-2.15016	0.0315429	0.380434	Not Sig
ENSMUSG00000041695	Kcnj2	DOWN	802.735	-0.3018	0.140424	-2.1492	0.0316184	0.381078	Not Sig
ENSMUSG00000036053	Fmnl2	DOWN	2236.38	-0.240208	0.11181	-2.14836	0.0316851	0.381605	Not Sig
ENSMUSG00000038668	Lpar1	DOWN	587.095	-0.372004	0.173224	-2.14754	0.0317506	0.381605	Not Sig
ENSMUSG00000047959	Kcna3	DOWN	102.97	-0.402218	0.187284	-2.14764	0.0317424	0.381605	Not Sig
ENSMUSG00000071281	Zfp65	DOWN	248.891	-0.260506	0.121276	-2.14803	0.0317111	0.381605	Not Sig
ENSMUSG00000020696	Rffl	DOWN	455.557	-0.12654	0.0589681	-2.14591	0.0318803	0.382896	Not Sig
ENSMUSG00000050199	Lgr4	DOWN	202.626	-0.20943	0.097657	-2.14455	0.031989	0.383935	Not Sig
ENSMUSG00000026104	Stat1	DOWN	2647.77	-0.533512	0.248834	-2.14405	0.0320286	0.384143	Not Sig
ENSMUSG00000036492	Rnf39	DOWN	173.504	-0.453274	0.211465	-2.14349	0.0320734	0.384176	Not Sig
ENSMUSG00000093456	Gm20662	UP	30.4781	0.570074	0.265959	2.14346	0.0320759	0.384176	Not Sig
ENSMUSG00000026740	Dnajc1	DOWN	1543.36	-0.179516	0.0837647	-2.1431	0.0321048	0.384255	Not Sig
ENSMUSG00000029647	Pan3	DOWN	2303.07	-0.215443	0.10055	-2.14264	0.032142	0.384306	Not Sig
ENSMUSG00000045629	Sh3tc2	DOWN	311.99	-0.241172	0.112572	-2.14237	0.0321634	0.384306	Not Sig
ENSMUSG00000069114	Zbtb10	DOWN	617.051	-0.230029	0.107389	-2.14202	0.032192	0.384306	Not Sig
ENSMUSG00000085408	C530005A16Rik	UP	24.4926	0.4935	0.230398	2.14194	0.0321982	0.384306	Not Sig
ENSMUSG00000032295	Man2c1	UP	730.683	0.184997	0.0863803	2.14165	0.0322213	0.384315	Not Sig
ENSMUSG00000025193	Cutc	UP	96.1458	0.332812	0.15544	2.14109	0.0322668	0.384452	Not Sig
ENSMUSG00000029334	Prkg2	DOWN	564.757	-0.421595	0.196932	-2.14081	0.0322891	0.384452	Not Sig
ENSMUSG00000103469	Gm9910	UP	31.5971	0.45341	0.211806	2.14068	0.0322996	0.384452	Not Sig
ENSMUSG00000021288	Klc1	UP	1543.93	0.217212	0.101714	2.13551	0.0327194	0.384834	Not Sig
ENSMUSG00000023806	Rsph3b	UP	862.464	0.216012	0.101168	2.13519	0.0327457	0.384834	Not Sig
ENSMUSG00000025529	Zfp711	UP	17.2524	0.628909	0.294278	2.13712	0.0325878	0.384834	Not Sig
ENSMUSG00000026401	Cd55b	UP	25.383	0.492708	0.230327	2.13917	0.0324219	0.384834	Not Sig
ENSMUSG00000026610	Esrrg	DOWN	119.292	-0.39076	0.182906	-2.1364	0.0326469	0.384834	Not Sig
ENSMUSG00000026812	Tsc1	DOWN	618.925	-0.164076	0.0767153	-2.13877	0.0324544	0.384834	Not Sig
ENSMUSG00000027580	Helz2	DOWN	1777.32	-0.126866	0.0593909	-2.13612	0.0326694	0.384834	Not Sig
ENSMUSG00000028033	Kcnq5	DOWN	205.719	-0.520235	0.243409	-2.13729	0.0325745	0.384834	Not Sig
ENSMUSG00000031189	Aff2	DOWN	82.7931	-0.380305	0.178124	-2.13507	0.0327557	0.384834	Not Sig
ENSMUSG00000031434	Morc4	DOWN	158.167	-0.407877	0.190772	-2.13804	0.0325137	0.384834	Not Sig
ENSMUSG00000036450	Hif1an	DOWN	723.401	-0.185727	0.0868287	-2.13901	0.0324349	0.384834	Not Sig
ENSMUSG00000039496	Cdnf	DOWN	59.5388	-0.569734	0.266841	-2.13511	0.032752	0.384834	Not Sig
ENSMUSG00000042460	C1galt1	DOWN	2054.98	-0.236093	0.110351	-2.13946	0.0323983	0.384834	Not Sig
ENSMUSG00000042807	Hecw2	DOWN	1706.43	-0.449101	0.210322	-2.1353	0.0327363	0.384834	Not Sig
ENSMUSG00000047712	Ust	DOWN	216.283	-0.292746	0.137053	-2.136	0.0326792	0.384834	Not Sig
ENSMUSG00000059495	Arhgef12	DOWN	11991.3	-0.245835	0.115138	-2.13514	0.0327494	0.384834	Not Sig
ENSMUSG00000061576	Dpp6	UP	63.3344	0.457448	0.214185	2.13576	0.0326993	0.384834	Not Sig
ENSMUSG00000068696	Gpr88	DOWN	66.6407	-1.19187	0.557636	-2.13736	0.0325686	0.384834	Not Sig
ENSMUSG00000110569	Gm18860	DOWN	27.0342	-0.457509	0.214112	-2.13677	0.0326168	0.384834	Not Sig
ENSMUSG00000042787	Exog	DOWN	163.828	-0.311397	0.145872	-2.13473	0.032783	0.384893	Not Sig
ENSMUSG00000000708	Kat2b	DOWN	2240.1	-0.257486	0.120687	-2.13351	0.0328829	0.384937	Not Sig
ENSMUSG00000020705	Ddx42	UP	1355.22	0.146312	0.0686126	2.13243	0.0329711	0.384937	Not Sig
ENSMUSG00000026211	Obsl1	UP	132.815	0.460029	0.215728	2.13245	0.0329697	0.384937	Not Sig
ENSMUSG00000028801	Stpg1	UP	37.194	0.463037	0.217244	2.13142	0.0330546	0.384937	Not Sig
ENSMUSG00000028868	Wasf2	DOWN	2963.14	-0.510779	0.239594	-2.13185	0.0330189	0.384937	Not Sig
ENSMUSG00000029426	Scarb2	DOWN	7036	-0.16375	0.0767259	-2.13422	0.0328247	0.384937	Not Sig
ENSMUSG00000033429	Mcee	UP	443.029	0.307638	0.144286	2.13214	0.0329953	0.384937	Not Sig
ENSMUSG00000034210	Efcab14	DOWN	2069.18	-0.28762	0.134779	-2.13401	0.0328416	0.384937	Not Sig
ENSMUSG00000043541	Casc1	UP	188.738	0.312919	0.146789	2.13176	0.0330265	0.384937	Not Sig
ENSMUSG00000063488	Zkscan7	UP	730.056	0.227582	0.106671	2.13349	0.0328842	0.384937	Not Sig
ENSMUSG00000102518	Gm38339	UP	22.2685	0.651287	0.305399	2.13258	0.0329594	0.384937	Not Sig
ENSMUSG00000104291	A130071D04Rik	UP	36.5443	0.785915	0.3687	2.13158	0.0330413	0.384937	Not Sig
ENSMUSG00000028159	Dapp1	UP	206.72	0.212664	0.0998332	2.13019	0.033156	0.385634	Not Sig
ENSMUSG00000030787	Lyve1	DOWN	5471.26	-0.350559	0.164602	-2.12974	0.0331931	0.385634	Not Sig
ENSMUSG00000032965	Ift57	UP	337.23	0.170874	0.0802373	2.12961	0.0332039	0.385634	Not Sig
ENSMUSG00000085081	Rptoros	UP	33.7007	0.410221	0.192594	2.12998	0.0331734	0.385634	Not Sig
ENSMUSG00000006307	Kmt2b	UP	837.944	0.225341	0.105852	2.12882	0.0332688	0.385741	Not Sig
ENSMUSG00000027867	Spag17	UP	414.78	0.379414	0.178218	2.12892	0.0332606	0.385741	Not Sig
ENSMUSG00000028426	Rad23b	DOWN	1768.96	-0.201801	0.0948208	-2.12824	0.0333173	0.385741	Not Sig
ENSMUSG00000048012	Zfp473	DOWN	49.6572	-0.43491	0.204361	-2.12815	0.0333249	0.385741	Not Sig
ENSMUSG00000071103	1700029J07Rik	UP	294.251	0.311845	0.146533	2.12815	0.0333245	0.385741	Not Sig
ENSMUSG00000000826	Dnajc5	DOWN	1449.08	-0.187583	0.0882832	-2.12479	0.0336044	0.385869	Not Sig
ENSMUSG00000013033	Adgrl1	DOWN	1447.76	-0.478377	0.224865	-2.1274	0.0333871	0.385869	Not Sig
ENSMUSG00000029149	Krtcap3	UP	140.53	0.310397	0.145936	2.12694	0.0334247	0.385869	Not Sig
ENSMUSG00000031691	Tnpo2	DOWN	1111.16	-0.171442	0.0806811	-2.12494	0.0335917	0.385869	Not Sig
ENSMUSG00000032393	Dpp8	DOWN	3485.45	-0.181499	0.0853808	-2.12576	0.0335233	0.385869	Not Sig
ENSMUSG00000034226	Rhov	UP	22.518	0.531072	0.249855	2.12552	0.033543	0.385869	Not Sig
ENSMUSG00000036199	Ndufa13	UP	509.761	0.255348	0.120165	2.12498	0.0335885	0.385869	Not Sig
ENSMUSG00000039599	Fam149b	DOWN	595.154	-0.22617	0.106426	-2.12515	0.0335741	0.385869	Not Sig
ENSMUSG00000040022	Rab11fip2	DOWN	785.603	-0.190753	0.0897437	-2.12553	0.0335425	0.385869	Not Sig
ENSMUSG00000060036	Rpl3	UP	1918.88	0.391502	0.184152	2.12597	0.0335057	0.385869	Not Sig
ENSMUSG00000063765	Chadl	UP	17.6706	0.85289	0.401383	2.12488	0.0335966	0.385869	Not Sig
ENSMUSG00000097617	Gm10687	UP	181.39	0.310453	0.145917	2.12759	0.0333707	0.385869	Not Sig
ENSMUSG00000023084	Lrrc71	UP	306.824	0.391608	0.184398	2.12372	0.0336939	0.386639	Not Sig
ENSMUSG00000022790	Igsf11	UP	47.239	0.702764	0.331102	2.1225	0.0337957	0.38755	Not Sig
ENSMUSG00000001687	Ubl3	DOWN	5646.44	-0.229824	0.108297	-2.12216	0.0338244	0.387621	Not Sig
ENSMUSG00000029028	Lrrc47	DOWN	215.063	-0.292774	0.137979	-2.12187	0.0338487	0.387642	Not Sig
ENSMUSG00000055675	Kbtbd11	UP	1018.26	0.482645	0.227499	2.12153	0.0338773	0.387712	Not Sig
ENSMUSG00000059248	Septin9	DOWN	2152.08	-0.319536	0.150635	-2.12126	0.0338998	0.387712	Not Sig
ENSMUSG00000023908	Pkmyt1	UP	56.443	0.391729	0.184709	2.12078	0.0339402	0.38781	Not Sig
ENSMUSG00000032089	Il10ra	UP	351.294	0.205909	0.0970983	2.12063	0.0339533	0.38781	Not Sig
ENSMUSG00000023259	Slc26a6	UP	67.1184	0.387469	0.182752	2.12019	0.0339897	0.387843	Not Sig
ENSMUSG00000051367	Six1	UP	130.613	0.539723	0.254579	2.12006	0.0340012	0.387843	Not Sig
ENSMUSG00000004070	Hmox2	DOWN	414.789	-0.250746	0.118432	-2.11721	0.0342419	0.388267	Not Sig
ENSMUSG00000015829	Tnr	DOWN	38.5595	-0.590208	0.278707	-2.11767	0.0342034	0.388267	Not Sig
ENSMUSG00000020261	Slc36a1	UP	622.767	0.158391	0.0748227	2.11688	0.0342701	0.388267	Not Sig
ENSMUSG00000021670	Hmgcr	DOWN	1197.09	-0.338377	0.159868	-2.11661	0.0342933	0.388267	Not Sig
ENSMUSG00000022972	Cfap298	UP	339.945	0.260635	0.123066	2.11784	0.0341886	0.388267	Not Sig
ENSMUSG00000030123	Plxnd1	UP	2502.92	0.20477	0.0966541	2.11858	0.0341257	0.388267	Not Sig
ENSMUSG00000031292	Cdkl5	DOWN	1678.79	-0.251993	0.119065	-2.11643	0.0343085	0.388267	Not Sig
ENSMUSG00000032440	Tgfbr2	DOWN	6383.4	-0.288164	0.136038	-2.11827	0.0341522	0.388267	Not Sig
ENSMUSG00000033107	Rnf125	DOWN	614.885	-0.272777	0.128835	-2.11726	0.0342381	0.388267	Not Sig
ENSMUSG00000040048	Ndufb10	UP	823.157	0.246815	0.116611	2.11657	0.0342963	0.388267	Not Sig
ENSMUSG00000047767	Atg16l2	UP	357.222	0.356652	0.168385	2.11807	0.0341687	0.388267	Not Sig
ENSMUSG00000054934	Kcnmb4	UP	52.0615	0.417432	0.197062	2.11828	0.0341514	0.388267	Not Sig
ENSMUSG00000089847	Timm10b	UP	969.083	0.187675	0.0886946	2.11597	0.0343475	0.388453	Not Sig
ENSMUSG00000028636	Ppcs	UP	156.275	0.251564	0.118923	2.11536	0.0343996	0.388788	Not Sig
ENSMUSG00000026798	Coq4	UP	171.434	0.277329	0.131132	2.11488	0.0344406	0.388996	Not Sig
ENSMUSG00000045655	Fam216b	UP	542.968	0.408869	0.193364	2.11451	0.034472	0.389096	Not Sig
ENSMUSG00000003518	Dusp3	DOWN	3915.9	-0.220829	0.104507	-2.11305	0.0345967	0.390248	Not Sig
ENSMUSG00000000308	Ckmt1	UP	204.16	0.254181	0.120331	2.11236	0.0346557	0.390658	Not Sig
ENSMUSG00000003226	Ranbp2	DOWN	2990.19	-0.191935	0.0909173	-2.1111	0.0347638	0.391484	Not Sig
ENSMUSG00000046836	Brox	DOWN	1961.1	-0.216138	0.102388	-2.11098	0.0347744	0.391484	Not Sig
ENSMUSG00000019467	Arhgef25	DOWN	300.514	-0.225613	0.106911	-2.11029	0.0348338	0.391897	Not Sig
ENSMUSG00000031112	Stk26	UP	175.099	0.294147	0.139407	2.10998	0.0348597	0.391933	Not Sig
ENSMUSG00000022876	Samsn1	DOWN	130.036	-0.311484	0.147649	-2.10963	0.0348904	0.392023	Not Sig
ENSMUSG00000062376	Borcs7	UP	229.076	0.177972	0.0843865	2.10901	0.0349436	0.392364	Not Sig
ENSMUSG00000002222	Rmnd5a	DOWN	1958.12	-0.266518	0.126524	-2.10647	0.0351638	0.392791	Not Sig
ENSMUSG00000028420	Tmem38b	DOWN	737.548	-0.243931	0.115787	-2.10672	0.0351421	0.392791	Not Sig
ENSMUSG00000029379	Cxcl3	DOWN	23.9755	-0.751195	0.356474	-2.10729	0.0350924	0.392791	Not Sig
ENSMUSG00000031511	Arhgef7	DOWN	1400.94	-0.258945	0.12286	-2.10763	0.0350627	0.392791	Not Sig
ENSMUSG00000032376	Usp3	DOWN	919.924	-0.200805	0.0953117	-2.10682	0.0351328	0.392791	Not Sig
ENSMUSG00000050050	Ccdc158	UP	35.5841	0.502991	0.238583	2.10824	0.0350098	0.392791	Not Sig
ENSMUSG00000054509	Parp4	UP	1799.65	0.209066	0.0991845	2.10785	0.0350444	0.392791	Not Sig
ENSMUSG00000067616	Klk11	UP	30.0382	0.649543	0.308285	2.10695	0.0351216	0.392791	Not Sig
ENSMUSG00000022664	Slc35a5	DOWN	1032.51	-0.412668	0.196048	-2.10493	0.0352975	0.3935	Not Sig
ENSMUSG00000024780	Cdc37l1	DOWN	1673.15	-0.215145	0.102227	-2.10457	0.0353283	0.3935	Not Sig
ENSMUSG00000042474	Fcmr	UP	245.765	0.651371	0.309432	2.10505	0.0352866	0.3935	Not Sig
ENSMUSG00000058470	Gm8369	UP	233.031	0.450456	0.214052	2.10443	0.0353413	0.3935	Not Sig
ENSMUSG00000061479	Snrpa	UP	399.341	0.30907	0.146818	2.10512	0.0352807	0.3935	Not Sig
ENSMUSG00000000290	Itgb2	DOWN	1551.63	-0.233889	0.111183	-2.10364	0.0354101	0.393739	Not Sig
ENSMUSG00000027317	Ppp1r14d	UP	28.5376	0.589194	0.280116	2.1034	0.0354312	0.393739	Not Sig
ENSMUSG00000036504	Phpt1	UP	287.505	0.235782	0.112069	2.10389	0.0353877	0.393739	Not Sig
ENSMUSG00000015605	Srf	DOWN	798.526	-0.198482	0.0944073	-2.1024	0.0355184	0.394183	Not Sig
ENSMUSG00000026694	Eef1aknmt	DOWN	175.698	-0.529773	0.252071	-2.10168	0.0355812	0.394183	Not Sig
ENSMUSG00000029767	Calu	DOWN	4449.78	-0.134755	0.0640936	-2.10247	0.0355119	0.394183	Not Sig
ENSMUSG00000034156	Tspoap1	UP	40.6876	0.760693	0.361914	2.10186	0.0355654	0.394183	Not Sig
ENSMUSG00000037112	Sik2	DOWN	719.842	-0.201561	0.0959067	-2.10163	0.0355855	0.394183	Not Sig
ENSMUSG00000038179	Slamf7	UP	187.624	0.360701	0.171714	2.10059	0.0356771	0.394603	Not Sig
ENSMUSG00000047330	Kcne4	DOWN	247.033	-0.445615	0.212127	-2.1007	0.0356675	0.394603	Not Sig
ENSMUSG00000076594	Igkv6-13	UP	29.2521	1.36583	0.650267	2.10042	0.035692	0.394603	Not Sig
ENSMUSG00000038751	Ptk6	UP	16.5608	0.690452	0.328829	2.09973	0.035753	0.395023	Not Sig
ENSMUSG00000014813	Stc1	DOWN	521.366	-0.415447	0.198069	-2.09748	0.0359507	0.3967	Not Sig
ENSMUSG00000034801	Sos2	DOWN	2149.15	-0.224466	0.107011	-2.09761	0.0359399	0.3967	Not Sig
ENSMUSG00000034024	Cct2	UP	3017.46	0.126658	0.060402	2.09691	0.0360014	0.396996	Not Sig
ENSMUSG00000037922	Bank1	UP	245.447	0.545	0.259937	2.09666	0.0360236	0.396996	Not Sig
ENSMUSG00000034586	Hid1	UP	749.123	0.210745	0.100562	2.09567	0.0361118	0.39746	Not Sig
ENSMUSG00000039096	Rsad1	UP	265.563	0.289169	0.137973	2.09583	0.0360973	0.39746	Not Sig
ENSMUSG00000081952	Gm12178	UP	33.2663	0.500902	0.239101	2.09493	0.0361768	0.397922	Not Sig
ENSMUSG00000087662	Gm11373	UP	20.969	0.506428	0.241849	2.09398	0.0362614	0.398598	Not Sig
ENSMUSG00000040213	Kyat3	UP	371.769	0.320072	0.152944	2.09273	0.0363731	0.399571	Not Sig
ENSMUSG00000018322	Tomm34	UP	905.21	0.232582	0.111349	2.08876	0.0367296	0.401915	Not Sig
ENSMUSG00000020627	Klhl29	DOWN	120.171	-0.433751	0.207538	-2.08998	0.0366192	0.401915	Not Sig
ENSMUSG00000021427	Ssr1	DOWN	3200.27	-0.2987	0.143185	-2.08611	0.0369683	0.401915	Not Sig
ENSMUSG00000024797	Vps51	UP	184.628	0.295833	0.14179	2.08641	0.0369414	0.401915	Not Sig
ENSMUSG00000026174	Cnot9	DOWN	579.296	-0.206425	0.098923	-2.08672	0.0369131	0.401915	Not Sig
ENSMUSG00000027368	Dusp2	UP	102.285	0.469139	0.224664	2.08818	0.0367815	0.401915	Not Sig
ENSMUSG00000027618	Nfs1	UP	363.789	0.252229	0.120948	2.08544	0.0370292	0.401915	Not Sig
ENSMUSG00000029673	Auts2	DOWN	278.298	-0.530517	0.253869	-2.08973	0.0366421	0.401915	Not Sig
ENSMUSG00000030745	Il21r	UP	84.059	0.376674	0.180564	2.0861	0.0369697	0.401915	Not Sig
ENSMUSG00000032119	Hinfp	DOWN	301.79	-0.251068	0.120191	-2.0889	0.0367165	0.401915	Not Sig
ENSMUSG00000032384	Csnk1g1	DOWN	873.608	-0.221055	0.10599	-2.08562	0.037013	0.401915	Not Sig
ENSMUSG00000032469	Dbr1	DOWN	301.876	-0.317902	0.152302	-2.08732	0.0368596	0.401915	Not Sig
ENSMUSG00000034467	Dynlrb2	UP	838.165	0.370799	0.177638	2.08739	0.0368529	0.401915	Not Sig
ENSMUSG00000035778	Ggta1	DOWN	1242.34	-0.25008	0.119809	-2.08732	0.0368594	0.401915	Not Sig
ENSMUSG00000036862	Dchs1	UP	239.954	0.405804	0.194561	2.08574	0.0370019	0.401915	Not Sig
ENSMUSG00000063358	Mapk1	DOWN	2845.08	-0.145121	0.0694597	-2.08928	0.0366823	0.401915	Not Sig
ENSMUSG00000068039	Tcp1	DOWN	1748.95	-0.220042	0.105502	-2.08567	0.0370081	0.401915	Not Sig
ENSMUSG00000075408	Smim41	DOWN	262.849	-0.22359	0.107053	-2.08859	0.0367446	0.401915	Not Sig
ENSMUSG00000103793	Pcdhga6	DOWN	124.892	-0.378248	0.181279	-2.08656	0.0369281	0.401915	Not Sig
ENSMUSG00000018238	Gdf9	DOWN	14.6409	-0.673796	0.323215	-2.08467	0.0370996	0.40192	Not Sig
ENSMUSG00000026116	Tmem131	DOWN	1691.53	-0.239503	0.114875	-2.08491	0.0370778	0.40192	Not Sig
ENSMUSG00000034471	Caskin2	DOWN	2187.31	-0.319171	0.153092	-2.08483	0.0370848	0.40192	Not Sig
ENSMUSG00000050017	Pitpnb	DOWN	1769.61	-0.172482	0.0827622	-2.08406	0.0371545	0.402262	Not Sig
ENSMUSG00000030562	Nox4	DOWN	2271.29	-0.322725	0.154921	-2.08315	0.0372373	0.402596	Not Sig
ENSMUSG00000031027	Stk33	UP	123.304	0.359753	0.172708	2.08302	0.0372494	0.402596	Not Sig
ENSMUSG00000056342	Usp34	DOWN	4206.44	-0.159051	0.0763586	-2.08295	0.0372554	0.402596	Not Sig
ENSMUSG00000022354	Ndufb9	UP	1479.2	0.19931	0.0957435	2.0817	0.0373695	0.403324	Not Sig
ENSMUSG00000047804	Akap10	DOWN	612.778	-0.189506	0.091025	-2.08192	0.0373501	0.403324	Not Sig
ENSMUSG00000021901	Bap1	DOWN	576.271	-0.347335	0.166892	-2.0812	0.0374159	0.403573	Not Sig
ENSMUSG00000025995	Wdr75	UP	853.114	0.231357	0.111208	2.08041	0.0374878	0.404095	Not Sig
ENSMUSG00000039831	Arhgap29	DOWN	5953.51	-0.263133	0.126502	-2.08008	0.0375182	0.404157	Not Sig
ENSMUSG00000056832	Ttc26	UP	255.179	0.304566	0.146437	2.07984	0.0375404	0.404157	Not Sig
ENSMUSG00000021791	Dydc2	UP	23.2402	0.481906	0.231829	2.07871	0.0376438	0.404261	Not Sig
ENSMUSG00000028883	Sema3a	DOWN	2048.93	-0.316674	0.152311	-2.07913	0.0376056	0.404261	Not Sig
ENSMUSG00000030306	Tmtc1	DOWN	3234.04	-0.259562	0.12486	-2.07883	0.0376332	0.404261	Not Sig
ENSMUSG00000116895	Gm3435	UP	29.2961	0.762858	0.366967	2.07882	0.0376337	0.404261	Not Sig
ENSMUSG00000032667	Pon2	DOWN	2714.79	-0.177108	0.0852256	-2.07811	0.0376989	0.4046	Not Sig
ENSMUSG00000087370	Tmem170b	DOWN	1057.05	-0.217592	0.104733	-2.07758	0.0377477	0.404872	Not Sig
ENSMUSG00000037857	Nufip2	DOWN	1966.43	-0.291983	0.140743	-2.07458	0.0380258	0.407602	Not Sig
ENSMUSG00000026469	Xpr1	DOWN	1912.01	-0.180702	0.0871664	-2.07306	0.0381664	0.4086	Not Sig
ENSMUSG00000050677	Ccdc96	UP	127.67	0.397461	0.191708	2.07326	0.0381477	0.4086	Not Sig
ENSMUSG00000031447	Lamp1	DOWN	13020.5	-0.159184	0.0768089	-2.07247	0.0382216	0.408938	Not Sig
ENSMUSG00000037852	Cpe	UP	585.039	0.368462	0.177886	2.07134	0.0383268	0.409809	Not Sig
ENSMUSG00000010021	Kif19a	UP	62.4358	0.606035	0.292686	2.0706	0.0383961	0.410296	Not Sig
ENSMUSG00000023990	Tfeb	DOWN	167.063	-0.325648	0.157304	-2.07019	0.0384348	0.410455	Not Sig
ENSMUSG00000022623	Shank3	DOWN	1230.25	-0.228204	0.11025	-2.06988	0.0384636	0.410508	Not Sig
ENSMUSG00000030103	Bhlhe40	DOWN	1677.98	-0.270941	0.130989	-2.06843	0.0385998	0.410538	Not Sig
ENSMUSG00000031487	Brf2	DOWN	104.597	-0.375928	0.181799	-2.06782	0.0386568	0.410538	Not Sig
ENSMUSG00000038542	Pcid2	DOWN	424.088	-0.239421	0.115764	-2.06819	0.0386224	0.410538	Not Sig
ENSMUSG00000040720	Virma	DOWN	1196.68	-0.181996	0.0880067	-2.06798	0.0386416	0.410538	Not Sig
ENSMUSG00000043740	B430306N03Rik	DOWN	98.6031	-0.29574	0.143015	-2.0679	0.0386491	0.410538	Not Sig
ENSMUSG00000057738	Sptan1	UP	17321.9	0.2094	0.101181	2.06955	0.0384943	0.410538	Not Sig
ENSMUSG00000068823	Csde1	DOWN	10501.7	-0.186447	0.0901058	-2.0692	0.0385274	0.410538	Not Sig
ENSMUSG00000086158	Ccpg1os	UP	222.433	0.307743	0.148756	2.06878	0.0385672	0.410538	Not Sig
ENSMUSG00000020455	Trim11	UP	459.21	0.230342	0.111426	2.06723	0.0387126	0.410878	Not Sig
ENSMUSG00000017400	Stac2	DOWN	49.9044	-0.592184	0.286573	-2.06643	0.0387877	0.410933	Not Sig
ENSMUSG00000024910	Ctsw	UP	95.0579	0.403396	0.195216	2.06642	0.0387893	0.410933	Not Sig
ENSMUSG00000036553	Sh3tc1	DOWN	630.393	-0.240401	0.116313	-2.06685	0.038748	0.410933	Not Sig
ENSMUSG00000000903	Vpreb3	UP	506.783	0.319409	0.154722	2.06441	0.0389791	0.410957	Not Sig
ENSMUSG00000018858	Mrpl58	UP	468.278	0.192773	0.0934275	2.06334	0.0390803	0.410957	Not Sig
ENSMUSG00000018861	Fdxr	UP	195.637	0.474049	0.22946	2.06593	0.038835	0.410957	Not Sig
ENSMUSG00000022433	Csnk1e	DOWN	1494.98	-0.211813	0.102749	-2.06146	0.0392591	0.410957	Not Sig
ENSMUSG00000024667	Tmem216	UP	181.803	0.237572	0.115255	2.06128	0.0392768	0.410957	Not Sig
ENSMUSG00000025217	Btrc	DOWN	263.73	-0.263523	0.127913	-2.06018	0.039381	0.410957	Not Sig
ENSMUSG00000025737	Wdr24	UP	261.087	0.295543	0.143247	2.06317	0.0390969	0.410957	Not Sig
ENSMUSG00000026429	Ube2t	UP	95.6336	0.485584	0.235322	2.06348	0.0390668	0.410957	Not Sig
ENSMUSG00000027739	Rab33b	DOWN	797.17	-0.284783	0.138165	-2.06118	0.0392859	0.410957	Not Sig
ENSMUSG00000030469	Zfp719	DOWN	340.141	-0.403749	0.19583	-2.06173	0.0392338	0.410957	Not Sig
ENSMUSG00000031918	Mtmr2	DOWN	2409.01	-0.245326	0.118766	-2.06562	0.0388648	0.410957	Not Sig
ENSMUSG00000033712	Ccar2	UP	538.908	0.166237	0.0804996	2.06506	0.0389169	0.410957	Not Sig
ENSMUSG00000035112	Wnk4	UP	157.932	0.365647	0.177119	2.06442	0.0389781	0.410957	Not Sig
ENSMUSG00000035329	Fbxo33	UP	758.438	0.362999	0.175936	2.06324	0.0390894	0.410957	Not Sig
ENSMUSG00000038020	Rapgefl1	UP	57.0069	0.394474	0.191252	2.06259	0.0391514	0.410957	Not Sig
ENSMUSG00000038729	Pakap	DOWN	12368.3	-0.205944	0.0999496	-2.06047	0.0393532	0.410957	Not Sig
ENSMUSG00000047910	Pcdhb16	DOWN	175.801	-0.299547	0.145356	-2.06078	0.0393237	0.410957	Not Sig
ENSMUSG00000052748	Swt1	DOWN	916.709	-0.302713	0.146744	-2.06286	0.0391255	0.410957	Not Sig
ENSMUSG00000053293	Pom121	DOWN	1145.48	-0.102324	0.0496253	-2.06194	0.0392137	0.410957	Not Sig
ENSMUSG00000054715	Zscan22	DOWN	336.942	-0.257526	0.124858	-2.06256	0.0391549	0.410957	Not Sig
ENSMUSG00000058291	Zfp68	DOWN	1159.99	-0.222116	0.107809	-2.06028	0.0393716	0.410957	Not Sig
ENSMUSG00000061758	Akr1b10	UP	446.938	0.227692	0.110387	2.06268	0.0391429	0.410957	Not Sig
ENSMUSG00000065954	Tacc1	DOWN	7296.59	-0.180127	0.0873595	-2.0619	0.0392172	0.410957	Not Sig
ENSMUSG00000102869	2900097C17Rik	DOWN	5087.19	-0.118578	0.057559	-2.06012	0.0393873	0.410957	Not Sig
ENSMUSG00000104876	Trdc	UP	343.156	0.329586	0.159609	2.06496	0.0389265	0.410957	Not Sig
ENSMUSG00000033595	Lgi3	DOWN	2512.25	-0.199347	0.0967998	-2.05937	0.0394583	0.411201	Not Sig
ENSMUSG00000040724	Kcna2	DOWN	687.034	-0.322825	0.156757	-2.0594	0.0394556	0.411201	Not Sig
ENSMUSG00000039084	Chad	UP	212.813	0.649526	0.315527	2.05854	0.0395383	0.411786	Not Sig
ENSMUSG00000022123	Scel	DOWN	2462.91	-0.26609	0.129285	-2.05816	0.0395744	0.411913	Not Sig
ENSMUSG00000032456	Nmnat3	UP	58.6664	0.350032	0.170097	2.05783	0.039606	0.411994	Not Sig
ENSMUSG00000020090	Npffr1	UP	59.3405	0.531089	0.258147	2.05731	0.0396562	0.412267	Not Sig
ENSMUSG00000031066	Usp11	UP	299.914	0.194689	0.0946463	2.05702	0.0396842	0.41231	Not Sig
ENSMUSG00000019734	Tmc4	UP	1422.92	0.251181	0.122236	2.05489	0.03989	0.412634	Not Sig
ENSMUSG00000025340	Rabgef1	DOWN	1263.55	-0.189297	0.0921504	-2.05422	0.0399547	0.412634	Not Sig
ENSMUSG00000031754	Nudt21	UP	746.494	0.320746	0.156132	2.05432	0.0399444	0.412634	Not Sig
ENSMUSG00000032224	Fam81a	UP	259.185	0.271063	0.131858	2.05572	0.0398096	0.412634	Not Sig
ENSMUSG00000032609	Klhdc8b	UP	688.867	0.23954	0.116507	2.05601	0.0397811	0.412634	Not Sig
ENSMUSG00000034488	Edil3	DOWN	589.661	-0.248597	0.120892	-2.05636	0.039748	0.412634	Not Sig
ENSMUSG00000040289	Hey1	UP	2450.85	0.226118	0.110065	2.05441	0.0399364	0.412634	Not Sig
ENSMUSG00000042677	Zc3h12a	DOWN	217.884	-0.217448	0.105794	-2.05539	0.0398411	0.412634	Not Sig
ENSMUSG00000051043	Gprc5c	UP	252.225	0.222684	0.108355	2.05513	0.0398669	0.412634	Not Sig
ENSMUSG00000094568	Smarce1-ps1	DOWN	358.957	-0.261589	0.12734	-2.05425	0.0399511	0.412634	Not Sig
ENSMUSG00000110077	Gm45632	DOWN	45.6051	-0.534243	0.260164	-2.05349	0.0400255	0.413117	Not Sig
ENSMUSG00000018585	Atox1	UP	1258.23	0.179423	0.0873863	2.05321	0.0400521	0.413145	Not Sig
ENSMUSG00000024397	Aif1	UP	113.005	0.353171	0.172188	2.05108	0.0402591	0.414306	Not Sig
ENSMUSG00000027219	Slc28a2	UP	94.7537	0.382426	0.186453	2.05106	0.0402608	0.414306	Not Sig
ENSMUSG00000027583	Zbtb46	DOWN	842.785	-0.188439	0.0918615	-2.05134	0.0402342	0.414306	Not Sig
ENSMUSG00000090223	Pcp4	UP	16.8197	0.65736	0.320406	2.05165	0.040204	0.414306	Not Sig
ENSMUSG00000026490	Cdc42bpa	DOWN	2555.75	-0.214662	0.104686	-2.05054	0.0403119	0.414338	Not Sig
ENSMUSG00000040715	Rsc1a1	DOWN	413.302	-0.231184	0.11273	-2.05077	0.0402896	0.414338	Not Sig
ENSMUSG00000047603	Zfp235	UP	219.798	0.191556	0.0934347	2.05016	0.0403485	0.414362	Not Sig
ENSMUSG00000104213	Ighd	UP	819.145	0.544092	0.26544	2.04978	0.0403863	0.414362	Not Sig
ENSMUSG00000112792	Gm38407	UP	14.8946	0.630185	0.307417	2.04994	0.0403708	0.414362	Not Sig
ENSMUSG00000007613	Tgfbr1	DOWN	1662.78	-0.190919	0.0932172	-2.04811	0.0405492	0.414391	Not Sig
ENSMUSG00000023034	Nr4a1	DOWN	7237.61	-0.390229	0.190521	-2.04822	0.0405383	0.414391	Not Sig
ENSMUSG00000030560	Ctsc	DOWN	5873.6	-0.240167	0.117251	-2.04832	0.0405284	0.414391	Not Sig
ENSMUSG00000033852	Gm28042	UP	55.906	0.746946	0.364743	2.04787	0.0405728	0.414391	Not Sig
ENSMUSG00000042284	Itga1	DOWN	6014.17	-0.21862	0.106705	-2.04883	0.0404786	0.414391	Not Sig
ENSMUSG00000044667	Plppr4	UP	26.9136	0.490263	0.239246	2.0492	0.0404426	0.414391	Not Sig
ENSMUSG00000051726	Kcnf1	DOWN	75.183	-0.609253	0.297519	-2.04778	0.0405814	0.414391	Not Sig
ENSMUSG00000090077	Lime1	UP	372.098	0.30117	0.14704	2.04822	0.0405384	0.414391	Not Sig
ENSMUSG00000020135	Apc2	DOWN	36.9203	-0.457572	0.223547	-2.04687	0.0406704	0.415036	Not Sig
ENSMUSG00000020717	Pecam1	DOWN	16519.3	-0.208891	0.10209	-2.04616	0.0407407	0.415036	Not Sig
ENSMUSG00000089942	Pira2	DOWN	354.357	-0.555227	0.271325	-2.04635	0.0407215	0.415036	Not Sig
ENSMUSG00000105160	A530030E21Rik	UP	52.7198	0.51863	0.253432	2.04642	0.0407147	0.415036	Not Sig
ENSMUSG00000020581	Agr2	UP	76.1987	0.965098	0.471924	2.04503	0.0408519	0.415155	Not Sig
ENSMUSG00000024759	Atl3	DOWN	3521.68	-0.163586	0.0800261	-2.04416	0.0409381	0.415155	Not Sig
ENSMUSG00000029406	Pitpnm2	DOWN	1304.57	-0.307156	0.150266	-2.04409	0.0409446	0.415155	Not Sig
ENSMUSG00000031722	Hp	UP	9887.3	0.231844	0.113404	2.04442	0.0409125	0.415155	Not Sig
ENSMUSG00000031916	Cog8	DOWN	467.759	-0.278452	0.136304	-2.04287	0.0410654	0.415155	Not Sig
ENSMUSG00000037736	Limch1	DOWN	12621.9	-0.272698	0.133478	-2.04303	0.0410497	0.415155	Not Sig
ENSMUSG00000041986	Elmod1	UP	248.167	0.315553	0.154324	2.04474	0.04088	0.415155	Not Sig
ENSMUSG00000046201	Scaf8	DOWN	911.582	-0.168593	0.0825135	-2.04322	0.0410307	0.415155	Not Sig
ENSMUSG00000046667	Rbm12b1	UP	344.753	0.322556	0.157801	2.04407	0.0409467	0.415155	Not Sig
ENSMUSG00000061959	Ces1e	UP	201.753	0.279804	0.136943	2.04321	0.0410315	0.415155	Not Sig
ENSMUSG00000074582	Arfgef2	DOWN	1428.22	-0.196475	0.0961184	-2.04409	0.0409443	0.415155	Not Sig
ENSMUSG00000094441	Zfp955a	DOWN	109.702	-0.335933	0.164399	-2.0434	0.0410127	0.415155	Not Sig
ENSMUSG00000103945	Gm38228	DOWN	18.6675	-0.564295	0.27615	-2.04344	0.0410091	0.415155	Not Sig
ENSMUSG00000075528	Aarsd1	DOWN	136.844	-0.341215	0.16706	-2.04247	0.0411046	0.415308	Not Sig
ENSMUSG00000006445	Epha2	DOWN	648.819	-0.264152	0.129676	-2.03701	0.0416486	0.415705	Not Sig
ENSMUSG00000011154	Cfap161	UP	157.83	0.308856	0.151412	2.03984	0.0413658	0.415705	Not Sig
ENSMUSG00000021699	Pde4d	DOWN	652.356	-0.212742	0.104509	-2.03562	0.0417882	0.415705	Not Sig
ENSMUSG00000022453	Naga	UP	1023.32	0.305302	0.149895	2.03678	0.0416722	0.415705	Not Sig
ENSMUSG00000024122	Pdpk1	DOWN	1769.34	-0.350325	0.172014	-2.0366	0.0416898	0.415705	Not Sig
ENSMUSG00000024969	Mark2	DOWN	939.406	-0.259683	0.127561	-2.03576	0.0417742	0.415705	Not Sig
ENSMUSG00000025451	Paip1	DOWN	1529.88	-0.154696	0.0759968	-2.03556	0.0417946	0.415705	Not Sig
ENSMUSG00000025920	Stau2	DOWN	343.576	-0.319194	0.156551	-2.03891	0.0414592	0.415705	Not Sig
ENSMUSG00000026417	Pigr	UP	2391.57	0.517748	0.254105	2.03754	0.0415962	0.415705	Not Sig
ENSMUSG00000028803	Nipal3	DOWN	643.961	-0.310969	0.152715	-2.03628	0.0417224	0.415705	Not Sig
ENSMUSG00000030708	Dnajb13	UP	127.391	0.39101	0.191776	2.03889	0.0414614	0.415705	Not Sig
ENSMUSG00000030954	Gp2	UP	18.8537	1.01806	0.499064	2.03994	0.0413561	0.415705	Not Sig
ENSMUSG00000032271	Nnmt	UP	17.9465	0.653599	0.32065	2.03835	0.0415146	0.415705	Not Sig
ENSMUSG00000032307	Ube2q2	DOWN	918.044	-0.278464	0.13644	-2.04093	0.0412581	0.415705	Not Sig
ENSMUSG00000032712	Resf1	DOWN	2698.68	-0.376404	0.18491	-2.0356	0.0417901	0.415705	Not Sig
ENSMUSG00000033863	Klf9	DOWN	2592.65	-0.293345	0.143996	-2.03717	0.041633	0.415705	Not Sig
ENSMUSG00000034793	G6pc3	UP	300.508	0.212044	0.104038	2.03814	0.0415359	0.415705	Not Sig
ENSMUSG00000042599	Kdm7a	DOWN	2199.52	-0.181254	0.0889198	-2.03839	0.0415105	0.415705	Not Sig
ENSMUSG00000044864	Ankrd50	DOWN	1829.22	-0.339348	0.166636	-2.03647	0.0417035	0.415705	Not Sig
ENSMUSG00000048490	Nrip1	DOWN	1137.98	-0.183171	0.0897237	-2.0415	0.0412008	0.415705	Not Sig
ENSMUSG00000052005	Gm9864	DOWN	639.056	-0.503991	0.247017	-2.04031	0.0413197	0.415705	Not Sig
ENSMUSG00000054708	Ankrd24	UP	100.494	0.279043	0.137065	2.03585	0.0417658	0.415705	Not Sig
ENSMUSG00000059142	Zfp945	DOWN	583.066	-0.311672	0.152686	-2.04125	0.0412255	0.415705	Not Sig
ENSMUSG00000064284	Cdpf1	UP	170.33	0.290556	0.142467	2.03946	0.041404	0.415705	Not Sig
ENSMUSG00000066233	Tmem42	UP	292.199	0.17553	0.0861531	2.03742	0.0416083	0.415705	Not Sig
ENSMUSG00000073147	5031425E22Rik	UP	528.79	0.305488	0.150063	2.03574	0.0417768	0.415705	Not Sig
ENSMUSG00000097163	BC051077	UP	19.9897	0.54387	0.266896	2.03776	0.0415739	0.415705	Not Sig
ENSMUSG00000020656	Grhl1	UP	149.626	0.226399	0.111247	2.0351	0.041841	0.41579	Not Sig
ENSMUSG00000021179	Nrde2	UP	294.63	0.332464	0.163557	2.03271	0.0420816	0.41579	Not Sig
ENSMUSG00000021732	Fgf10	DOWN	548.427	-0.233079	0.114716	-2.03179	0.0421745	0.41579	Not Sig
ENSMUSG00000024844	Banf1	UP	487.444	0.236153	0.116234	2.0317	0.0421844	0.41579	Not Sig
ENSMUSG00000025429	Pstpip2	DOWN	97.7575	-0.264764	0.13019	-2.03367	0.0419844	0.41579	Not Sig
ENSMUSG00000026638	Irf6	DOWN	726.673	-0.329452	0.161985	-2.03384	0.0419673	0.41579	Not Sig
ENSMUSG00000027091	Zc3h15	DOWN	1334.05	-0.121164	0.0596691	-2.0306	0.042296	0.41579	Not Sig
ENSMUSG00000030669	Calca	UP	49.1578	0.490195	0.241239	2.03199	0.0421548	0.41579	Not Sig
ENSMUSG00000030761	Myo7a	DOWN	205.454	-0.286861	0.141227	-2.03121	0.0422335	0.41579	Not Sig
ENSMUSG00000032018	Sc5d	DOWN	1010.39	-0.245769	0.120957	-2.03188	0.0421663	0.41579	Not Sig
ENSMUSG00000032586	Traip	UP	14.8481	0.752222	0.370079	2.0326	0.0420929	0.41579	Not Sig
ENSMUSG00000036622	Atp13a2	DOWN	541.7	-0.324182	0.159553	-2.03181	0.0421725	0.41579	Not Sig
ENSMUSG00000039774	Galnt12	UP	71.3955	0.358116	0.176345	2.03077	0.0422784	0.41579	Not Sig
ENSMUSG00000040938	Slc16a11	UP	258.161	0.337675	0.166014	2.03401	0.0419506	0.41579	Not Sig
ENSMUSG00000056185	Snx32	UP	100.385	0.26571	0.130856	2.03056	0.0422999	0.41579	Not Sig
ENSMUSG00000057933	Gsta2	UP	218.33	0.309896	0.152578	2.03107	0.0422483	0.41579	Not Sig
ENSMUSG00000080268	Brms1	UP	187.235	0.21682	0.106784	2.03046	0.0423095	0.41579	Not Sig
ENSMUSG00000087396	4933407K13Rik	UP	179.314	0.294134	0.144746	2.03207	0.0421464	0.41579	Not Sig
ENSMUSG00000097124	A530020G20Rik	UP	505.171	0.348565	0.171305	2.03476	0.041875	0.41579	Not Sig
ENSMUSG00000101188	Eif4a-ps4	DOWN	3092.67	-0.244536	0.120322	-2.03235	0.0421184	0.41579	Not Sig
ENSMUSG00000103585	Pcdhgb4	DOWN	82.7356	-0.372865	0.183301	-2.03417	0.0419348	0.41579	Not Sig
ENSMUSG00000104452	Ighv8-8	UP	16.5166	1.23731	0.60953	2.02995	0.042362	0.416069	Not Sig
ENSMUSG00000036596	Cpz	UP	19.3281	0.686218	0.338154	2.0293	0.0424273	0.416236	Not Sig
ENSMUSG00000085733	Arhgap27os1	UP	24.0446	0.480541	0.236787	2.02942	0.0424155	0.416236	Not Sig
ENSMUSG00000002820	Atg4d	UP	261.088	0.292105	0.144055	2.02773	0.0425879	0.416397	Not Sig
ENSMUSG00000005447	Pafah1b3	UP	142.116	0.275249	0.135768	2.02735	0.0426263	0.416397	Not Sig
ENSMUSG00000019768	Esr1	UP	82.993	0.310887	0.153337	2.02747	0.0426143	0.416397	Not Sig
ENSMUSG00000021587	Pcsk1	UP	33.9926	0.425352	0.209756	2.02785	0.0425758	0.416397	Not Sig
ENSMUSG00000027404	Snrpb	UP	1241.97	0.184318	0.09092	2.02726	0.0426362	0.416397	Not Sig
ENSMUSG00000045875	Adra1a	DOWN	310.334	-0.600091	0.295984	-2.02744	0.0426172	0.416397	Not Sig
ENSMUSG00000051557	Pusl1	UP	131.529	0.314963	0.155365	2.02725	0.0426368	0.416397	Not Sig
ENSMUSG00000055737	Ghr	DOWN	2650.41	-0.153366	0.0755912	-2.02889	0.0424696	0.416397	Not Sig
ENSMUSG00000033703	Fcsk	UP	121.653	0.237465	0.117184	2.02643	0.0427209	0.416756	Not Sig
ENSMUSG00000039795	Zfand1	UP	301.175	0.206998	0.10215	2.02642	0.0427219	0.416756	Not Sig
ENSMUSG00000021025	Nfkbia	DOWN	4523.32	-0.224018	0.110602	-2.02545	0.0428215	0.417255	Not Sig
ENSMUSG00000038112	AW551984	UP	16.6191	0.830781	0.410153	2.02554	0.0428118	0.417255	Not Sig
ENSMUSG00000060568	Fam78b	DOWN	339.278	-0.279308	0.13794	-2.02484	0.0428835	0.417624	Not Sig
ENSMUSG00000023030	Slc11a2	UP	810.583	0.116376	0.0574816	2.02458	0.0429102	0.417648	Not Sig
ENSMUSG00000040268	Plekha1	DOWN	3322.99	-0.151514	0.0748496	-2.02424	0.0429453	0.417754	Not Sig
ENSMUSG00000029454	Mapkapk5	UP	873.598	0.157938	0.0780479	2.02361	0.0430107	0.418154	Not Sig
ENSMUSG00000000058	Cav2	DOWN	7283.84	-0.266293	0.131629	-2.02305	0.0430676	0.418236	Not Sig
ENSMUSG00000042707	Dnali1	UP	450.802	0.333535	0.164856	2.02319	0.0430539	0.418236	Not Sig
ENSMUSG00000009575	Cbx5	DOWN	3176.69	-0.182973	0.0904635	-2.02261	0.0431131	0.418442	Not Sig
ENSMUSG00000049323	Smcr8	DOWN	1069.62	-0.215085	0.106383	-2.02179	0.0431977	0.419027	Not Sig
ENSMUSG00000002804	Nudt14	UP	253.79	0.256963	0.12719	2.0203	0.043352	0.419179	Not Sig
ENSMUSG00000017723	Wfdc2	UP	14091.5	0.24553	0.121505	2.02074	0.0433063	0.419179	Not Sig
ENSMUSG00000022383	Ppara	DOWN	87.9033	-0.65479	0.324159	-2.01997	0.0433868	0.419179	Not Sig
ENSMUSG00000028382	Ptbp3	DOWN	7445.77	-0.325996	0.161387	-2.01997	0.0433865	0.419179	Not Sig
ENSMUSG00000032050	Rdx	DOWN	3482.08	-0.202542	0.100292	-2.01953	0.0434321	0.419179	Not Sig
ENSMUSG00000032512	Wdr48	DOWN	1392.48	-0.268967	0.133064	-2.02135	0.0432441	0.419179	Not Sig
ENSMUSG00000040365	Trim41	UP	645.135	0.185577	0.0918354	2.02075	0.0433055	0.419179	Not Sig
ENSMUSG00000042104	Uggt2	UP	406.912	0.219814	0.108825	2.01989	0.0433944	0.419179	Not Sig
ENSMUSG00000102742	Pcdhga11	DOWN	30.74	-0.455457	0.225507	-2.0197	0.0434146	0.419179	Not Sig
ENSMUSG00000030059	Tmf1	DOWN	1560.53	-0.227482	0.11271	-2.0183	0.04356	0.419801	Not Sig
ENSMUSG00000040963	Asgr2	UP	27.4304	0.428661	0.212359	2.01857	0.0435319	0.419801	Not Sig
ENSMUSG00000050737	Ptges	DOWN	505.103	-0.419167	0.207692	-2.01821	0.0435696	0.419801	Not Sig
ENSMUSG00000109724	Gm18194	DOWN	24.8166	-0.530111	0.262707	-2.01788	0.0436042	0.4199	Not Sig
ENSMUSG00000020817	Rabep1	DOWN	1089.56	-0.210926	0.104653	-2.01548	0.043854	0.420197	Not Sig
ENSMUSG00000021866	Anxa11	UP	1592.53	0.168835	0.083779	2.01525	0.0438786	0.420197	Not Sig
ENSMUSG00000022901	Cd86	UP	214.704	0.456652	0.226587	2.01535	0.0438678	0.420197	Not Sig
ENSMUSG00000028656	Cap1	DOWN	5636.38	-0.243165	0.120644	-2.01556	0.0438465	0.420197	Not Sig
ENSMUSG00000038233	Gask1a	UP	271.809	0.335955	0.166614	2.01637	0.0437612	0.420197	Not Sig
ENSMUSG00000048458	Inka2	DOWN	410.862	-0.214062	0.106114	-2.01728	0.0436662	0.420197	Not Sig
ENSMUSG00000058799	Nap1l1	DOWN	3622.5	-0.189855	0.0941568	-2.01637	0.043761	0.420197	Not Sig
ENSMUSG00000059336	Slc14a1	UP	56.4865	0.480913	0.238617	2.01542	0.0438605	0.420197	Not Sig
ENSMUSG00000068227	Il2rb	UP	246.234	0.285114	0.141447	2.01569	0.0438324	0.420197	Not Sig
ENSMUSG00000069892	9930111J21Rik2	DOWN	2007.31	-0.235799	0.116999	-2.01539	0.0438643	0.420197	Not Sig
ENSMUSG00000005089	Slc1a2	DOWN	249.594	-0.35708	0.177276	-2.01426	0.0439827	0.420726	Not Sig
ENSMUSG00000027524	Edn3	DOWN	221.42	-0.25532	0.126744	-2.01445	0.0439619	0.420726	Not Sig
ENSMUSG00000025269	Apex2	UP	144.139	0.282531	0.1403	2.01377	0.0440338	0.420982	Not Sig
ENSMUSG00000080797	Gm15760	UP	51.9517	0.624181	0.31006	2.0131	0.0441041	0.42142	Not Sig
ENSMUSG00000106014	Gm47315	DOWN	15.5258	-0.758152	0.376653	-2.01287	0.0441285	0.42142	Not Sig
ENSMUSG00000020878	Lrrc46	UP	48.0455	0.461305	0.229279	2.01198	0.0442221	0.421768	Not Sig
ENSMUSG00000026956	Uap1l1	UP	275.943	0.340904	0.16945	2.01183	0.0442383	0.421768	Not Sig
ENSMUSG00000081788	Gm5898	DOWN	38.494	-0.926541	0.460502	-2.01203	0.0442173	0.421768	Not Sig
ENSMUSG00000006930	Hap1	UP	212.407	0.308911	0.153577	2.01144	0.044279	0.421923	Not Sig
ENSMUSG00000003863	Ppfia3	UP	15.8697	0.894557	0.444899	2.0107	0.0443573	0.422073	Not Sig
ENSMUSG00000017146	Brca1	DOWN	60.5953	-0.677622	0.337185	-2.00964	0.044469	0.422073	Not Sig
ENSMUSG00000018581	Dnah11	UP	605.905	0.259127	0.129049	2.00798	0.0446457	0.422073	Not Sig
ENSMUSG00000020589	Fam49a	DOWN	1683.97	-0.274275	0.136638	-2.0073	0.0447174	0.422073	Not Sig
ENSMUSG00000026553	Copa	UP	5162.4	0.167225	0.0832382	2.00899	0.0445381	0.422073	Not Sig
ENSMUSG00000030213	Atf7ip	DOWN	1844.58	-0.197357	0.0982518	-2.00868	0.0445706	0.422073	Not Sig
ENSMUSG00000034311	Kif4	DOWN	60.4788	-0.585901	0.291598	-2.00928	0.0445076	0.422073	Not Sig
ENSMUSG00000038371	Sbf2	DOWN	1378.45	-0.362616	0.180553	-2.00836	0.0446048	0.422073	Not Sig
ENSMUSG00000038564	Ift172	UP	947.675	0.222566	0.110724	2.01011	0.04442	0.422073	Not Sig
ENSMUSG00000041645	Ddx24	DOWN	1544.12	-0.191172	0.0952351	-2.00737	0.0447107	0.422073	Not Sig
ENSMUSG00000046031	Calhm6	UP	27.1411	0.530417	0.264296	2.00691	0.0447597	0.422073	Not Sig
ENSMUSG00000054967	Zfp647	DOWN	56.9244	-0.538754	0.26832	-2.00788	0.044656	0.422073	Not Sig
ENSMUSG00000062184	Hs6st2	UP	114.1	0.300953	0.149751	2.00968	0.044465	0.422073	Not Sig
ENSMUSG00000064370	mt-Cytb	UP	66904.7	0.321309	0.159933	2.00902	0.0445346	0.422073	Not Sig
ENSMUSG00000068284	Usf3	DOWN	1937.16	-0.205552	0.102331	-2.00869	0.0445696	0.422073	Not Sig
ENSMUSG00000077714	Snord17	DOWN	55.9383	-0.766843	0.381607	-2.00951	0.0444834	0.422073	Not Sig
ENSMUSG00000079104	Prps1l3	DOWN	386.286	-0.187894	0.0936228	-2.00693	0.0447576	0.422073	Not Sig
ENSMUSG00000086549	Gm13648	UP	88.0909	0.407373	0.202896	2.0078	0.0446651	0.422073	Not Sig
ENSMUSG00000115219	Eef1akmt4	DOWN	46.3683	-0.356008	0.177216	-2.0089	0.044548	0.422073	Not Sig
ENSMUSG00000068329	Htra2	UP	406.222	0.158611	0.0790435	2.00663	0.0447889	0.422117	Not Sig
ENSMUSG00000022300	Dcaf13	UP	927.827	0.182387	0.0909767	2.00477	0.0449874	0.42261	Not Sig
ENSMUSG00000025001	Hells	DOWN	101.474	-0.697903	0.348559	-2.00225	0.0452578	0.42261	Not Sig
ENSMUSG00000025364	Pa2g4	DOWN	1292.75	-0.116505	0.0581073	-2.005	0.0449627	0.42261	Not Sig
ENSMUSG00000029036	Atad3a	UP	250.334	0.244765	0.122085	2.00487	0.0449768	0.42261	Not Sig
ENSMUSG00000029231	Pdgfra	DOWN	3266.01	-0.275406	0.13747	-2.00339	0.045135	0.42261	Not Sig
ENSMUSG00000030815	Phkg2	UP	673.941	0.179444	0.0894947	2.00508	0.0449549	0.42261	Not Sig
ENSMUSG00000036912	Piwil4	UP	74.2639	0.335306	0.167391	2.00313	0.0451633	0.42261	Not Sig
ENSMUSG00000038936	Sccpdh	UP	328.617	0.276342	0.137997	2.00253	0.045228	0.42261	Not Sig
ENSMUSG00000041570	Camsap2	DOWN	1635.86	-0.2468	0.123192	-2.00338	0.0451364	0.42261	Not Sig
ENSMUSG00000044770	Scml4	UP	103.585	0.380898	0.190065	2.00403	0.0450665	0.42261	Not Sig
ENSMUSG00000051335	Gfod1	DOWN	671.101	-0.334291	0.166868	-2.00332	0.0451424	0.42261	Not Sig
ENSMUSG00000062040	Zfp27	DOWN	126.901	-0.314774	0.157019	-2.00469	0.0449964	0.42261	Not Sig
ENSMUSG00000068686	Cd59b	UP	33.6392	0.417131	0.208269	2.00285	0.0451937	0.42261	Not Sig
ENSMUSG00000073643	Wdfy1	DOWN	1979.72	-0.177641	0.0886315	-2.00427	0.0450414	0.42261	Not Sig
ENSMUSG00000074876	Spata5l1	DOWN	36.1416	-0.396657	0.197781	-2.00554	0.0449052	0.42261	Not Sig
ENSMUSG00000079434	Neu2	UP	19.8746	0.697198	0.348121	2.00274	0.0452047	0.42261	Not Sig
ENSMUSG00000102307	Gm38194	DOWN	720.591	-0.482848	0.241139	-2.00236	0.0452456	0.42261	Not Sig
ENSMUSG00000026917	Wdr5	DOWN	533.509	-0.240578	0.120184	-2.00175	0.0453117	0.422758	Not Sig
ENSMUSG00000040029	Ipo8	DOWN	929.867	-0.157962	0.0789158	-2.00165	0.0453227	0.422758	Not Sig
ENSMUSG00000027347	Rasgrp1	UP	393.511	0.289059	0.144452	2.00107	0.0453844	0.422951	Not Sig
ENSMUSG00000037773	Pced1a	UP	265.086	0.235784	0.117833	2.001	0.0453923	0.422951	Not Sig
ENSMUSG00000001576	Ergic1	DOWN	1135.6	-0.26648	0.133271	-1.99953	0.0455507	0.423396	Not Sig
ENSMUSG00000014846	Tppp3	UP	3532.21	0.20224	0.101198	1.99846	0.0456668	0.423396	Not Sig
ENSMUSG00000019102	Aldh3a1	UP	501.817	0.468199	0.234333	1.99801	0.045716	0.423396	Not Sig
ENSMUSG00000020923	Ubtf	DOWN	2187.05	-0.20469	0.102422	-1.99849	0.0456631	0.423396	Not Sig
ENSMUSG00000024646	Cyb5a	UP	9024.41	0.200512	0.100327	1.99858	0.0456543	0.423396	Not Sig
ENSMUSG00000025068	Gsto1	UP	1457.74	0.241123	0.120674	1.99814	0.0457013	0.423396	Not Sig
ENSMUSG00000025151	Maged1	UP	1912.2	0.151868	0.0760165	1.99783	0.0457347	0.423396	Not Sig
ENSMUSG00000025626	Phf6	DOWN	678.052	-0.244301	0.12227	-1.99804	0.0457123	0.423396	Not Sig
ENSMUSG00000025968	Ndufs1	UP	1203.06	0.219964	0.110049	1.99878	0.0456323	0.423396	Not Sig
ENSMUSG00000028347	Tmeff1	DOWN	560.992	-0.224495	0.112304	-1.99899	0.0456098	0.423396	Not Sig
ENSMUSG00000032094	Cd3d	UP	229.873	0.518893	0.259434	2.00009	0.0454903	0.423396	Not Sig
ENSMUSG00000083902	Gm15975	DOWN	40.9768	-0.486633	0.243486	-1.99861	0.0456509	0.423396	Not Sig
ENSMUSG00000069893	9930111J21Rik1	DOWN	378.779	-0.415066	0.207808	-1.99736	0.0457865	0.423648	Not Sig
ENSMUSG00000018654	Ikzf1	DOWN	783.065	-0.287736	0.144355	-1.99325	0.0462342	0.424957	Not Sig
ENSMUSG00000020686	Gas2l2	UP	40.8391	0.491057	0.246598	1.99132	0.0464454	0.424957	Not Sig
ENSMUSG00000021846	Peli2	DOWN	847.582	-0.240806	0.120717	-1.9948	0.0460644	0.424957	Not Sig
ENSMUSG00000025209	Twnk	UP	167.842	0.235512	0.118267	1.99136	0.0464414	0.424957	Not Sig
ENSMUSG00000026594	Ralgps2	UP	1590.89	0.316767	0.158912	1.99335	0.046223	0.424957	Not Sig
ENSMUSG00000028102	Pex11b	DOWN	371.472	-0.215583	0.108217	-1.99214	0.0463562	0.424957	Not Sig
ENSMUSG00000034445	Cyb561a3	DOWN	403.342	-0.2559	0.128414	-1.99277	0.0462865	0.424957	Not Sig
ENSMUSG00000035439	Haus8	UP	118.304	0.33537	0.168252	1.99326	0.0462326	0.424957	Not Sig
ENSMUSG00000035529	Prdm4	DOWN	582.176	-0.242567	0.121573	-1.99525	0.046016	0.424957	Not Sig
ENSMUSG00000038147	Cd84	DOWN	805.583	-0.288089	0.144524	-1.99337	0.0462212	0.424957	Not Sig
ENSMUSG00000039114	Nrn1	DOWN	415.734	-0.25795	0.129308	-1.99485	0.0460594	0.424957	Not Sig
ENSMUSG00000041012	Cmtm8	UP	607.14	0.152059	0.0763549	1.99148	0.0464282	0.424957	Not Sig
ENSMUSG00000041992	Rapgef5	DOWN	8367.91	-0.171357	0.0859272	-1.99421	0.0461291	0.424957	Not Sig
ENSMUSG00000045934	Mtmr11	UP	277.696	0.302628	0.151708	1.9948	0.0460642	0.424957	Not Sig
ENSMUSG00000054932	Afp	UP	41.0964	0.475957	0.238662	1.99427	0.0461226	0.424957	Not Sig
ENSMUSG00000057230	Aak1	DOWN	1531.48	-0.305858	0.153384	-1.99407	0.0461439	0.424957	Not Sig
ENSMUSG00000062070	Pgk1	UP	1453.06	0.204128	0.102448	1.9925	0.0463163	0.424957	Not Sig
ENSMUSG00000065304	Gm23245	DOWN	26.8724	-0.669499	0.336141	-1.99172	0.0464016	0.424957	Not Sig
ENSMUSG00000067847	Romo1	UP	427.743	0.226166	0.1134	1.99441	0.046107	0.424957	Not Sig
ENSMUSG00000084989	Crocc2	UP	95.1695	0.349247	0.175297	1.99231	0.0463368	0.424957	Not Sig
ENSMUSG00000094685	Gm5900	DOWN	64.0768	-0.436132	0.218926	-1.99214	0.0463556	0.424957	Not Sig
ENSMUSG00000049521	Cdc42ep1	DOWN	1608.77	-0.239167	0.12019	-1.9899	0.0466015	0.426159	Not Sig
ENSMUSG00000014361	Mertk	DOWN	1557.99	-0.205529	0.1033	-1.98963	0.0466314	0.426207	Not Sig
ENSMUSG00000027236	Eif3j1	DOWN	369.108	-0.318587	0.160205	-1.98863	0.0467426	0.426771	Not Sig
ENSMUSG00000035578	Iqcg	UP	252.943	0.339291	0.170609	1.9887	0.0467345	0.426771	Not Sig
ENSMUSG00000015083	C8g	UP	14.6886	0.737755	0.371037	1.98836	0.0467722	0.426815	Not Sig
ENSMUSG00000001039	B9d1	UP	153.829	0.22959	0.115514	1.98755	0.0468617	0.42718	Not Sig
ENSMUSG00000040435	Ppp1r15a	DOWN	2223.69	-0.260713	0.13116	-1.98775	0.0468393	0.42718	Not Sig
ENSMUSG00000027702	Lrrc34	UP	92.6825	0.359956	0.181186	1.98667	0.0469594	0.427619	Not Sig
ENSMUSG00000034163	Zfc3h1	UP	3337.93	0.284122	0.143005	1.9868	0.0469447	0.427619	Not Sig
ENSMUSG00000000266	Mid2	DOWN	2599.86	-0.286637	0.144467	-1.9841	0.0472447	0.427732	Not Sig
ENSMUSG00000019647	Sema6a	DOWN	2653.33	-0.20843	0.104996	-1.98512	0.0471316	0.427732	Not Sig
ENSMUSG00000020163	Uqcr11	UP	1308.11	0.236523	0.11908	1.98625	0.0470054	0.427732	Not Sig
ENSMUSG00000020594	Pum2	DOWN	5818.52	-0.115847	0.0583588	-1.98509	0.0471348	0.427732	Not Sig
ENSMUSG00000021281	Tnfaip2	DOWN	518.184	-0.244409	0.123094	-1.98555	0.0470829	0.427732	Not Sig
ENSMUSG00000028454	Pigo	UP	265.744	0.352956	0.177873	1.98432	0.04722	0.427732	Not Sig
ENSMUSG00000053164	Gpr21	UP	43.6459	0.884304	0.445279	1.98596	0.0470382	0.427732	Not Sig
ENSMUSG00000053907	Mat2a	DOWN	9313.97	-0.307039	0.154736	-1.98428	0.0472251	0.427732	Not Sig
ENSMUSG00000054945	Gm9958	UP	30.016	0.469028	0.236377	1.98424	0.0472295	0.427732	Not Sig
ENSMUSG00000071561	Cstdc5	DOWN	40.5728	-0.891037	0.44904	-1.98431	0.0472208	0.427732	Not Sig
ENSMUSG00000083396	Gm15542	DOWN	22.6322	-0.90324	0.454927	-1.98546	0.0470932	0.427732	Not Sig
ENSMUSG00000029832	Nfe2l3	UP	124.839	0.327174	0.164972	1.98321	0.0473443	0.428409	Not Sig
ENSMUSG00000051748	Wfdc21	DOWN	70.2926	-0.570179	0.287553	-1.98286	0.0473829	0.428533	Not Sig
ENSMUSG00000033068	Entpd6	UP	162.095	0.19959	0.100694	1.98215	0.0474621	0.4288	Not Sig
ENSMUSG00000033669	Zfp7	UP	330.142	0.169891	0.0857066	1.98224	0.0474521	0.4288	Not Sig
ENSMUSG00000024353	Mzb1	UP	119.284	0.425675	0.214857	1.9812	0.0475689	0.42954	Not Sig
ENSMUSG00000026781	Acbd5	DOWN	1689.43	-0.287524	0.14517	-1.9806	0.0476358	0.42965	Not Sig
ENSMUSG00000027304	Rtf1	DOWN	1149.69	-0.1198	0.0604923	-1.98042	0.0476558	0.42965	Not Sig
ENSMUSG00000087221	BC037032	UP	33.263	0.582638	0.29418	1.98055	0.0476417	0.42965	Not Sig
ENSMUSG00000053318	Slamf8	UP	23.7098	0.447494	0.226024	1.97985	0.0477199	0.430003	Not Sig
ENSMUSG00000032246	Calml4	UP	420.728	0.245224	0.123878	1.97956	0.0477525	0.430071	Not Sig
ENSMUSG00000001021	S100a3	UP	15.5708	0.811086	0.410732	1.97473	0.0482985	0.430324	Not Sig
ENSMUSG00000002668	Dennd1c	UP	306.998	0.28353	0.143309	1.97846	0.0478772	0.430324	Not Sig
ENSMUSG00000020630	Rnaseh1	UP	132.088	0.263909	0.133488	1.97702	0.0480397	0.430324	Not Sig
ENSMUSG00000022008	Gpalpp1	DOWN	786.431	-0.135079	0.068412	-1.97449	0.0483258	0.430324	Not Sig
ENSMUSG00000022361	Zhx1	DOWN	1490.76	-0.223042	0.112766	-1.97792	0.047938	0.430324	Not Sig
ENSMUSG00000022774	Ncbp2	UP	480.972	0.178835	0.0905578	1.97482	0.0482891	0.430324	Not Sig
ENSMUSG00000024186	Rgs11	UP	500.86	0.230374	0.116648	1.97495	0.0482739	0.430324	Not Sig
ENSMUSG00000025900	Rp1	UP	153.308	0.343059	0.173608	1.97606	0.0481482	0.430324	Not Sig
ENSMUSG00000027996	Sfrp2	UP	186.96	0.482973	0.2448	1.97293	0.0485041	0.430324	Not Sig
ENSMUSG00000033910	Gucy1a1	DOWN	4520.75	-0.336914	0.170256	-1.97887	0.0478308	0.430324	Not Sig
ENSMUSG00000037075	Rnf139	DOWN	693.258	-0.164719	0.0834722	-1.97334	0.048457	0.430324	Not Sig
ENSMUSG00000037541	Shank2	UP	231.369	0.250069	0.126525	1.97644	0.0481052	0.430324	Not Sig
ENSMUSG00000048732	Klhl11	DOWN	152.711	-0.380247	0.192617	-1.97411	0.0483693	0.430324	Not Sig
ENSMUSG00000050447	Lypd6	UP	103.121	0.689125	0.348843	1.97546	0.0482162	0.430324	Not Sig
ENSMUSG00000050708	Ftl1	UP	15644.3	0.173529	0.087953	1.97298	0.0484983	0.430324	Not Sig
ENSMUSG00000051397	Tacstd2	UP	1246.32	0.196576	0.0994117	1.9774	0.047997	0.430324	Not Sig
ENSMUSG00000054046	Klk13	UP	35.3215	0.480229	0.243042	1.97591	0.0481647	0.430324	Not Sig
ENSMUSG00000058290	Espl1	DOWN	86.2069	-0.691961	0.350579	-1.97377	0.0484081	0.430324	Not Sig
ENSMUSG00000059854	Hydin	UP	640.367	0.284111	0.143943	1.97377	0.0484074	0.430324	Not Sig
ENSMUSG00000060681	Slc9a6	DOWN	1437.78	-0.185166	0.0938465	-1.97308	0.0484867	0.430324	Not Sig
ENSMUSG00000067872	Ccdc87	UP	28.4633	0.516898	0.261398	1.97744	0.047992	0.430324	Not Sig
ENSMUSG00000078139	AK157302	DOWN	58.5582	-0.296627	0.150194	-1.97496	0.0482731	0.430324	Not Sig
ENSMUSG00000078350	Smim1	UP	802.689	0.278388	0.141096	1.97304	0.0484911	0.430324	Not Sig
ENSMUSG00000092224	Gm8815	DOWN	233.392	-0.402793	0.203694	-1.97744	0.0479922	0.430324	Not Sig
ENSMUSG00000095892	Rnu5g	DOWN	15.7794	-1.58408	0.800944	-1.97777	0.047955	0.430324	Not Sig
ENSMUSG00000097354	2310001H17Rik	UP	309.81	0.275143	0.139252	1.97586	0.0481703	0.430324	Not Sig
ENSMUSG00000097930	C330002G04Rik	UP	21.0723	0.444527	0.224891	1.97664	0.0480828	0.430324	Not Sig
ENSMUSG00000104943	Gm42868	UP	42.4021	0.424071	0.214901	1.97333	0.0484576	0.430324	Not Sig
ENSMUSG00000106831	Ube2n-ps1	DOWN	952.542	-0.150575	0.0761383	-1.97765	0.047968	0.430324	Not Sig
ENSMUSG00000003423	Pih1d1	UP	753.15	0.312774	0.158586	1.97227	0.0485787	0.430433	Not Sig
ENSMUSG00000056820	Tsnax	DOWN	842.725	-0.106672	0.0541016	-1.97169	0.0486445	0.430433	Not Sig
ENSMUSG00000060206	Zfp462	DOWN	785.177	-0.427346	0.216725	-1.97184	0.0486282	0.430433	Not Sig
ENSMUSG00000064210	Ano6	DOWN	2543.09	-0.203197	0.103053	-1.97177	0.0486363	0.430433	Not Sig
ENSMUSG00000089809	Rasgef1b	DOWN	1405.32	-0.286636	0.14539	-1.97151	0.0486661	0.430433	Not Sig
ENSMUSG00000090358	Gm2822	DOWN	19.6394	-0.543602	0.275667	-1.97195	0.0486151	0.430433	Not Sig
ENSMUSG00000027331	Knstrn	UP	95.0406	0.469034	0.238006	1.97068	0.0487609	0.43105	Not Sig
ENSMUSG00000005054	Cstb	UP	1255.37	0.324885	0.164978	1.96926	0.0489231	0.431861	Not Sig
ENSMUSG00000039704	Lmbrd2	DOWN	1087.32	-0.294598	0.149589	-1.96938	0.0489099	0.431861	Not Sig
ENSMUSG00000051435	Fhad1	UP	896.288	0.290876	0.147711	1.96922	0.0489278	0.431861	Not Sig
ENSMUSG00000030287	Itpr2	DOWN	1739.87	-0.208026	0.10571	-1.96789	0.0490807	0.432888	Not Sig
ENSMUSG00000042608	Stk40	DOWN	716.839	-0.255624	0.129905	-1.96777	0.0490943	0.432888	Not Sig
ENSMUSG00000024082	Ndufaf7	UP	293.823	0.165401	0.0840872	1.96702	0.0491811	0.433407	Not Sig
ENSMUSG00000051306	Usp42	UP	581.648	0.280748	0.142744	1.96679	0.0492079	0.433407	Not Sig
ENSMUSG00000092981	Mir5125	UP	397.611	0.276945	0.140824	1.96661	0.0492286	0.433407	Not Sig
ENSMUSG00000021583	Erap1	DOWN	2164.19	-0.363784	0.185011	-1.96629	0.0492655	0.433461	Not Sig
ENSMUSG00000048949	Gm6206	DOWN	151.094	-0.289041	0.147011	-1.96612	0.0492849	0.433461	Not Sig
ENSMUSG00000022641	Bbx	DOWN	1158.12	-0.22942	0.116722	-1.96552	0.0493542	0.433849	Not Sig
ENSMUSG00000024038	Ndufv3	UP	562.695	0.198822	0.101191	1.96482	0.0494352	0.43388	Not Sig
ENSMUSG00000045594	Glb1	UP	410.88	0.173309	0.0882153	1.96462	0.0494584	0.43388	Not Sig
ENSMUSG00000058443	Rpl10-ps3	UP	7292.17	0.269851	0.137346	1.96476	0.0494423	0.43388	Not Sig
ENSMUSG00000071256	Zfp213	UP	67.6659	0.316595	0.161137	1.96475	0.0494432	0.43388	Not Sig
ENSMUSG00000068959	Zfp619	DOWN	150.007	-0.241713	0.123072	-1.964	0.0495302	0.434289	Not Sig
ENSMUSG00000000673	Haao	UP	29.7862	0.579023	0.294996	1.96282	0.0496674	0.43505	Not Sig
ENSMUSG00000041623	D11Wsu47e	DOWN	115.535	-0.277599	0.141423	-1.9629	0.0496582	0.43505	Not Sig
ENSMUSG00000020088	Sar1a	DOWN	3219.02	-0.146442	0.0746558	-1.96157	0.0498128	0.435219	Not Sig
ENSMUSG00000025271	Pfkfb1	UP	67.7238	0.408467	0.208192	1.96197	0.0497663	0.435219	Not Sig
ENSMUSG00000025572	Tmc6	UP	496.975	0.325202	0.165784	1.96161	0.0498085	0.435219	Not Sig
ENSMUSG00000028071	Sh2d2a	UP	66.3752	0.412261	0.210167	1.96158	0.049811	0.435219	Not Sig
ENSMUSG00000038845	Phb	UP	457.4	0.170679	0.0869961	1.96192	0.0497721	0.435219	Not Sig
ENSMUSG00000026739	Bmi1	DOWN	2328.41	-0.229167	0.116868	-1.96091	0.0498894	0.435447	Not Sig
ENSMUSG00000032228	Tcf12	DOWN	1984.64	-0.259225	0.132191	-1.96099	0.0498797	0.435447	Not Sig
ENSMUSG00000022285	Ywhaz	DOWN	13991.9	-0.310614	0.158457	-1.96024	0.0499673	0.435491	Not Sig
ENSMUSG00000028524	Sgip1	DOWN	771.579	-0.187363	0.0955663	-1.96056	0.0499306	0.435491	Not Sig
ENSMUSG00000032537	Ephb1	DOWN	27.2185	-0.747368	0.381268	-1.96022	0.0499702	0.435491	Not Sig
ENSMUSG00000073664	Nbeal1	DOWN	2256.36	-0.304687	0.155457	-1.95994	0.0500023	0.43555	Not Sig
ENSMUSG00000014232	Cluap1	UP	451.666	0.181657	0.092718	1.95924	0.0500847	0.435614	Not Sig
ENSMUSG00000029125	Stx18	DOWN	305.286	-0.183582	0.0936826	-1.95962	0.0500405	0.435614	Not Sig
ENSMUSG00000045257	Morn2	UP	37.6332	0.412794	0.210692	1.95923	0.0500853	0.435614	Not Sig
ENSMUSG00000049303	Syt12	DOWN	15.9974	-0.662581	0.338273	-1.95871	0.0501462	0.435923	Not Sig
ENSMUSG00000000901	Mmp11	UP	516.301	0.294936	0.150664	1.95758	0.0502795	0.436642	Not Sig
ENSMUSG00000075590	Nrbp2	UP	2482	0.133384	0.0681321	1.95772	0.0502628	0.436642	Not Sig
ENSMUSG00000026858	Miga2	DOWN	205.85	-0.364285	0.186244	-1.95596	0.0504702	0.437789	Not Sig
ENSMUSG00000036551	Akap14	UP	122.09	0.350765	0.179365	1.95559	0.0505131	0.437789	Not Sig
ENSMUSG00000044968	Napepld	DOWN	122.735	-0.212929	0.108848	-1.95621	0.0504409	0.437789	Not Sig
ENSMUSG00000052821	Cysltr1	DOWN	207.366	-0.330312	0.168888	-1.9558	0.0504887	0.437789	Not Sig
ENSMUSG00000024976	Shoc2	DOWN	1761.86	-0.135067	0.0690974	-1.95473	0.0506146	0.438228	Not Sig
ENSMUSG00000038572	Bpifb5	DOWN	218.245	-0.264445	0.135273	-1.9549	0.0505947	0.438228	Not Sig
ENSMUSG00000034723	Tmx4	DOWN	1038.23	-0.167036	0.0854705	-1.95431	0.0506648	0.438257	Not Sig
ENSMUSG00000063558	Aox1	UP	1186.84	0.230986	0.118195	1.95427	0.0506688	0.438257	Not Sig
ENSMUSG00000021715	Cwc27	DOWN	262.794	-0.294406	0.150708	-1.95348	0.0507623	0.438406	Not Sig
ENSMUSG00000029636	Wasf3	DOWN	392.13	-0.176962	0.0905816	-1.95362	0.0507463	0.438406	Not Sig
ENSMUSG00000033075	Senp1	DOWN	991.787	-0.130163	0.0666229	-1.95373	0.0507337	0.438406	Not Sig
ENSMUSG00000001036	Epn2	DOWN	2686.76	-0.153432	0.0786011	-1.95203	0.0509349	0.439237	Not Sig
ENSMUSG00000006014	Prg4	UP	24.7767	1.32922	0.680832	1.95235	0.0508971	0.439237	Not Sig
ENSMUSG00000097403	9230116N13Rik	UP	25.2418	0.565029	0.289448	1.95209	0.0509272	0.439237	Not Sig
ENSMUSG00000000167	Pih1d2	UP	256.896	0.289603	0.14852	1.94993	0.0511845	0.439412	Not Sig
[truncated: 15,180 more rows]

## Sheet: Sheet2
Pairwise comparison
Tissue: Lung
Condition: Control vs HIIT
Ensembl	gene_symbol	Smoker	baseMean	log2FoldChange	lfcSE	stat	pvalue	padj	sig
ENSMUSG00000043461	Sptssb	UP	39.2398	1.12417	0.194872	5.76879	7.98449e-09	0.000201441	FDR<0.05
ENSMUSG00000032315	Cyp1a1	UP	157.224	1.06998	0.19457	5.49919	3.81546e-08	0.000481301	FDR<0.05
ENSMUSG00000022871	Fetub	UP	143.074	0.95235	0.181586	5.24464	1.56592e-07	0.000987662	FDR<0.05
ENSMUSG00000040473	Cfap69	UP	820.974	0.486801	0.0918986	5.29715	1.17624e-07	0.000987662	FDR<0.05
ENSMUSG00000021301	Hecw1	UP	10.9264	2.00982	0.412673	4.87024	1.11465e-06	0.00468692	FDR<0.05
ENSMUSG00000074156	Ces1h	UP	8.3518	1.95206	0.40034	4.876	1.08258e-06	0.00468692	FDR<0.05
ENSMUSG00000042179	Pnliprp1	UP	42.3312	0.824964	0.17048	4.83906	1.30455e-06	0.00470178	FDR<0.05
ENSMUSG00000114053	Gm35330	UP	27.6795	1.00214	0.210126	4.76924	1.84926e-06	0.00583186	FDR<0.05
ENSMUSG00000116995	Gm21926	UP	503.494	0.297366	0.0629402	4.72458	2.30596e-06	0.00646413	FDR<0.05
ENSMUSG00000024087	Cyp1b1	UP	291.746	0.443907	0.0954436	4.65098	3.30359e-06	0.00814739	FDR<0.05
ENSMUSG00000040035	Disp2	UP	378.254	0.604483	0.13055	4.63028	3.65171e-06	0.00814739	FDR<0.05
ENSMUSG00000045608	Dbx2	UP	1.99401	3.78717	0.820095	4.61796	3.87525e-06	0.00814739	FDR<0.05
ENSMUSG00000032392	Parp16	UP	247.386	0.445868	0.0973523	4.57994	4.65116e-06	0.00902647	FDR<0.05
ENSMUSG00000027995	Tlr2	DOWN	539.37	-0.462751	0.103525	-4.46996	7.82325e-06	0.0133844	FDR<0.05
ENSMUSG00000099517	H3c8	DOWN	2.43556	-4.03508	0.903447	-4.46632	7.95777e-06	0.0133844	FDR<0.05
ENSMUSG00000001155	Ftcd	UP	97.7217	0.783358	0.179388	4.36685	1.26051e-05	0.0198759	FDR<0.05
ENSMUSG00000101523	Csnk2a3	DOWN	41.5538	-2.45181	0.568586	-4.31212	1.61699e-05	0.0239971	FDR<0.05
ENSMUSG00000035274	Tpbg	UP	66.64	0.704109	0.166106	4.23893	2.24591e-05	0.0298221	FDR<0.05
ENSMUSG00000040387	Klhl32	UP	77.3228	0.901689	0.21271	4.23906	2.24456e-05	0.0298221	FDR<0.05
ENSMUSG00000026255	Efhd1	UP	222.91	0.559626	0.133176	4.20215	2.64386e-05	0.0317629	FDR<0.05
ENSMUSG00000063975	Slco1a5	UP	114.632	0.741114	0.176234	4.20528	2.60755e-05	0.0317629	FDR<0.05
ENSMUSG00000031377	Bmx	UP	275.813	0.434933	0.104464	4.16349	3.13425e-05	0.0330777	FDR<0.05
ENSMUSG00000074491	Clec4g	DOWN	53.81	-0.667496	0.159684	-4.1801	2.91375e-05	0.0330777	FDR<0.05
ENSMUSG00000036030	Prtg	DOWN	18.3943	-2.35069	0.568056	-4.13813	3.50155e-05	0.0353362	FDR<0.05
ENSMUSG00000019848	Popdc3	UP	441.999	0.29432	0.0715654	4.11261	3.91216e-05	0.0379615	FDR<0.05
ENSMUSG00000075273	Ttc30b	UP	585.34	0.376269	0.0926123	4.06284	4.8479e-05	0.0452991	FDR<0.05
ENSMUSG00000026628	Atf3	DOWN	1796.06	-0.662482	0.163847	-4.0433	5.27037e-05	0.0467935	FDR<0.05
ENSMUSG00000039963	Ccdc40	UP	482.18	0.492044	0.121837	4.03853	5.37878e-05	0.0467935	FDR<0.05
ENSMUSG00000026580	Selp	UP	61.2679	0.933677	0.234307	3.98485	6.75216e-05	0.0501297	Not Sig
ENSMUSG00000027442	Cst8	UP	80.3636	0.790016	0.197888	3.99225	6.54505e-05	0.0501297	Not Sig
ENSMUSG00000079168	Cd209g	DOWN	18.114	-0.995167	0.249053	-3.9958	6.44763e-05	0.0501297	Not Sig
ENSMUSG00000087968	Gm25395	DOWN	46.2125	-0.989767	0.2485	-3.98297	6.80587e-05	0.0501297	Not Sig
ENSMUSG00000105199	Gm43581	DOWN	5.49609	-1.73607	0.433672	-4.00318	6.2496e-05	0.0501297	Not Sig
ENSMUSG00000114304	Gm48099	DOWN	2.32111	-2.92164	0.73448	-3.97784	6.95446e-05	0.0501297	Not Sig
ENSMUSG00000086019	Gm15762	UP	3.12666	2.34299	0.590063	3.97074	7.16487e-05	0.0502118	Not Sig
ENSMUSG00000024747	Aldh1a7	UP	1654.25	0.353988	0.0898804	3.93843	8.2015e-05	0.054519	Not Sig
ENSMUSG00000029727	Cyp3a13	UP	73.3674	0.643305	0.163612	3.9319	8.42777e-05	0.054519	Not Sig
ENSMUSG00000037999	Arap2	DOWN	1721.26	-0.512279	0.130144	-3.93623	8.27705e-05	0.054519	Not Sig
ENSMUSG00000026691	Fmo3	UP	1084.75	0.61547	0.15717	3.91596	9.00439e-05	0.056793	Not Sig
ENSMUSG00000019817	Plagl1	UP	2026.59	0.458463	0.11737	3.90614	9.37837e-05	0.057709	Not Sig
ENSMUSG00000105108	Gm42687	DOWN	34.8388	-0.908439	0.233488	-3.89074	9.99409e-05	0.0600335	Not Sig
ENSMUSG00000104525	Gm37334	DOWN	22.0485	-1.00852	0.259889	-3.88057	0.000104213	0.0611439	Not Sig
ENSMUSG00000036934	4921524J17Rik	UP	400.465	0.575826	0.149491	3.85192	0.000117193	0.0671969	Not Sig
ENSMUSG00000015405	Ace2	UP	399.166	0.457232	0.119148	3.83751	0.000124287	0.0696807	Not Sig
ENSMUSG00000027313	Chac1	UP	47.4276	0.662458	0.173067	3.82777	0.000129311	0.0709216	Not Sig
ENSMUSG00000073208	Speer4c	UP	6.83774	1.85162	0.48468	3.82029	0.000133295	0.0715509	Not Sig
ENSMUSG00000051590	Map3k19	UP	91.8063	0.600675	0.157509	3.8136	0.00013696	0.0719866	Not Sig
ENSMUSG00000033276	Stk36	UP	225.82	0.461193	0.121468	3.79682	0.000146561	0.0754611	Not Sig
ENSMUSG00000103593	Gm37352	DOWN	180.975	-0.674544	0.178342	-3.78231	0.000155377	0.0784003	Not Sig
ENSMUSG00000002588	Pon1	UP	1813.33	0.47406	0.126495	3.74765	0.000178498	0.0836083	Not Sig
ENSMUSG00000027525	Phactr3	UP	11.5948	1.82831	0.487939	3.74701	0.000178955	0.0836083	Not Sig
ENSMUSG00000064387	Snora73a	DOWN	80.1136	-0.795727	0.212238	-3.74921	0.000177391	0.0836083	Not Sig
ENSMUSG00000105970	Gm43360	DOWN	34.0745	-0.741609	0.19737	-3.75746	0.000171646	0.0836083	Not Sig
ENSMUSG00000000317	Bcl6b	DOWN	1297.62	-0.344403	0.0921531	-3.73729	0.000186015	0.0838029	Not Sig
ENSMUSG00000039519	Cyp7b1	UP	136.965	0.570521	0.152509	3.74089	0.000183369	0.0838029	Not Sig
ENSMUSG00000028124	Gclm	UP	1621.09	0.359568	0.0964562	3.72778	0.000193173	0.0842322	Not Sig
ENSMUSG00000035615	Frmpd1	UP	74.8422	0.58222	0.15621	3.72717	0.000193645	0.0842322	Not Sig
ENSMUSG00000022805	Maats1	UP	192.186	0.441466	0.118661	3.7204	0.000198904	0.0850535	Not Sig
ENSMUSG00000053007	Creb5	DOWN	389.327	-0.358257	0.0966262	-3.70766	0.000209182	0.0879574	Not Sig
ENSMUSG00000003032	Klf4	DOWN	3445.92	-0.436333	0.11853	-3.68119	0.000232145	0.0960128	Not Sig
ENSMUSG00000037887	Dusp8	DOWN	814.416	-0.560018	0.152518	-3.67182	0.000240825	0.0979965	Not Sig
ENSMUSG00000065820	Gm26316	DOWN	2.66117	-2.65948	0.725301	-3.66672	0.000245678	0.0983844	Not Sig
ENSMUSG00000039578	Ccser1	UP	376.322	0.342486	0.0935343	3.66161	0.000250631	0.0984072	Not Sig
ENSMUSG00000109903	Gm28710	UP	2.17438	3.23766	0.884931	3.65866	0.000253536	0.0984072	Not Sig
ENSMUSG00000024835	Coro1b	DOWN	1014.57	-0.338111	0.0926139	-3.65076	0.000261467	0.0999478	Not Sig
ENSMUSG00000064294	Aox3	UP	3043.11	0.408266	0.112182	3.63933	0.000273353	0.101737	Not Sig
ENSMUSG00000067235	H2-Q10	DOWN	379.854	-0.416744	0.114537	-3.63852	0.000274212	0.101737	Not Sig
ENSMUSG00000086813	Gm13657	UP	9.44425	1.19568	0.329941	3.62393	0.00029016	0.106093	Not Sig
ENSMUSG00000047714	Ppp1r2	DOWN	4675.28	-0.297225	0.0822592	-3.61328	0.000302349	0.108971	Not Sig
ENSMUSG00000000167	Pih1d2	UP	274.26	0.43027	0.119327	3.6058	0.00031119	0.110487	Not Sig
ENSMUSG00000020723	Cacng4	UP	8.42434	1.60586	0.445778	3.60238	0.000315315	0.110487	Not Sig
ENSMUSG00000090907	C030017D09Rik	UP	3.66705	2.18837	0.610528	3.58439	0.000337861	0.116766	Not Sig
ENSMUSG00000040435	Ppp1r15a	DOWN	2106.69	-0.357715	0.100387	-3.56334	0.000366167	0.124838	Not Sig
ENSMUSG00000110282	B930086L07Rik	DOWN	21.7979	-0.776102	0.218645	-3.5496	0.000385818	0.129784	Not Sig
ENSMUSG00000010505	Myt1	UP	3.60514	3.14725	0.887526	3.54609	0.000390996	0.129795	Not Sig
ENSMUSG00000017453	Pipox	UP	20.6483	1.08561	0.307853	3.5264	0.000421256	0.137625	Not Sig
ENSMUSG00000020377	Ltc4s	DOWN	71.2307	-0.697205	0.197993	-3.52137	0.00042933	0.137625	Not Sig
ENSMUSG00000021025	Nfkbia	DOWN	4152.55	-0.41944	0.119388	-3.51325	0.000442655	0.137625	Not Sig
ENSMUSG00000063354	Slc39a4	UP	539.835	0.435549	0.124186	3.50725	0.000452769	0.137625	Not Sig
ENSMUSG00000078302	Foxd1	UP	2.25958	2.96639	0.842786	3.51974	0.000431969	0.137625	Not Sig
ENSMUSG00000110077	Gm45632	DOWN	39.7395	-0.872169	0.248513	-3.50954	0.000448875	0.137625	Not Sig
ENSMUSG00000113326	Gm47586	DOWN	46.1252	-0.916983	0.261061	-3.51252	0.000443873	0.137625	Not Sig
ENSMUSG00000017344	Vtn	DOWN	135.07	-0.599024	0.171105	-3.50092	0.000463658	0.139258	Not Sig
ENSMUSG00000031725	Ces1f	UP	160.805	0.610789	0.175274	3.48478	0.000492546	0.14121	Not Sig
ENSMUSG00000038668	Lpar1	DOWN	551.371	-0.483048	0.138612	-3.4849	0.00049232	0.14121	Not Sig
ENSMUSG00000039126	Prune2	DOWN	331.178	-0.516962	0.148291	-3.48613	0.000490057	0.14121	Not Sig
ENSMUSG00000056014	A430033K04Rik	UP	178.065	0.345311	0.0988703	3.49257	0.000478402	0.14121	Not Sig
ENSMUSG00000021256	Vash1	DOWN	140.757	-0.44901	0.129849	-3.45794	0.000544327	0.149475	Not Sig
ENSMUSG00000032332	Col12a1	UP	1260.24	0.409891	0.118397	3.46199	0.00053619	0.149475	Not Sig
ENSMUSG00000039958	Etfbkmt	UP	509.848	0.369867	0.106973	3.45757	0.000545076	0.149475	Not Sig
ENSMUSG00000102258	Gm38257	DOWN	43.7822	-0.713912	0.206411	-3.4587	0.000542798	0.149475	Not Sig
ENSMUSG00000051397	Tacstd2	UP	1325.81	0.3434	0.0995914	3.44809	0.000564563	0.153154	Not Sig
ENSMUSG00000042804	Gpr153	UP	527.521	0.420357	0.122044	3.4443	0.000572536	0.153329	Not Sig
ENSMUSG00000070737	Tmem35b	UP	279.843	0.299804	0.087101	3.44203	0.000577362	0.153329	Not Sig
ENSMUSG00000013076	Amotl1	DOWN	2300.49	-0.371045	0.108697	-3.41356	0.000641203	0.155333	Not Sig
ENSMUSG00000013495	Tmem175	UP	552.617	0.258729	0.0756087	3.42195	0.000621741	0.155333	Not Sig
ENSMUSG00000029718	Pcolce	UP	1928.75	0.414375	0.121301	3.4161	0.00063525	0.155333	Not Sig
ENSMUSG00000035932	Olfr750	UP	104.861	0.459265	0.13463	3.41133	0.000646476	0.155333	Not Sig
ENSMUSG00000051316	Taf7	DOWN	223.005	-0.340426	0.0995517	-3.41958	0.000627169	0.155333	Not Sig
ENSMUSG00000055430	Nap1l5	DOWN	73.7378	-0.535428	0.156113	-3.42975	0.000604138	0.155333	Not Sig
ENSMUSG00000065353	Snora73b	DOWN	164.985	-0.658482	0.19268	-3.41748	0.000632029	0.155333	Not Sig
ENSMUSG00000091705	H2-Q2	DOWN	591.608	-0.570036	0.166124	-3.43139	0.000600488	0.155333	Not Sig
ENSMUSG00000105291	Gm18901	UP	32.2123	0.736476	0.215384	3.41937	0.000627662	0.155333	Not Sig
ENSMUSG00000107201	5930420M18Rik	UP	15.0017	0.746185	0.217979	3.4232	0.000618889	0.155333	Not Sig
ENSMUSG00000105233	Gm20568	UP	8.35138	1.39685	0.410554	3.40235	0.000668083	0.15901	Not Sig
ENSMUSG00000078606	Gm4070	DOWN	3127.48	-0.643773	0.189864	-3.39071	0.000697123	0.164371	Not Sig
ENSMUSG00000052974	Cyp2f2	UP	76215.1	0.399301	0.117908	3.38655	0.000707782	0.165339	Not Sig
ENSMUSG00000031379	Pir	UP	822.151	0.34436	0.101887	3.37981	0.000725358	0.16789	Not Sig
ENSMUSG00000041323	Ak7	UP	540.574	0.42013	0.124406	3.37709	0.000732561	0.168016	Not Sig
ENSMUSG00000038060	Dlec1	UP	176.778	0.645107	0.191428	3.36997	0.00075176	0.169341	Not Sig
ENSMUSG00000105201	Gm43362	DOWN	45.0635	-0.569041	0.168818	-3.37074	0.000749677	0.169341	Not Sig
ENSMUSG00000108365	Gm44951	DOWN	19.6371	-0.816601	0.24266	-3.36521	0.000764844	0.170763	Not Sig
ENSMUSG00000037447	Arid5a	DOWN	489.747	-0.546572	0.162775	-3.35784	0.000785544	0.172949	Not Sig
ENSMUSG00000041073	Nacad	DOWN	59.2978	-0.758583	0.22598	-3.35686	0.000788344	0.172949	Not Sig
ENSMUSG00000014725	Adam28	UP	387.868	0.342732	0.102403	3.34689	0.000817238	0.176007	Not Sig
ENSMUSG00000018470	Kcnab3	UP	11.7265	0.956089	0.286377	3.33857	0.000842122	0.176007	Not Sig
ENSMUSG00000028495	Rps6	DOWN	4975.89	-0.580387	0.173409	-3.34693	0.000817131	0.176007	Not Sig
ENSMUSG00000041559	Fmod	DOWN	186.082	-0.481954	0.144209	-3.34205	0.000831631	0.176007	Not Sig
ENSMUSG00000051435	Fhad1	UP	950.061	0.415752	0.124444	3.34087	0.000835159	0.176007	Not Sig
ENSMUSG00000051951	Xkr4	DOWN	23.8021	-0.829392	0.248477	-3.3379	0.000844142	0.176007	Not Sig
ENSMUSG00000096929	A330023F24Rik	DOWN	400.181	-0.523789	0.157098	-3.33417	0.000855554	0.176924	Not Sig
ENSMUSG00000019837	Gtf3c6	UP	506.878	0.381066	0.114599	3.32521	0.000883529	0.181224	Not Sig
ENSMUSG00000025128	Bhlhe22	UP	48.213	0.556018	0.167715	3.31525	0.000915601	0.182582	Not Sig
ENSMUSG00000026479	Lamc2	UP	2604.73	0.494045	0.148892	3.31815	0.000906165	0.182582	Not Sig
ENSMUSG00000042750	Bex2	UP	130.252	0.497108	0.150485	3.30338	0.000955284	0.182582	Not Sig
ENSMUSG00000044378	Slc15a5	DOWN	11.4494	-1.59007	0.481066	-3.3053	0.000948751	0.182582	Not Sig
ENSMUSG00000061068	Mcpt4	UP	77.9295	0.917622	0.277372	3.30828	0.000938725	0.182582	Not Sig
ENSMUSG00000097875	Gm26704	UP	27.4584	0.553137	0.167385	3.30458	0.000951176	0.182582	Not Sig
ENSMUSG00000102602	A930004J17Rik	DOWN	119.343	-0.489784	0.147969	-3.31004	0.00093283	0.182582	Not Sig
ENSMUSG00000103739	Gm37653	DOWN	13.4029	-1.05485	0.319257	-3.30408	0.000952878	0.182582	Not Sig
ENSMUSG00000107608	Gm43863	UP	3.24516	1.9617	0.592739	3.30956	0.000934429	0.182582	Not Sig
ENSMUSG00000107195	4930589O11Rik	UP	4.59023	1.54237	0.468653	3.29106	0.000998094	0.18933	Not Sig
ENSMUSG00000026389	Steap3	UP	592.911	0.361761	0.110025	3.28798	0.00100908	0.189763	Not Sig
ENSMUSG00000027574	Nkain4	DOWN	404.852	-0.5401	0.164645	-3.28039	0.00103663	0.189763	Not Sig
ENSMUSG00000086228	Ubap1l	DOWN	4.13426	-1.69792	0.516729	-3.28591	0.00101654	0.189763	Not Sig
ENSMUSG00000097183	Gm17501	UP	86.1136	0.396997	0.12111	3.27799	0.00104551	0.189763	Not Sig
ENSMUSG00000097466	D430036J16Rik	UP	207.907	0.470778	0.143494	3.28082	0.00103504	0.189763	Not Sig
ENSMUSG00000114602	Gm49223	DOWN	5.5106	-1.30278	0.397251	-3.2795	0.00103993	0.189763	Not Sig
ENSMUSG00000021113	Snapc1	UP	423.536	0.334759	0.102787	3.25683	0.00112665	0.192863	Not Sig
ENSMUSG00000021613	Hapln1	DOWN	32.9676	-1.50733	0.461841	-3.26374	0.00109954	0.192863	Not Sig
ENSMUSG00000023964	Calcr	UP	75.6828	0.562879	0.172884	3.25582	0.00113067	0.192863	Not Sig
ENSMUSG00000024340	Btnl2	DOWN	12.2917	-1.0442	0.321484	-3.24806	0.00116196	0.192863	Not Sig
ENSMUSG00000027907	S100a11	UP	1906.13	0.346903	0.10634	3.2622	0.00110553	0.192863	Not Sig
ENSMUSG00000035295	Wdr38	UP	75.9318	0.691524	0.211477	3.26997	0.00107559	0.192863	Not Sig
ENSMUSG00000048138	Dmrt2	UP	61.3218	0.654242	0.200514	3.26283	0.00110306	0.192863	Not Sig
ENSMUSG00000055305	Zfp93	DOWN	93.1125	-0.908768	0.279673	-3.2494	0.0011565	0.192863	Not Sig
ENSMUSG00000067220	Cnga1	UP	16.0275	2.59973	0.797	3.26189	0.00110672	0.192863	Not Sig
ENSMUSG00000070390	Nlrp1b	UP	58.2908	0.500473	0.15352	3.25998	0.00111421	0.192863	Not Sig
ENSMUSG00000103122	Gm37391	DOWN	3.68756	-1.66688	0.512058	-3.25526	0.00113288	0.192863	Not Sig
ENSMUSG00000107226	Gm43594	DOWN	13.7576	-0.910085	0.280024	-3.25003	0.00115394	0.192863	Not Sig
ENSMUSG00000110622	Iqcn	DOWN	2.72922	-1.98028	0.608692	-3.25334	0.00114058	0.192863	Not Sig
ENSMUSG00000106186	Gm43627	DOWN	2.60661	-2.10283	0.648038	-3.24491	0.00117488	0.193732	Not Sig
ENSMUSG00000044976	Wdr72	UP	91.0284	0.603611	0.186269	3.24054	0.00119302	0.195447	Not Sig
ENSMUSG00000057933	Gsta2	UP	241.184	0.528394	0.163285	3.23602	0.0012121	0.19729	Not Sig
ENSMUSG00000051169	Rpusd3	DOWN	70.9223	-0.500775	0.155154	-3.2276	0.00124832	0.201338	Not Sig
ENSMUSG00000059248	Septin9	DOWN	2006.78	-0.458663	0.142153	-3.22655	0.00125292	0.201338	Not Sig
ENSMUSG00000035984	Nme5	UP	433.5	0.445224	0.138199	3.22161	0.00127472	0.203544	Not Sig
ENSMUSG00000067297	Ifit1bl2	DOWN	240.782	-0.723363	0.225159	-3.21268	0.00131501	0.208657	Not Sig
ENSMUSG00000030278	Cidec	DOWN	214.044	-0.827224	0.257857	-3.20808	0.00133625	0.210702	Not Sig
ENSMUSG00000036962	Cfap221	UP	118.403	0.657631	0.205429	3.20125	0.00136831	0.213093	Not Sig
ENSMUSG00000056220	Pla2g4a	UP	641.507	0.508313	0.158767	3.20164	0.00136649	0.213093	Not Sig
ENSMUSG00000104983	Gm42763	DOWN	19.21	-0.884532	0.276893	-3.19449	0.00140076	0.216808	Not Sig
ENSMUSG00000029822	Osbpl3	UP	1090.25	0.238634	0.074949	3.18395	0.00145278	0.219176	Not Sig
ENSMUSG00000056116	H2-T22	DOWN	133.289	-0.40833	0.128048	-3.18888	0.00142827	0.219176	Not Sig
ENSMUSG00000097061	9330151L19Rik	UP	230.494	0.434735	0.136479	3.18537	0.00144571	0.219176	Not Sig
ENSMUSG00000101823	Gm29438	DOWN	7.88522	-1.30533	0.410142	-3.18262	0.00145949	0.219176	Not Sig
ENSMUSG00000106341	Gm43330	DOWN	25.6946	-0.996731	0.313117	-3.18325	0.0014563	0.219176	Not Sig
ENSMUSG00000005836	Gata6	UP	1187.8	0.332648	0.10478	3.17474	0.00149972	0.220792	Not Sig
ENSMUSG00000023994	Nfya	DOWN	1042.82	-0.212357	0.0668849	-3.17496	0.00149855	0.220792	Not Sig
ENSMUSG00000035551	Igfbpl1	DOWN	4.72939	-2.44751	0.771042	-3.17429	0.00150202	0.220792	Not Sig
ENSMUSG00000065282	Gm24455	UP	1.68916	3.45056	1.08725	3.17367	0.00150526	0.220792	Not Sig
ENSMUSG00000046223	Plaur	DOWN	1302.55	-0.399124	0.126021	-3.16713	0.00153952	0.224512	Not Sig
ENSMUSG00000021219	Rgs6	DOWN	292.911	-0.382488	0.120889	-3.16396	0.0015564	0.225669	Not Sig
ENSMUSG00000037953	A4gnt	DOWN	5.70969	-1.235	0.391668	-3.15319	0.00161498	0.231632	Not Sig
ENSMUSG00000048834	Vstm2a	DOWN	63.7152	-1.19316	0.378417	-3.15302	0.00161589	0.231632	Not Sig
ENSMUSG00000015396	Cd83	DOWN	284.805	-0.437432	0.139197	-3.14255	0.00167484	0.238588	Not Sig
ENSMUSG00000040859	Bsdc1	DOWN	1370.07	-0.244485	0.0778349	-3.14107	0.00168333	0.238588	Not Sig
ENSMUSG00000028656	Cap1	DOWN	5506.24	-0.252447	0.0804953	-3.13618	0.00171167	0.24125	Not Sig
ENSMUSG00000098318	Lockd	DOWN	249.943	-0.701769	0.223941	-3.13372	0.00172605	0.241466	Not Sig
ENSMUSG00000111169	Gm34004	DOWN	1.92562	-2.57889	0.823227	-3.13265	0.00173234	0.241466	Not Sig
ENSMUSG00000031893	Tsnaxip1	UP	87.8578	0.57603	0.184199	3.12721	0.00176471	0.243289	Not Sig
ENSMUSG00000043099	Hic1	UP	207.049	0.455564	0.145616	3.12852	0.00175687	0.243289	Not Sig
ENSMUSG00000109363	Gm44668	DOWN	15.8941	-0.905881	0.289975	-3.124	0.00178411	0.244626	Not Sig
ENSMUSG00000004891	Nes	DOWN	2102.27	-0.259062	0.0832675	-3.1112	0.00186329	0.2449	Not Sig
ENSMUSG00000023087	Noct	DOWN	9449.7	-0.466069	0.149472	-3.11809	0.00182025	0.2449	Not Sig
ENSMUSG00000032401	Lctl	DOWN	3.43625	-2.49252	0.801293	-3.11063	0.0018669	0.2449	Not Sig
ENSMUSG00000037973	Itprid1	UP	292.441	0.431704	0.138966	3.10654	0.00189288	0.2449	Not Sig
ENSMUSG00000068876	Cgn	UP	1154.19	0.249589	0.0803148	3.10763	0.00188593	0.2449	Not Sig
ENSMUSG00000074862	BC025920	UP	30.132	0.576476	0.185044	3.11535	0.00183725	0.2449	Not Sig
ENSMUSG00000078695	Cisd3	UP	195.367	0.877343	0.28229	3.10795	0.00188392	0.2449	Not Sig
ENSMUSG00000079012	Serpina3m	UP	49.7985	0.806436	0.258622	3.11821	0.00181955	0.2449	Not Sig
ENSMUSG00000079037	Prnp	UP	3253.22	0.236795	0.0760096	3.11532	0.00183743	0.2449	Not Sig
ENSMUSG00000098008	A930001A20Rik	UP	27.692	0.792843	0.254721	3.11259	0.00185451	0.2449	Not Sig
ENSMUSG00000110443	Gm39197	UP	2.38907	2.27017	0.727175	3.1219	0.00179687	0.2449	Not Sig
ENSMUSG00000025144	Cenpx	UP	165.986	0.289102	0.0931963	3.10208	0.00192166	0.246099	Not Sig
ENSMUSG00000048480	Cxcr1	UP	75.8681	0.944435	0.304308	3.10355	0.00191213	0.246099	Not Sig
ENSMUSG00000047517	Dmbt1	UP	7.25722	1.94271	0.626793	3.09944	0.00193886	0.246334	Not Sig
ENSMUSG00000075528	Aarsd1	DOWN	128.245	-0.461948	0.149073	-3.09881	0.00194302	0.246334	Not Sig
ENSMUSG00000026575	Nme7	UP	390.601	0.237979	0.0769038	3.0945	0.00197142	0.248685	Not Sig
ENSMUSG00000031762	Mt2	UP	323.369	0.546746	0.176772	3.09294	0.00198182	0.248753	Not Sig
ENSMUSG00000021057	Akap5	UP	10399.9	0.22497	0.0728815	3.08679	0.00202333	0.249023	Not Sig
ENSMUSG00000026578	Ccdc181	UP	478.281	0.311949	0.101132	3.08457	0.00203848	0.249023	Not Sig
ENSMUSG00000085347	Hk1os	UP	10.6586	1.06322	0.344673	3.08473	0.00203737	0.249023	Not Sig
ENSMUSG00000103343	Gm37052	DOWN	5.06375	-1.38105	0.44761	-3.08539	0.00203288	0.249023	Not Sig
ENSMUSG00000104633	Gm42421	UP	17.9451	1.49033	0.483263	3.08388	0.00204319	0.249023	Not Sig
ENSMUSG00000113529	Gm47484	UP	35.1024	0.563505	0.182687	3.08453	0.00203873	0.249023	Not Sig
ENSMUSG00000041144	Dnah7b	UP	210.181	0.818754	0.265718	3.08129	0.00206107	0.249994	Not Sig
ENSMUSG00000106205	C230096K16Rik	DOWN	71.1282	-0.553802	0.18001	-3.07651	0.0020944	0.252822	Not Sig
ENSMUSG00000024319	Vps52	UP	534.154	0.243543	0.0792224	3.07416	0.00211093	0.253604	Not Sig
ENSMUSG00000036825	Ssx2ip	UP	427.657	0.225245	0.0733854	3.06934	0.00214529	0.254102	Not Sig
ENSMUSG00000042256	Ptchd4	UP	3.62873	1.5091	0.491473	3.07057	0.00213651	0.254102	Not Sig
ENSMUSG00000106385	Gm42943	UP	5.31596	1.47408	0.480192	3.06976	0.00214231	0.254102	Not Sig
ENSMUSG00000020654	Adcy3	DOWN	369.956	-0.274269	0.0896043	-3.06089	0.0022068	0.258955	Not Sig
ENSMUSG00000056598	Drc3	UP	252.89	0.432082	0.141105	3.06214	0.00219759	0.258955	Not Sig
ENSMUSG00000092428	Gm20545	DOWN	1815.47	-0.261132	0.0854803	-3.05488	0.00225152	0.262979	Not Sig
ENSMUSG00000025736	Jmjd8	UP	703.283	0.270428	0.088655	3.05035	0.00228578	0.26575	Not Sig
ENSMUSG00000033039	Micall1	DOWN	588.773	-0.560096	0.183813	-3.04709	0.00231067	0.267413	Not Sig
ENSMUSG00000051504	Siglech	DOWN	63.2482	-0.496417	0.163068	-3.04424	0.00233266	0.268725	Not Sig
ENSMUSG00000105356	Gm42603	DOWN	29.7567	-0.758505	0.249297	-3.04257	0.00234564	0.268991	Not Sig
ENSMUSG00000025602	Zfp202	UP	94.0046	0.426089	0.140241	3.03827	0.00237941	0.27163	Not Sig
ENSMUSG00000064337	mt-Rnr1	DOWN	214981	-0.447711	0.147497	-3.03539	0.00240226	0.271779	Not Sig
ENSMUSG00000102863	Gm37639	DOWN	14.7598	-0.753691	0.2483	-3.0354	0.00240214	0.271779	Not Sig
ENSMUSG00000047261	Gap43	UP	316.14	0.223962	0.0738267	3.03362	0.00241638	0.272156	Not Sig
ENSMUSG00000053198	Prx	DOWN	2530.27	-0.238435	0.0787956	-3.02599	0.00247821	0.276649	Not Sig
ENSMUSG00000098934	Gm18853	DOWN	136.923	-0.720008	0.237849	-3.02716	0.00246863	0.276649	Not Sig
ENSMUSG00000029135	Fosl2	DOWN	2242.45	-0.372069	0.123138	-3.02157	0.00251472	0.279488	Not Sig
ENSMUSG00000028581	Laptm5	DOWN	3481.22	-0.59765	0.198103	-3.01686	0.00255408	0.281384	Not Sig
ENSMUSG00000106553	6720482G16Rik	DOWN	2.30326	-1.83704	0.608723	-3.01786	0.00254564	0.281384	Not Sig
ENSMUSG00000031734	Irx3	UP	531.456	0.321825	0.10687	3.01135	0.00260086	0.283834	Not Sig
ENSMUSG00000044199	S1pr4	DOWN	181.608	-0.447348	0.148607	-3.01028	0.00261007	0.283834	Not Sig
ENSMUSG00000061517	Sox21	UP	18.0641	1.20719	0.400856	3.01154	0.00259927	0.283834	Not Sig
ENSMUSG00000070798	Psg25	DOWN	8.25098	-1.02996	0.342343	-3.00857	0.0026248	0.284211	Not Sig
ENSMUSG00000079363	Gbp4	DOWN	4932.17	-1.10085	0.366719	-3.0019	0.00268302	0.289273	Not Sig
ENSMUSG00000037649	H2-DMa	DOWN	711.166	-0.481829	0.160741	-2.99754	0.00272166	0.292191	Not Sig
ENSMUSG00000035929	H2-Q4	DOWN	2615.48	-0.314665	0.105178	-2.99174	0.00277396	0.296543	Not Sig
ENSMUSG00000075569	Rsph10b	UP	489.505	0.389669	0.130484	2.98632	0.00282353	0.299306	Not Sig
ENSMUSG00000098638	Gm27743	UP	2.89805	2.61531	0.877559	2.98022	0.00288044	0.302801	Not Sig
ENSMUSG00000060176	Kif27	UP	269.136	0.368126	0.123761	2.9745	0.00293468	0.305946	Not Sig
ENSMUSG00000106087	Gm43609	UP	55.8085	0.67719	0.227783	2.97296	0.0029494	0.306216	Not Sig
ENSMUSG00000069996	Gm7125	DOWN	143.156	-0.405169	0.136479	-2.96872	0.00299041	0.309201	Not Sig
ENSMUSG00000029141	Slc4a1ap	UP	339.478	0.358637	0.121008	2.96375	0.00303917	0.310426	Not Sig
ENSMUSG00000056258	Kcnq3	DOWN	19.1856	-1.32493	0.447001	-2.96405	0.00303623	0.310426	Not Sig
ENSMUSG00000102080	Gm5092	DOWN	1.33232	-3.02346	1.01942	-2.96587	0.00301832	0.310426	Not Sig
ENSMUSG00000027954	Efna1	UP	2509.92	0.30074	0.101569	2.96095	0.00306687	0.311992	Not Sig
ENSMUSG00000050423	Ppp1r3g	DOWN	2.41306	-2.3962	0.810289	-2.95721	0.00310435	0.314537	Not Sig
ENSMUSG00000022096	Hr	DOWN	108.108	-0.420314	0.142243	-2.9549	0.00312767	0.315632	Not Sig
ENSMUSG00000000303	Cdh1	UP	6286.8	0.245851	0.0833182	2.95075	0.00317007	0.31856	Not Sig
ENSMUSG00000043602	Zfp3	UP	75.479	0.316597	0.107336	2.94959	0.00318194	0.31856	Not Sig
ENSMUSG00000000948	Gm38393	DOWN	60.3969	-1.45289	0.492975	-2.94719	0.00320679	0.319779	Not Sig
ENSMUSG00000046818	Ddit4l	UP	102.005	0.498667	0.169302	2.94543	0.00322508	0.320337	Not Sig
ENSMUSG00000030123	Plxnd1	UP	2575.22	0.269589	0.0916675	2.94094	0.00327213	0.320701	Not Sig
ENSMUSG00000031284	Pak3	UP	55.4569	0.808776	0.275241	2.93843	0.00329877	0.320701	Not Sig
ENSMUSG00000037971	1110032A03Rik	UP	1157.09	0.303087	0.103166	2.93785	0.00330501	0.320701	Not Sig
ENSMUSG00000038533	Cbfa2t2	DOWN	700.029	-0.36024	0.122524	-2.94016	0.00328043	0.320701	Not Sig
ENSMUSG00000086725	A630052C17Rik	UP	124.984	0.359921	0.122271	2.94363	0.00324389	0.320701	Not Sig
ENSMUSG00000106475	Gm43011	DOWN	37.1143	-0.803057	0.273027	-2.94131	0.00326828	0.320701	Not Sig
ENSMUSG00000057265	Bbof1	UP	238.772	0.492422	0.168216	2.92732	0.003419	0.330088	Not Sig
ENSMUSG00000086155	9430041J12Rik	DOWN	2.54	-1.78357	0.609455	-2.92651	0.00342792	0.330088	Not Sig
ENSMUSG00000108526	Gm45828	DOWN	7.68768	-1.07849	0.368688	-2.92521	0.00344223	0.330206	Not Sig
ENSMUSG00000028644	Ermap	DOWN	37.8355	-0.742669	0.254089	-2.92287	0.00346823	0.331439	Not Sig
ENSMUSG00000036432	Siah2	DOWN	337.956	-0.260227	0.0892592	-2.9154	0.00355229	0.338192	Not Sig
ENSMUSG00000009628	Tex15	UP	267.07	0.357462	0.123504	2.89433	0.00379973	0.339019	Not Sig
ENSMUSG00000025525	Apool	UP	288.409	0.235338	0.0810771	2.90265	0.00370019	0.339019	Not Sig
ENSMUSG00000027339	Rassf2	DOWN	1288.78	-0.22482	0.0776811	-2.89414	0.00380203	0.339019	Not Sig
ENSMUSG00000028347	Tmeff1	DOWN	523.129	-0.37109	0.127679	-2.90643	0.00365575	0.339019	Not Sig
ENSMUSG00000031351	Zfp185	DOWN	220.664	-0.279513	0.0965224	-2.89583	0.00378157	0.339019	Not Sig
ENSMUSG00000032221	Mns1	UP	446.487	0.592162	0.204274	2.89887	0.00374515	0.339019	Not Sig
ENSMUSG00000034586	Hid1	UP	762.677	0.250253	0.0860892	2.9069	0.00365032	0.339019	Not Sig
ENSMUSG00000034792	Gna15	DOWN	68.121	-0.443189	0.15305	-2.89571	0.00378307	0.339019	Not Sig
ENSMUSG00000040183	Ankrd6	UP	93.0335	0.370302	0.127113	2.91317	0.00357781	0.339019	Not Sig
ENSMUSG00000048029	Eno4	UP	208.766	0.373346	0.128947	2.89534	0.00378753	0.339019	Not Sig
ENSMUSG00000056215	Lrguk	UP	281.105	0.308694	0.106664	2.89407	0.00380286	0.339019	Not Sig
ENSMUSG00000058690	Ccser2	DOWN	5057.02	-0.320212	0.110419	-2.89997	0.00373201	0.339019	Not Sig
ENSMUSG00000085331	Gm11274	UP	11.6832	0.854339	0.295015	2.89592	0.00378048	0.339019	Not Sig
ENSMUSG00000103094	Gm37558	DOWN	10.5724	-1.01383	0.350177	-2.89519	0.00378924	0.339019	Not Sig
ENSMUSG00000104263	9430062P05Rik	UP	14.5459	0.762449	0.262846	2.90074	0.00372278	0.339019	Not Sig
ENSMUSG00000107091	Gm43343	DOWN	8.63179	-1.11498	0.384737	-2.89802	0.00375528	0.339019	Not Sig
ENSMUSG00000112035	Gm49335	UP	2.39514	1.76276	0.606517	2.90636	0.00365655	0.339019	Not Sig
ENSMUSG00000114310	Gm48602	DOWN	18.4819	-0.789189	0.272602	-2.89503	0.00379128	0.339019	Not Sig
ENSMUSG00000017713	Tha1	UP	81.1481	0.423146	0.146645	2.88551	0.00390778	0.339514	Not Sig
ENSMUSG00000027469	Tpx2	UP	71.2234	0.798238	0.276704	2.8848	0.00391658	0.339514	Not Sig
ENSMUSG00000029660	Tex26	UP	121.643	0.440137	0.152366	2.88869	0.00386848	0.339514	Not Sig
ENSMUSG00000039081	Zfp503	UP	740.692	0.329831	0.114123	2.89013	0.00385083	0.339514	Not Sig
ENSMUSG00000040026	Saa3	UP	120.76	1.18085	0.409414	2.88425	0.00392341	0.339514	Not Sig
ENSMUSG00000042747	Krtcap2	UP	656.173	0.354047	0.122519	2.88974	0.00385562	0.339514	Not Sig
ENSMUSG00000049404	Rarres1	DOWN	42.7297	-0.546463	0.188999	-2.89135	0.00383595	0.339514	Not Sig
ENSMUSG00000076652	Ighv7-3	DOWN	3.85123	-2.34493	0.81315	-2.88376	0.00392953	0.339514	Not Sig
ENSMUSG00000091329	1700112D23Rik	UP	1.84577	2.94031	1.01918	2.88498	0.00391435	0.339514	Not Sig
ENSMUSG00000004730	Adgre1	DOWN	352.604	-0.334046	0.116068	-2.87801	0.00400191	0.339555	Not Sig
ENSMUSG00000006411	Nectin4	UP	144.368	0.274073	0.0953611	2.87405	0.00405241	0.339555	Not Sig
ENSMUSG00000010067	Rassf1	DOWN	1129.06	-0.266082	0.0925422	-2.87525	0.00403703	0.339555	Not Sig
ENSMUSG00000018379	Srsf1	UP	4052.85	0.19043	0.0663733	2.86907	0.00411683	0.339555	Not Sig
ENSMUSG00000020656	Grhl1	UP	155.653	0.310315	0.108162	2.86898	0.00411797	0.339555	Not Sig
ENSMUSG00000021013	Ttc8	UP	318.455	0.329068	0.114906	2.86381	0.00418573	0.339555	Not Sig
ENSMUSG00000028212	Ccne2	DOWN	50.1244	-1.00558	0.350543	-2.86864	0.00412245	0.339555	Not Sig
ENSMUSG00000029389	Ddx55	UP	311.69	0.286393	0.0995824	2.87594	0.00402829	0.339555	Not Sig
ENSMUSG00000029442	Wdr66	UP	417.696	0.37336	0.130251	2.86646	0.00415087	0.339555	Not Sig
ENSMUSG00000048939	Atp13a5	UP	7.34932	1.1991	0.416463	2.87925	0.0039862	0.339555	Not Sig
ENSMUSG00000049103	Ccr2	UP	499.414	0.327986	0.114297	2.86959	0.00411007	0.339555	Not Sig
ENSMUSG00000052212	Cd177	UP	121.143	0.641531	0.223993	2.86406	0.00418243	0.339555	Not Sig
ENSMUSG00000056973	Ces1d	UP	11553.2	0.3248	0.113365	2.86509	0.00416889	0.339555	Not Sig
ENSMUSG00000069303	Hist1h2br	UP	21.8443	2.15061	0.749123	2.87084	0.00409381	0.339555	Not Sig
ENSMUSG00000074579	Lekr1	UP	111.462	0.435187	0.151201	2.87819	0.0039996	0.339555	Not Sig
ENSMUSG00000089407	Gm24878	DOWN	1.71398	-2.45129	0.852174	-2.87652	0.0040209	0.339555	Not Sig
ENSMUSG00000094568	Smarce1-ps1	DOWN	345.192	-0.317496	0.110781	-2.86598	0.00415715	0.339555	Not Sig
ENSMUSG00000096141	Dnah7a	UP	401.485	0.48392	0.168361	2.87431	0.00404917	0.339555	Not Sig
ENSMUSG00000113792	Gm10933	DOWN	13.0704	-0.814925	0.283202	-2.87754	0.00400788	0.339555	Not Sig
ENSMUSG00000073409	H2-Q6	DOWN	1634.07	-0.388373	0.135728	-2.8614	0.00421776	0.341057	Not Sig
ENSMUSG00000020549	Elac2	UP	377.993	0.380108	0.133176	2.85418	0.00431486	0.345586	Not Sig
ENSMUSG00000022468	Endou	DOWN	130.499	-0.374255	0.131122	-2.85425	0.00431382	0.345586	Not Sig
ENSMUSG00000045027	Prss22	UP	4.54963	1.37994	0.483147	2.85614	0.00428829	0.345586	Not Sig
ENSMUSG00000026187	Xrcc5	UP	343.936	0.251829	0.0885045	2.84538	0.00443583	0.352316	Not Sig
ENSMUSG00000046721	Rpl14-ps1	DOWN	5920.75	-0.278864	0.0979657	-2.84654	0.00441965	0.352316	Not Sig
ENSMUSG00000085929	Gm13421	UP	8.08676	0.944013	0.331812	2.84503	0.00444078	0.352316	Not Sig
ENSMUSG00000020105	Lrig3	UP	316.322	0.295849	0.104156	2.84046	0.00450488	0.352842	Not Sig
ENSMUSG00000026553	Copa	UP	5332.24	0.247408	0.0872324	2.83619	0.00456557	0.352842	Not Sig
ENSMUSG00000029379	Cxcl3	DOWN	20.6037	-1.14257	0.402735	-2.83702	0.00455374	0.352842	Not Sig
ENSMUSG00000033721	Vav3	DOWN	595.573	-0.424346	0.149359	-2.84112	0.0044955	0.352842	Not Sig
ENSMUSG00000041649	Klf8	DOWN	129.78	-0.490087	0.172491	-2.84122	0.00449407	0.352842	Not Sig
ENSMUSG00000053110	Yap1	DOWN	2716.65	-0.182231	0.0642644	-2.83565	0.00457329	0.352842	Not Sig
ENSMUSG00000070873	Lilra5	DOWN	309.521	-0.508372	0.179152	-2.83766	0.00454458	0.352842	Not Sig
ENSMUSG00000103238	Gm36527	DOWN	22.176	-0.716395	0.252084	-2.84189	0.00448472	0.352842	Not Sig
ENSMUSG00000107811	Gm44000	UP	59.15	0.673327	0.237335	2.83703	0.00455354	0.352842	Not Sig
ENSMUSG00000057816	Cfap299	UP	74.6195	0.743497	0.262576	2.83154	0.00463238	0.353003	Not Sig
ENSMUSG00000069917	Hba-a2	DOWN	2894.23	-0.609548	0.215353	-2.83046	0.00464814	0.353003	Not Sig
ENSMUSG00000079138	Gm8818	DOWN	2.19999	-2.42569	0.857229	-2.82969	0.00465933	0.353003	Not Sig
ENSMUSG00000085715	Tsix	UP	80.471	0.48978	0.17289	2.8329	0.00461278	0.353003	Not Sig
ENSMUSG00000097740	E030044B06Rik	UP	17.2978	0.774454	0.273466	2.832	0.00462582	0.353003	Not Sig
ENSMUSG00000098132	Rassf10	UP	38.9486	0.492726	0.174024	2.83136	0.00463501	0.353003	Not Sig
ENSMUSG00000002017	Fam98a	UP	610.93	0.276476	0.0979461	2.82274	0.00476156	0.356467	Not Sig
ENSMUSG00000029480	Dhx37	UP	543.336	0.420007	0.148784	2.82294	0.0047586	0.356467	Not Sig
ENSMUSG00000030302	Atp2b2	UP	324.983	0.330474	0.117068	2.82293	0.00475869	0.356467	Not Sig
ENSMUSG00000045915	Ccdc42	UP	109.358	0.44902	0.159056	2.82302	0.00475729	0.356467	Not Sig
ENSMUSG00000108940	Gm45719	DOWN	15.9751	-0.829079	0.294143	-2.81862	0.00482305	0.360002	Not Sig
ENSMUSG00000009876	Cox4i2	DOWN	604.413	-0.310999	0.110679	-2.80992	0.00495532	0.362307	Not Sig
ENSMUSG00000021420	Fars2	UP	294.285	0.273348	0.0973249	2.80861	0.00497563	0.362307	Not Sig
ENSMUSG00000030093	Wnt7a	UP	250.524	0.620068	0.220812	2.80812	0.00498317	0.362307	Not Sig
ENSMUSG00000050195	Scd4	DOWN	96.3583	-0.35186	0.125138	-2.81178	0.00492681	0.362307	Not Sig
ENSMUSG00000072915	Gm12258	UP	243.402	0.505681	0.180056	2.80846	0.00497789	0.362307	Not Sig
ENSMUSG00000073406	H2-Bl	DOWN	31.9751	-0.540809	0.192463	-2.80994	0.00495505	0.362307	Not Sig
ENSMUSG00000090919	Pabpc4l	UP	14.2741	1.27084	0.451489	2.81478	0.00488102	0.362307	Not Sig
ENSMUSG00000105864	Gm10484	DOWN	15.511	-0.813892	0.289191	-2.81437	0.00488724	0.362307	Not Sig
ENSMUSG00000107362	Gm40309	DOWN	12.895	-0.828013	0.294634	-2.81031	0.00494933	0.362307	Not Sig
ENSMUSG00000090086	AI480526	UP	596.176	0.407409	0.145189	2.80607	0.00501498	0.36253	Not Sig
ENSMUSG00000101166	Gm28496	DOWN	1.46743	-2.38685	0.850458	-2.80654	0.00500763	0.36253	Not Sig
ENSMUSG00000026709	Dars2	UP	148.884	0.532563	0.189888	2.80462	0.00503755	0.362691	Not Sig
ENSMUSG00000104136	Gm36955	DOWN	14.1132	-0.66719	0.237935	-2.80409	0.00504595	0.362691	Not Sig
ENSMUSG00000060550	H2-Q7	DOWN	3315.62	-0.38481	0.137359	-2.80148	0.00508688	0.364594	Not Sig
ENSMUSG00000043088	Il17re	UP	415.133	0.264363	0.0944094	2.80018	0.00510739	0.365027	Not Sig
ENSMUSG00000001964	Emd	DOWN	1101.34	-0.29218	0.104591	-2.79354	0.00521349	0.367042	Not Sig
ENSMUSG00000020705	Ddx42	UP	1359.78	0.156722	0.0562611	2.78562	0.00534255	0.367042	Not Sig
ENSMUSG00000022330	Osr2	UP	8.1952	1.02185	0.365437	2.79624	0.00517013	0.367042	Not Sig
ENSMUSG00000028266	Lmo4	DOWN	4070.13	-0.1761	0.0631756	-2.78747	0.00531208	0.367042	Not Sig
ENSMUSG00000031936	Hephl1	DOWN	3.48841	-2.60815	0.933822	-2.79299	0.00522237	0.367042	Not Sig
ENSMUSG00000037411	Serpine1	DOWN	1521.72	-0.383595	0.137729	-2.78515	0.00535028	0.367042	Not Sig
ENSMUSG00000038286	Bphl	UP	733.097	0.316675	0.11358	2.78812	0.00530155	0.367042	Not Sig
ENSMUSG00000043833	2900005J15Rik	UP	57.2048	0.476022	0.170795	2.78709	0.00531831	0.367042	Not Sig
ENSMUSG00000048450	Msx1	DOWN	102.459	-0.328026	0.117277	-2.79701	0.00515778	0.367042	Not Sig
ENSMUSG00000055945	Prr18	UP	536.833	0.263213	0.0945218	2.78468	0.00535801	0.367042	Not Sig
ENSMUSG00000076571	Igkv5-37	DOWN	1.96361	-3.44819	1.23803	-2.78523	0.00534891	0.367042	Not Sig
ENSMUSG00000083878	Gm12034	DOWN	3.10339	-1.61523	0.57972	-2.78622	0.00533265	0.367042	Not Sig
ENSMUSG00000090744	Gm6871	UP	7.1979	1.37038	0.492223	2.78406	0.00536837	0.367042	Not Sig
ENSMUSG00000103505	Gm38374	DOWN	12.1031	-0.882059	0.316514	-2.7868	0.00532319	0.367042	Not Sig
ENSMUSG00000106725	Gm43363	UP	7.34788	0.912033	0.326725	2.79144	0.00524737	0.367042	Not Sig
ENSMUSG00000114134	Gm47408	DOWN	131.888	-0.383487	0.137688	-2.78518	0.00534972	0.367042	Not Sig
ENSMUSG00000085156	Snhg15	DOWN	60.8404	-0.508094	0.182603	-2.78251	0.00539399	0.367798	Not Sig
ENSMUSG00000000078	Klf6	DOWN	7294.02	-0.2526	0.0909018	-2.77882	0.00545567	0.370766	Not Sig
ENSMUSG00000063600	Egfem1	UP	6.30782	2.35117	0.846574	2.77728	0.00548162	0.370766	Not Sig
ENSMUSG00000083811	Gm13071	DOWN	3.92316	-1.20191	0.432737	-2.77745	0.00547867	0.370766	Not Sig
ENSMUSG00000036322	H2-Ea	DOWN	2529.99	-0.276516	0.0996378	-2.77521	0.0055166	0.371142	Not Sig
ENSMUSG00000086390	1810019D21Rik	UP	327.358	0.44583	0.16063	2.77551	0.00551144	0.371142	Not Sig
ENSMUSG00000061758	Akr1b10	UP	455.795	0.268213	0.0966985	2.77371	0.00554213	0.371868	Not Sig
ENSMUSG00000029086	Prom1	UP	843.156	0.300335	0.108454	2.76925	0.00561857	0.373569	Not Sig
ENSMUSG00000038987	Cfap157	UP	87.0579	0.738331	0.266746	2.76792	0.00564152	0.373569	Not Sig
ENSMUSG00000042622	Maff	DOWN	421.61	-0.517836	0.187061	-2.76827	0.00563541	0.373569	Not Sig
ENSMUSG00000085154	C130046K22Rik	UP	22.0113	0.592678	0.213991	2.76964	0.00561183	0.373569	Not Sig
ENSMUSG00000086695	Gm15247	UP	2.06447	2.84653	1.02723	2.77107	0.00558731	0.373569	Not Sig
ENSMUSG00000000805	Car4	DOWN	4159.29	-0.224426	0.0813477	-2.75885	0.00580044	0.373627	Not Sig
ENSMUSG00000022993	4930415O20Rik	UP	11.8113	0.688534	0.249636	2.75815	0.005813	0.373627	Not Sig
ENSMUSG00000026141	Col19a1	UP	3.82703	1.77031	0.642448	2.75557	0.00585908	0.373627	Not Sig
ENSMUSG00000027776	Il12a	UP	43.9521	0.619156	0.223782	2.76678	0.00566131	0.373627	Not Sig
ENSMUSG00000028672	Hmgcl	DOWN	547.032	-0.223899	0.0813443	-2.75248	0.00591453	0.373627	Not Sig
ENSMUSG00000031485	Plpbp	DOWN	1356.29	-0.238293	0.0865261	-2.754	0.00588723	0.373627	Not Sig
ENSMUSG00000031660	Brd7	UP	1579.82	0.207311	0.075128	2.75944	0.00579007	0.373627	Not Sig
ENSMUSG00000032827	Ppp1r9a	UP	1874.41	0.1975	0.0714547	2.76399	0.00570999	0.373627	Not Sig
ENSMUSG00000032965	Ift57	UP	342.299	0.204194	0.0739698	2.76051	0.00577112	0.373627	Not Sig
ENSMUSG00000038425	Poli	UP	234.522	0.229987	0.0835484	2.75275	0.00590975	0.373627	Not Sig
ENSMUSG00000045680	Tcf21	UP	1943.32	0.311863	0.113241	2.75398	0.00588756	0.373627	Not Sig
ENSMUSG00000071398	2410004P03Rik	UP	329.445	0.304482	0.110647	2.75183	0.00592635	0.373627	Not Sig
ENSMUSG00000075330	A930003A15Rik	UP	7.5945	0.994409	0.35959	2.7654	0.00568535	0.373627	Not Sig
ENSMUSG00000079669	Gm17396	UP	72.3898	0.32883	0.119187	2.75895	0.00579882	0.373627	Not Sig
ENSMUSG00000086779	Gm13562	DOWN	5.45901	-1.17184	0.423866	-2.76465	0.00569845	0.373627	Not Sig
ENSMUSG00000102627	Snurf	UP	34.0068	0.643134	0.233769	2.75115	0.00593858	0.373627	Not Sig
ENSMUSG00000106062	Gm43820	DOWN	96.1549	-0.535164	0.193983	-2.75882	0.00580105	0.373627	Not Sig
ENSMUSG00000107412	Gm20383	UP	7.63987	1.15212	0.418236	2.75472	0.00587421	0.373627	Not Sig
ENSMUSG00000109005	Gm45221	DOWN	42.1192	-0.612086	0.222483	-2.75116	0.0059385	0.373627	Not Sig
ENSMUSG00000112574	Gm5750	DOWN	2.43772	-1.83371	0.66559	-2.75501	0.00586898	0.373627	Not Sig
ENSMUSG00000059504	Olfr314	DOWN	15.4716	-0.91516	0.332747	-2.75032	0.00595374	0.373649	Not Sig
ENSMUSG00000003410	Elavl3	UP	4.98612	1.67333	0.608884	2.74818	0.00599264	0.374234	Not Sig
ENSMUSG00000046463	5930403N24Rik	DOWN	17.7626	-0.83852	0.305118	-2.74818	0.00599273	0.374234	Not Sig
ENSMUSG00000044737	Klk14	UP	18.1982	0.738028	0.268802	2.74562	0.0060397	0.37531	Not Sig
ENSMUSG00000015605	Srf	DOWN	768.421	-0.257947	0.0942225	-2.73764	0.00618811	0.379854	Not Sig
ENSMUSG00000026567	Adcy10	DOWN	3.42539	-2.58146	0.942773	-2.73816	0.00617847	0.379854	Not Sig
ENSMUSG00000040441	Slc26a10	DOWN	20.6372	-1.00016	0.365073	-2.73962	0.00615104	0.379854	Not Sig
ENSMUSG00000056310	Tyw1	UP	233.195	0.241519	0.0882095	2.73802	0.00618109	0.379854	Not Sig
ENSMUSG00000115275	9630050E16Rik	DOWN	70.245	-0.672177	0.245378	-2.73935	0.00615609	0.379854	Not Sig
ENSMUSG00000102504	Gm21955	DOWN	87.9188	-0.430038	0.157215	-2.73534	0.00623156	0.380439	Not Sig
ENSMUSG00000106128	Gm43520	DOWN	599.709	-0.400657	0.146506	-2.73474	0.00624288	0.380439	Not Sig
ENSMUSG00000115680	Gm35167	UP	2.33388	2.19858	0.803624	2.73583	0.00622234	0.380439	Not Sig
ENSMUSG00000022598	Psca	UP	1.21868	2.9098	1.06522	2.73164	0.00630193	0.381274	Not Sig
ENSMUSG00000028255	Clca1	DOWN	1.63503	-3.06252	1.12105	-2.73184	0.00629813	0.381274	Not Sig
ENSMUSG00000103065	Gm20236	DOWN	9.26765	-0.955478	0.349657	-2.73261	0.00628341	0.381274	Not Sig
ENSMUSG00000001948	Spa17	UP	131.118	0.426306	0.15615	2.73011	0.00633134	0.381322	Not Sig
ENSMUSG00000046886	Zfp474	UP	185.482	0.330224	0.12096	2.73003	0.00633294	0.381322	Not Sig
ENSMUSG00000044201	Cdc25c	DOWN	6.84432	-1.07096	0.392487	-2.72864	0.0063596	0.382015	Not Sig
ENSMUSG00000021958	Pinx1	UP	139.031	0.37062	0.13606	2.72395	0.00645061	0.382417	Not Sig
ENSMUSG00000022858	Tra2b	DOWN	2686.39	-0.181676	0.0666615	-2.72535	0.00642334	0.382417	Not Sig
ENSMUSG00000024033	Rsph1	UP	283.709	0.43694	0.160315	2.72551	0.00642023	0.382417	Not Sig
ENSMUSG00000031755	Bbs2	UP	428.287	0.298678	0.109629	2.72444	0.00644102	0.382417	Not Sig
ENSMUSG00000032316	Clk3	DOWN	1636.99	-0.214355	0.0786178	-2.72655	0.00640012	0.382417	Not Sig
ENSMUSG00000039543	Cfap70	UP	202.763	0.68483	0.251585	2.72206	0.00648756	0.382417	Not Sig
ENSMUSG00000086494	2210417A02Rik	DOWN	5.20455	-1.10285	0.405061	-2.72268	0.00647547	0.382417	Not Sig
ENSMUSG00000100707	Gm28523	UP	97.2575	0.553514	0.203318	2.72241	0.0064808	0.382417	Not Sig
ENSMUSG00000036144	Meox2	UP	489.039	0.313997	0.115489	2.71885	0.00655088	0.383969	Not Sig
ENSMUSG00000041617	Ccdc74a	UP	65.6684	0.432323	0.159214	2.71536	0.00662041	0.383969	Not Sig
ENSMUSG00000042579	4632404H12Rik	UP	176.979	0.333353	0.122694	2.71695	0.00658858	0.383969	Not Sig
ENSMUSG00000076541	Igkv4-79	UP	1.80964	2.93683	1.08142	2.71571	0.0066134	0.383969	Not Sig
ENSMUSG00000090119	Gm8185	UP	1.45438	2.88283	1.06159	2.71557	0.00661611	0.383969	Not Sig
ENSMUSG00000094050	Gm23472	DOWN	435.722	-0.737746	0.271464	-2.71766	0.00657463	0.383969	Not Sig
ENSMUSG00000104687	Gm42899	DOWN	8.79955	-1.01911	0.37511	-2.71682	0.0065913	0.383969	Not Sig
ENSMUSG00000026188	Tmem169	DOWN	2.81743	-1.89607	0.700072	-2.70839	0.00676096	0.386785	Not Sig
ENSMUSG00000026458	Ppfia4	UP	26.5858	0.626603	0.231225	2.70993	0.00672967	0.386785	Not Sig
ENSMUSG00000069268	H2bc7	UP	2.70951	2.28791	0.844448	2.70936	0.00674135	0.386785	Not Sig
ENSMUSG00000104503	Gm37738	DOWN	22.5101	-0.649248	0.239575	-2.71	0.00672837	0.386785	Not Sig
ENSMUSG00000116116	Gm671	UP	44.7596	0.551949	0.203555	2.71155	0.00669696	0.386785	Not Sig
ENSMUSG00000027519	Rab22a	DOWN	2006.47	-0.186809	0.0690265	-2.70634	0.00680292	0.387494	Not Sig
ENSMUSG00000034071	Zfp551	UP	24.9496	0.831179	0.307288	2.70489	0.00683278	0.387494	Not Sig
ENSMUSG00000063488	Zkscan7	UP	752.348	0.292594	0.108173	2.70487	0.00683305	0.387494	Not Sig
ENSMUSG00000084890	A830036E02Rik	UP	14.1696	0.839385	0.310333	2.70479	0.00683479	0.387494	Not Sig
ENSMUSG00000092224	Gm8815	DOWN	219.59	-0.507013	0.187579	-2.70292	0.00687327	0.388802	Not Sig
ENSMUSG00000027001	Dusp19	DOWN	287.792	-0.207771	0.0768915	-2.70214	0.00688953	0.388817	Not Sig
ENSMUSG00000036845	Lin37	UP	238.275	0.313759	0.116146	2.70142	0.00690436	0.388817	Not Sig
ENSMUSG00000026121	Sema4c	DOWN	566.702	-0.308291	0.114304	-2.69711	0.00699444	0.388965	Not Sig
ENSMUSG00000028801	Stpg1	UP	39.5081	0.569589	0.211008	2.69937	0.00694706	0.388965	Not Sig
ENSMUSG00000036606	Plxnb2	UP	5521.65	0.318044	0.117891	2.69779	0.00698021	0.388965	Not Sig
ENSMUSG00000040412	5330417C22Rik	UP	2958.28	0.36056	0.133589	2.69901	0.00695451	0.388965	Not Sig
ENSMUSG00000074063	Osgin1	UP	392.771	0.301099	0.111577	2.69858	0.00696368	0.388965	Not Sig
ENSMUSG00000105096	Gbp10	DOWN	172.195	-1.21448	0.450329	-2.69687	0.00699949	0.388965	Not Sig
ENSMUSG00000021483	Cdk20	UP	80.2503	0.607862	0.22596	2.69013	0.00714241	0.390276	Not Sig
ENSMUSG00000024974	Smc3	UP	1300.73	0.243117	0.0903282	2.69148	0.00711357	0.390276	Not Sig
ENSMUSG00000027867	Spag17	UP	445.7	0.521089	0.193719	2.68992	0.00714684	0.390276	Not Sig
ENSMUSG00000039236	Isg20	UP	688.89	0.320903	0.119181	2.69258	0.00709017	0.390276	Not Sig
ENSMUSG00000071691	Gm960	UP	8.53815	1.25093	0.464887	2.69083	0.00712742	0.390276	Not Sig
ENSMUSG00000099241	Gm18852	DOWN	7.97596	-1.67239	0.621523	-2.69079	0.00712827	0.390276	Not Sig
ENSMUSG00000108170	Gm43966	UP	6.28044	1.10616	0.410932	2.69183	0.00710617	0.390276	Not Sig
ENSMUSG00000109298	Gm44886	DOWN	8.39031	-0.804563	0.298581	-2.69462	0.00704686	0.390276	Not Sig
ENSMUSG00000030359	Pzp	DOWN	12.0883	-2.49175	0.92706	-2.6878	0.00719245	0.391374	Not Sig
ENSMUSG00000086915	Gm16364	DOWN	28.6625	-0.556846	0.207195	-2.68754	0.00719797	0.391374	Not Sig
ENSMUSG00000018986	Slfn3	DOWN	40.9186	-0.470476	0.175172	-2.6858	0.00723574	0.392581	Not Sig
ENSMUSG00000018166	Erbb3	UP	1178.43	0.240169	0.089591	2.68073	0.00734615	0.393617	Not Sig
ENSMUSG00000021733	Slc4a7	DOWN	601.512	-0.264501	0.0986711	-2.68063	0.00734843	0.393617	Not Sig
ENSMUSG00000043664	Tmem221	UP	255.142	0.304546	0.11348	2.68369	0.00728151	0.393617	Not Sig
ENSMUSG00000066894	Vsig10	UP	313.778	0.345784	0.128933	2.6819	0.00732052	0.393617	Not Sig
ENSMUSG00000071001	Hrct1	DOWN	80.4312	-0.381567	0.142313	-2.68118	0.00733631	0.393617	Not Sig
ENSMUSG00000103653	Gstp-ps	UP	54.6228	0.517367	0.192856	2.68266	0.00730382	0.393617	Not Sig
ENSMUSG00000104094	Gm37314	DOWN	11.4779	-0.881688	0.329157	-2.67862	0.00739259	0.395143	Not Sig
ENSMUSG00000026058	Khdrbs2	DOWN	15.8467	-1.98734	0.743763	-2.672	0.00754	0.397322	Not Sig
ENSMUSG00000027597	Ahcy	DOWN	245.82	-0.544379	0.204066	-2.66766	0.00763807	0.397322	Not Sig
ENSMUSG00000027661	Slc2a10	UP	162.608	0.219189	0.0821358	2.66861	0.00761649	0.397322	Not Sig
ENSMUSG00000028480	Glipr2	DOWN	657.877	-0.360511	0.135129	-2.6679	0.00763263	0.397322	Not Sig
ENSMUSG00000037016	Frem2	UP	36.0376	1.04357	0.390529	2.67219	0.00753577	0.397322	Not Sig
ENSMUSG00000039238	Zfp750	UP	110.626	0.419348	0.157042	2.67029	0.00757855	0.397322	Not Sig
ENSMUSG00000040236	Trappc5	DOWN	385.625	-0.245664	0.0919939	-2.67044	0.00757529	0.397322	Not Sig
ENSMUSG00000042821	Snai1	UP	221.452	0.429445	0.160797	2.67073	0.00756869	0.397322	Not Sig
ENSMUSG00000056313	Tcim	DOWN	2819.66	-0.335318	0.125682	-2.66799	0.00763062	0.397322	Not Sig
ENSMUSG00000077274	Gm22786	DOWN	2.92319	-1.58962	0.594575	-2.67353	0.00750565	0.397322	Not Sig
ENSMUSG00000097789	Gm2115	UP	84.1148	0.438608	0.164056	2.67353	0.00750573	0.397322	Not Sig
ENSMUSG00000111505	Gm48673	DOWN	5.35324	-1.23107	0.461028	-2.67027	0.00757893	0.397322	Not Sig
ENSMUSG00000114689	Gm9465	DOWN	12.9178	-0.891082	0.333862	-2.66901	0.00760753	0.397322	Not Sig
ENSMUSG00000005936	Kctd20	DOWN	816.825	-0.240374	0.0901498	-2.66638	0.00766723	0.398018	Not Sig
ENSMUSG00000094435	Gm23617	DOWN	2.0394	-1.74488	0.654605	-2.66555	0.00768636	0.398191	Not Sig
ENSMUSG00000078612	Fyb2	UP	10.7739	0.824527	0.309563	2.66352	0.00773278	0.399775	Not Sig
ENSMUSG00000072941	Sod3	UP	2969.97	0.351667	0.132084	2.66245	0.00775737	0.39978	Not Sig
ENSMUSG00000083619	Gm14414	UP	2177.95	0.707793	0.265874	2.66214	0.00776457	0.39978	Not Sig
ENSMUSG00000108803	4930533N22Rik	DOWN	153.809	-0.436048	0.163873	-2.66089	0.00779333	0.400444	Not Sig
ENSMUSG00000080683	Gm23991	DOWN	8.98065	-0.893403	0.33585	-2.66012	0.00781118	0.400545	Not Sig
ENSMUSG00000019810	Fuca2	UP	952.947	0.191798	0.0721831	2.6571	0.00788155	0.403334	Not Sig
ENSMUSG00000008393	Carhsp1	DOWN	1890.13	-0.182733	0.068881	-2.65287	0.00798104	0.407114	Not Sig
ENSMUSG00000015961	Adss	UP	1393.56	0.229451	0.0865007	2.65259	0.00798769	0.407114	Not Sig
ENSMUSG00000030802	Bckdk	DOWN	562.286	-0.202907	0.0765428	-2.65089	0.00802791	0.408125	Not Sig
ENSMUSG00000047021	Cfap65	UP	1006.08	0.388831	0.146707	2.65039	0.00803989	0.408125	Not Sig
ENSMUSG00000001496	Nkx2-1	UP	4955.71	0.271659	0.102761	2.6436	0.00820303	0.410394	Not Sig
ENSMUSG00000006335	Tfpt	DOWN	71.2785	-0.368311	0.139367	-2.64274	0.00822388	0.410394	Not Sig
ENSMUSG00000006464	Bbs1	UP	253.899	0.266943	0.101384	2.633	0.00846349	0.410394	Not Sig
ENSMUSG00000021217	Tshz3	DOWN	269.145	-0.242358	0.0925295	-2.61925	0.00881228	0.410394	Not Sig
ENSMUSG00000023963	Cyp39a1	UP	1251.69	0.258607	0.0977958	2.64436	0.00818462	0.410394	Not Sig
ENSMUSG00000025324	Atp10a	DOWN	466.08	-0.180256	0.0688735	-2.6172	0.00886537	0.410394	Not Sig
ENSMUSG00000026832	Cytip	DOWN	3142.45	-0.331772	0.126342	-2.62598	0.00863996	0.410394	Not Sig
ENSMUSG00000027087	Itgav	UP	2489.61	0.348494	0.13261	2.62797	0.00858964	0.410394	Not Sig
ENSMUSG00000027222	Pex16	DOWN	157.62	-0.414362	0.158002	-2.62251	0.00872841	0.410394	Not Sig
ENSMUSG00000028278	Rragd	UP	411.679	0.379541	0.1444	2.6284	0.00857882	0.410394	Not Sig
ENSMUSG00000030187	Klra2	DOWN	99.4243	-0.572891	0.216927	-2.64094	0.00826767	0.410394	Not Sig
ENSMUSG00000030223	Ptpro	DOWN	166.702	-0.531289	0.202287	-2.62642	0.00862892	0.410394	Not Sig
ENSMUSG00000030421	Uri1	DOWN	812.217	-0.225711	0.0860713	-2.62237	0.00873206	0.410394	Not Sig
ENSMUSG00000031431	Tsc22d3	DOWN	9943.71	-0.322249	0.122069	-2.63989	0.00829331	0.410394	Not Sig
ENSMUSG00000031533	Mrps31	UP	226.98	0.237382	0.090144	2.63336	0.00845442	0.410394	Not Sig
ENSMUSG00000035455	Fignl1	DOWN	23.7693	-0.634369	0.240442	-2.63835	0.00833105	0.410394	Not Sig
ENSMUSG00000036913	Trim67	DOWN	16.4774	-0.866432	0.328834	-2.63486	0.00841724	0.410394	Not Sig
ENSMUSG00000037190	Cyb561d2	UP	95.713	0.392479	0.148995	2.63417	0.00843434	0.410394	Not Sig
ENSMUSG00000037553	Zdhhc18	DOWN	1194.16	-0.425322	0.162269	-2.6211	0.00876467	0.410394	Not Sig
ENSMUSG00000040462	Os9	UP	1508.77	0.222029	0.0842522	2.63529	0.00840651	0.410394	Not Sig
ENSMUSG00000044948	Cfap43	UP	1283.11	0.271674	0.103207	2.63233	0.00848015	0.410394	Not Sig
ENSMUSG00000045100	Slc25a26	UP	89.2061	0.330369	0.12521	2.63852	0.00832676	0.410394	Not Sig
ENSMUSG00000045291	E330021D16Rik	UP	7.30876	0.983863	0.374188	2.62933	0.00855531	0.410394	Not Sig
ENSMUSG00000045813	Gm9801	DOWN	4.08777	-1.41519	0.539965	-2.6209	0.00876984	0.410394	Not Sig
ENSMUSG00000047641	Krt87	UP	3.55554	1.59273	0.601673	2.64717	0.00811674	0.410394	Not Sig
ENSMUSG00000048022	Tmem229a	DOWN	5.00492	-1.15635	0.43788	-2.6408	0.0082711	0.410394	Not Sig
ENSMUSG00000061167	Rpl15-ps3	DOWN	704.644	-0.603391	0.227958	-2.64693	0.00812252	0.410394	Not Sig
ENSMUSG00000062683	Atp5g2	DOWN	65.7009	-0.633121	0.240207	-2.63573	0.00839573	0.410394	Not Sig
ENSMUSG00000063704	Mapk15	UP	197.262	0.436345	0.165738	2.63273	0.00847012	0.410394	Not Sig
ENSMUSG00000064339	mt-Rnr2	DOWN	366465	-0.386161	0.147176	-2.6238	0.00869545	0.410394	Not Sig
ENSMUSG00000064364	mt-Th	DOWN	11.5812	-0.909291	0.345648	-2.63068	0.00852134	0.410394	Not Sig
ENSMUSG00000065541	Mir24-2	DOWN	7.08877	-1.30982	0.499113	-2.6243	0.00868262	0.410394	Not Sig
ENSMUSG00000074207	Adh1	UP	1570.91	0.266145	0.101451	2.6234	0.00870572	0.410394	Not Sig
ENSMUSG00000078238	Gm12854	UP	2684.56	0.362061	0.138292	2.6181	0.00884218	0.410394	Not Sig
ENSMUSG00000080902	Ywhaq-ps3	DOWN	2.12968	-3.00615	1.1434	-2.62913	0.00856028	0.410394	Not Sig
ENSMUSG00000084960	B430010I23Rik	UP	19.9861	0.591458	0.225722	2.6203	0.00878529	0.410394	Not Sig
ENSMUSG00000089984	Fbxo24	UP	5.26562	1.05968	0.404652	2.61874	0.00882558	0.410394	Not Sig
ENSMUSG00000090124	Ugt1a7c	DOWN	50.4599	-0.640346	0.24354	-2.62932	0.00855553	0.410394	Not Sig
ENSMUSG00000097766	5730420D15Rik	DOWN	4.09321	-1.1378	0.430857	-2.64079	0.00827134	0.410394	Not Sig
ENSMUSG00000104936	2610011E03Rik	DOWN	3.44395	-1.52423	0.579185	-2.63169	0.0084962	0.410394	Not Sig
ENSMUSG00000106755	Tpi-rs11	DOWN	312.846	-0.309738	0.117754	-2.63039	0.0085287	0.410394	Not Sig
ENSMUSG00000107699	Gm43970	DOWN	10.1009	-0.819275	0.312278	-2.62354	0.00870214	0.410394	Not Sig
ENSMUSG00000108278	Gm44194	UP	51.617	0.49732	0.188021	2.64502	0.00816856	0.410394	Not Sig
ENSMUSG00000108521	Gm44639	DOWN	31.6192	-0.66299	0.253265	-2.61777	0.00885074	0.410394	Not Sig
ENSMUSG00000109493	Gm45208	DOWN	2.84292	-1.99214	0.75504	-2.63845	0.00832851	0.410394	Not Sig
ENSMUSG00000110256	Gm45412	DOWN	4.67389	-1.13158	0.431724	-2.62106	0.00876557	0.410394	Not Sig
ENSMUSG00000111994	A330049N07Rik	DOWN	82.3354	-0.714879	0.272634	-2.62212	0.00873838	0.410394	Not Sig
ENSMUSG00000114828	AI463229	UP	21.0964	0.699943	0.264672	2.64456	0.00817963	0.410394	Not Sig
ENSMUSG00000001672	Marveld3	UP	310.108	0.184863	0.0707184	2.61408	0.00894693	0.412654	Not Sig
ENSMUSG00000083087	Gm11249	UP	7.71992	1.49968	0.573573	2.61464	0.00893224	0.412654	Not Sig
ENSMUSG00000116283	Gm49412	DOWN	13.2337	-0.719421	0.275529	-2.61105	0.00902635	0.415558	Not Sig
ENSMUSG00000001576	Ergic1	DOWN	1116.96	-0.252243	0.0966535	-2.60976	0.00906047	0.416369	Not Sig
ENSMUSG00000022174	Dad1	UP	1310.05	0.313786	0.120305	2.60826	0.00910028	0.416407	Not Sig
ENSMUSG00000028341	Nr4a3	DOWN	450.786	-0.661119	0.253499	-2.60797	0.00910804	0.416407	Not Sig
ENSMUSG00000028869	Gnl2	UP	654.681	0.276072	0.105911	2.60663	0.00914382	0.416407	Not Sig
ENSMUSG00000029864	Gstk1	UP	1053.74	0.212513	0.0815273	2.60665	0.00914338	0.416407	Not Sig
ENSMUSG00000069986	Gm8054	UP	1.69757	2.19285	0.841016	2.60738	0.00912381	0.416407	Not Sig
ENSMUSG00000028403	Zdhhc21	DOWN	778.542	-0.295487	0.113477	-2.60394	0.00921578	0.418147	Not Sig
ENSMUSG00000032023	Jhy	UP	99.0612	0.399725	0.153615	2.60212	0.0092649	0.418147	Not Sig
ENSMUSG00000043541	Casc1	UP	191.734	0.334145	0.128407	2.60223	0.00926204	0.418147	Not Sig
ENSMUSG00000082152	Gm13655	UP	9.32072	0.870389	0.334423	2.60265	0.00925051	0.418147	Not Sig
ENSMUSG00000093898	Gm3629	UP	1.55945	4.02919	1.54799	2.60285	0.00924518	0.418147	Not Sig
ENSMUSG00000000976	Heatr6	DOWN	914.21	-0.315627	0.121352	-2.60091	0.00929768	0.418735	Not Sig
ENSMUSG00000081952	Gm12178	UP	34.3209	0.533779	0.205267	2.60041	0.00931111	0.418735	Not Sig
ENSMUSG00000014503	Pkd2l2	DOWN	2.30854	-1.48984	0.573164	-2.59932	0.00934093	0.41898	Not Sig
ENSMUSG00000031949	Adat1	UP	113.395	0.354269	0.136342	2.59838	0.00936639	0.41898	Not Sig
ENSMUSG00000055555	Ct55	DOWN	12.8724	-0.778906	0.299747	-2.59854	0.00936204	0.41898	Not Sig
ENSMUSG00000029148	Nrbp1	DOWN	1668.84	-0.166495	0.0641067	-2.59716	0.00939985	0.41951	Not Sig
ENSMUSG00000047115	Fam221a	UP	208.361	0.319145	0.122903	2.59673	0.0094115	0.41951	Not Sig
ENSMUSG00000000903	Vpreb3	UP	541.624	0.45786	0.176411	2.59541	0.00944773	0.419642	Not Sig
ENSMUSG00000044393	Dsg2	UP	406.749	0.310615	0.119657	2.59587	0.00943525	0.419642	Not Sig
ENSMUSG00000040812	Agbl2	UP	358.473	0.453558	0.17482	2.59442	0.00947508	0.420117	Not Sig
ENSMUSG00000032849	Abcc4	UP	381.03	0.218827	0.0844065	2.59254	0.00952695	0.421676	Not Sig
ENSMUSG00000030669	Calca	UP	51.8545	0.576737	0.222972	2.58659	0.00969314	0.423094	Not Sig
ENSMUSG00000037627	Rgs22	UP	227.107	0.369372	0.142721	2.58807	0.0096515	0.423094	Not Sig
ENSMUSG00000061561	Olfr373	DOWN	3.57163	-1.46852	0.567214	-2.58901	0.00962534	0.423094	Not Sig
ENSMUSG00000097781	9330136K24Rik	UP	9.36855	0.844551	0.32647	2.58692	0.00968388	0.423094	Not Sig
ENSMUSG00000098024	Gm27003	UP	70.5169	0.593311	0.229321	2.58725	0.00967466	0.423094	Not Sig
ENSMUSG00000102744	5830444F18Rik	DOWN	5.54181	-1.01968	0.393686	-2.5901	0.00959486	0.423094	Not Sig
ENSMUSG00000103220	Gm37728	DOWN	23.6333	-0.722989	0.279419	-2.58747	0.00966833	0.423094	Not Sig
ENSMUSG00000113905	Gm48872	DOWN	9.67746	-1.0073	0.389148	-2.58847	0.00964035	0.423094	Not Sig
ENSMUSG00000001930	Vwf	UP	5228.73	0.459972	0.178415	2.5781	0.00993438	0.424086	Not Sig
ENSMUSG00000006342	Susd2	UP	185.095	0.386215	0.149802	2.57817	0.00993263	0.424086	Not Sig
ENSMUSG00000027618	Nfs1	UP	370.277	0.285451	0.110695	2.57871	0.00991689	0.424086	Not Sig
ENSMUSG00000034173	Zbed5	UP	43.6511	0.379115	0.147034	2.57841	0.0099255	0.424086	Not Sig
ENSMUSG00000053279	Aldh1a1	UP	28587.4	0.191468	0.0742312	2.57934	0.00989885	0.424086	Not Sig
ENSMUSG00000054945	Gm9958	UP	31.5924	0.567409	0.219854	2.58085	0.00985587	0.424086	Not Sig
ENSMUSG00000056204	Pgpep1	UP	647.646	0.340478	0.132025	2.57888	0.00991202	0.424086	Not Sig
ENSMUSG00000066392	Nrxn3	DOWN	4.97813	-1.33235	0.516513	-2.57951	0.00989396	0.424086	Not Sig
ENSMUSG00000070282	3000002C10Rik	UP	40.0694	0.589401	0.228438	2.58013	0.00987622	0.424086	Not Sig
ENSMUSG00000095923	Ighv1-37	DOWN	3.07975	-1.98295	0.767741	-2.58284	0.00979916	0.424086	Not Sig
ENSMUSG00000107158	Gm42728	DOWN	4.96909	-1.09926	0.425877	-2.58118	0.00984643	0.424086	Not Sig
ENSMUSG00000109429	Gm45223	DOWN	100.204	-0.466656	0.180836	-2.58055	0.00986444	0.424086	Not Sig
ENSMUSG00000114038	Gm40999	DOWN	2.12206	-1.61453	0.625364	-2.58174	0.00983026	0.424086	Not Sig
ENSMUSG00000029268	Ugt2a2	UP	2.46542	1.8493	0.717572	2.57716	0.00996167	0.424144	Not Sig
ENSMUSG00000089665	Fcor	DOWN	15.2643	-0.678877	0.263448	-2.57689	0.00996939	0.424144	Not Sig
ENSMUSG00000024403	Atp6v1g2	UP	59.9521	0.438565	0.170407	2.57363	0.0100639	0.42601	Not Sig
ENSMUSG00000027236	Eif3j1	DOWN	357.648	-0.338883	0.131665	-2.57383	0.0100579	0.42601	Not Sig
ENSMUSG00000036275	9530068E07Rik	DOWN	3471.99	-0.116478	0.0452419	-2.57456	0.0100367	0.42601	Not Sig
ENSMUSG00000050157	Gm867	UP	340.476	0.409274	0.159087	2.57264	0.0100926	0.426508	Not Sig
ENSMUSG00000040711	Sh3pxd2b	DOWN	610.632	-0.270693	0.105245	-2.57203	0.0101105	0.426551	Not Sig
ENSMUSG00000019876	Pkib	DOWN	280.011	-0.337278	0.13127	-2.56935	0.0101889	0.427713	Not Sig
ENSMUSG00000027656	Ccn5	UP	646.56	0.280629	0.109187	2.57017	0.0101648	0.427713	Not Sig
ENSMUSG00000060803	Gstp1	UP	2584.37	0.248217	0.0966013	2.5695	0.0101844	0.427713	Not Sig
ENSMUSG00000086273	Rbm46os	UP	3.27044	2.06673	0.804799	2.56801	0.0102285	0.428661	Not Sig
ENSMUSG00000022285	Ywhaz	DOWN	13632.1	-0.31775	0.123891	-2.56475	0.0103249	0.431271	Not Sig
ENSMUSG00000103937	Gm37186	DOWN	22.2046	-0.735187	0.286637	-2.56487	0.0103214	0.431271	Not Sig
ENSMUSG00000021087	Rtn1	UP	415.457	0.327461	0.127774	2.56281	0.0103828	0.432259	Not Sig
ENSMUSG00000034460	Six4	UP	652.246	0.339867	0.132591	2.56328	0.0103689	0.432259	Not Sig
ENSMUSG00000022797	Tfrc	UP	1591.6	0.202465	0.0791132	2.55918	0.0104919	0.435362	Not Sig
ENSMUSG00000064353	mt-Td	DOWN	20.7095	-0.904773	0.35354	-2.55918	0.0104918	0.435362	Not Sig
ENSMUSG00000037196	Pacrg	UP	124.091	0.577039	0.225605	2.55774	0.0105354	0.435759	Not Sig
ENSMUSG00000087403	Kantr	UP	430.475	0.295916	0.115695	2.55772	0.010536	0.435759	Not Sig
ENSMUSG00000021176	Efcab11	UP	26.2962	0.524338	0.205271	2.55438	0.0106378	0.437432	Not Sig
ENSMUSG00000036902	Neto2	DOWN	143.415	-0.322064	0.126128	-2.55348	0.0106654	0.437432	Not Sig
ENSMUSG00000040963	Asgr2	UP	29.8408	0.57491	0.225171	2.55321	0.0106734	0.437432	Not Sig
ENSMUSG00000056832	Ttc26	UP	254.29	0.281628	0.110313	2.55298	0.0106805	0.437432	Not Sig
ENSMUSG00000065721	Gm26168	UP	3.1849	1.67969	0.65728	2.55552	0.0106031	0.437432	Not Sig
ENSMUSG00000073915	Olfr676	UP	38.3217	0.537901	0.210572	2.55448	0.0106348	0.437432	Not Sig
ENSMUSG00000038541	Srd5a2	UP	58.1496	0.665497	0.260741	2.55233	0.0107005	0.43754	Not Sig
ENSMUSG00000020401	Fam71b	DOWN	4.06136	-1.71144	0.670781	-2.55141	0.0107287	0.437985	Not Sig
ENSMUSG00000025213	Kazald1	DOWN	87.9835	-0.306485	0.120151	-2.55083	0.0107466	0.438008	Not Sig
ENSMUSG00000020358	Hnrnpab	UP	2584.79	0.181552	0.0712405	2.54844	0.0108204	0.439871	Not Sig
ENSMUSG00000113448	Gm7042	DOWN	1.95727	-2.18903	0.859041	-2.54823	0.0108272	0.439871	Not Sig
ENSMUSG00000014232	Cluap1	UP	461.415	0.232338	0.0913408	2.54365	0.0109702	0.444421	Not Sig
ENSMUSG00000073680	Tmem88b	UP	34.6662	0.510866	0.200895	2.54295	0.0109921	0.444421	Not Sig
ENSMUSG00000108738	Gm44777	UP	75.402	0.757023	0.297649	2.54334	0.0109799	0.444421	Not Sig
ENSMUSG00000057367	Birc2	DOWN	983.448	-0.166434	0.0654821	-2.54167	0.0110325	0.445344	Not Sig
ENSMUSG00000017400	Stac2	DOWN	46.4992	-0.703984	0.277283	-2.53887	0.0111212	0.445696	Not Sig
ENSMUSG00000027030	Stk39	DOWN	265.764	-0.254433	0.100157	-2.54033	0.0110747	0.445696	Not Sig
ENSMUSG00000034563	Ccpg1	UP	3346.78	0.166058	0.0654131	2.5386	0.0111296	0.445696	Not Sig
ENSMUSG00000105761	Gm43787	DOWN	5.58663	-0.950077	0.374101	-2.53962	0.0110972	0.445696	Not Sig
ENSMUSG00000035824	Tk2	DOWN	683.487	-0.153466	0.0604669	-2.53801	0.0111484	0.445741	Not Sig
ENSMUSG00000039013	Siglecf	DOWN	355.341	-0.610375	0.240645	-2.53642	0.0111994	0.446366	Not Sig
ENSMUSG00000106053	Gm20752	DOWN	44.6199	-0.719749	0.283731	-2.53673	0.0111893	0.446366	Not Sig
ENSMUSG00000044224	Dnajc21	UP	361.047	0.220214	0.086905	2.53396	0.0112782	0.448092	Not Sig
ENSMUSG00000051306	Usp42	UP	611.072	0.383888	0.151469	2.53443	0.0112632	0.448092	Not Sig
ENSMUSG00000090186	Gm7592	DOWN	19.576	-0.623808	0.246398	-2.53171	0.0113509	0.45027	Not Sig
ENSMUSG00000050052	Tdrp	DOWN	402.205	-0.337656	0.133459	-2.53003	0.0114053	0.451718	Not Sig
ENSMUSG00000016496	Cd274	DOWN	941.471	-0.647017	0.255931	-2.52809	0.0114685	0.452351	Not Sig
ENSMUSG00000020159	Gabrp	UP	3340.67	0.316904	0.125363	2.52789	0.0114751	0.452351	Not Sig
ENSMUSG00000087283	Gm13580	UP	9.39493	1.05729	0.41823	2.52802	0.0114709	0.452351	Not Sig
ENSMUSG00000042379	Esm1	UP	415.088	0.883702	0.349919	2.52545	0.011555	0.454792	Not Sig
ENSMUSG00000035439	Haus8	UP	121.145	0.374938	0.14866	2.52212	0.0116651	0.455076	Not Sig
ENSMUSG00000036598	Ccdc113	UP	175.196	0.380227	0.150741	2.52238	0.0116564	0.455076	Not Sig
ENSMUSG00000045655	Fam216b	UP	539.716	0.366805	0.145318	2.52415	0.0115978	0.455076	Not Sig
ENSMUSG00000067613	Krt83	UP	4.12968	1.78625	0.708162	2.52238	0.0116564	0.455076	Not Sig
ENSMUSG00000086645	Gm15743	DOWN	1.90301	-2.68114	1.06227	-2.52397	0.0116039	0.455076	Not Sig
ENSMUSG00000108268	Gm44187	DOWN	20.0589	-0.749734	0.297283	-2.52195	0.0116705	0.455076	Not Sig
ENSMUSG00000016181	Utp25	UP	332.793	0.40457	0.160573	2.51953	0.011751	0.455681	Not Sig
ENSMUSG00000020812	Snhg16	DOWN	135.235	-0.33228	0.132022	-2.51686	0.0118406	0.455681	Not Sig
ENSMUSG00000027244	Atg13	DOWN	750.66	-0.258443	0.102605	-2.51881	0.0117753	0.455681	Not Sig
ENSMUSG00000032398	Snapc5	UP	619.957	0.260057	0.10322	2.51945	0.0117538	0.455681	Not Sig
ENSMUSG00000036551	Akap14	UP	127.283	0.426913	0.169643	2.51654	0.0118512	0.455681	Not Sig
ENSMUSG00000041700	Lhfpl1	UP	5.00385	1.23968	0.4927	2.5161	0.0118661	0.455681	Not Sig
ENSMUSG00000067780	Pi15	DOWN	502.881	-0.457543	0.181803	-2.5167	0.0118461	0.455681	Not Sig
ENSMUSG00000087813	Gm22490	DOWN	5.28765	-0.978502	0.388899	-2.51609	0.0118666	0.455681	Not Sig
ENSMUSG00000107994	D830050J10Rik	DOWN	33.2084	-0.429047	0.170355	-2.51854	0.0117842	0.455681	Not Sig
ENSMUSG00000108265	Olfr318	UP	99.2648	0.43552	0.172937	2.51837	0.0117899	0.455681	Not Sig
ENSMUSG00000019789	Hey2	UP	175.93	0.340291	0.135286	2.51535	0.0118915	0.455744	Not Sig
ENSMUSG00000025921	Rdh10	UP	964.322	0.240807	0.0958182	2.51316	0.0119655	0.455744	Not Sig
ENSMUSG00000027322	Siglec1	DOWN	177.958	-0.550334	0.219553	-2.50661	0.0121894	0.455744	Not Sig
ENSMUSG00000027446	Cstdc2	DOWN	114.578	-0.34055	0.13571	-2.5094	0.0120937	0.455744	Not Sig
ENSMUSG00000034667	Xpot	DOWN	1265.14	-0.14919	0.0595244	-2.50637	0.0121979	0.455744	Not Sig
ENSMUSG00000041809	Efhc1	UP	307.983	0.370673	0.147872	2.50672	0.0121856	0.455744	Not Sig
ENSMUSG00000048621	Gm6377	DOWN	105.953	-0.544225	0.217299	-2.5045	0.0122625	0.455744	Not Sig
ENSMUSG00000055003	Lrtm2	UP	270.697	0.425916	0.170102	2.50389	0.0122837	0.455744	Not Sig
ENSMUSG00000060188	Cxcl17	UP	816.341	0.461958	0.183725	2.5144	0.0119236	0.455744	Not Sig
ENSMUSG00000061397	Krt79	DOWN	680.079	-0.646586	0.257329	-2.51268	0.0119819	0.455744	Not Sig
ENSMUSG00000073408	Mucl3	DOWN	4.62463	-1.04878	0.418387	-2.50674	0.0121852	0.455744	Not Sig
ENSMUSG00000074637	Sox2	UP	137.244	0.336153	0.134048	2.50772	0.0121514	0.455744	Not Sig
ENSMUSG00000074817	Papolb	UP	9.82145	0.787038	0.313601	2.50968	0.0120841	0.455744	Not Sig
ENSMUSG00000088948	Gm23262	DOWN	760.22	-0.398236	0.158835	-2.50723	0.0121681	0.455744	Not Sig
ENSMUSG00000089694	Nat8f7	UP	125.212	0.60751	0.242217	2.50812	0.0121375	0.455744	Not Sig
ENSMUSG00000100916	Lhb	UP	43.8958	0.436619	0.173968	2.50976	0.0120813	0.455744	Not Sig
ENSMUSG00000103216	Gm37248	DOWN	7.1465	-0.954857	0.38019	-2.51153	0.012021	0.455744	Not Sig
ENSMUSG00000103313	Gm38357	DOWN	20.976	-0.757071	0.301181	-2.51367	0.0119481	0.455744	Not Sig
ENSMUSG00000105392	Gm42684	DOWN	3.68082	-1.26428	0.504383	-2.50658	0.0121905	0.455744	Not Sig
ENSMUSG00000108841	Frmpd2	UP	112.918	0.449566	0.178806	2.51427	0.0119279	0.455744	Not Sig
ENSMUSG00000114863	Gm48824	DOWN	3.06665	-1.42024	0.567133	-2.50425	0.0122711	0.455744	Not Sig
ENSMUSG00000115553	Gm49124	DOWN	1.45829	-3.20456	1.27936	-2.50482	0.0122515	0.455744	Not Sig
ENSMUSG00000003849	Nqo1	UP	151.535	0.406492	0.162514	2.50128	0.0123747	0.456693	Not Sig
ENSMUSG00000029131	Dnajb6	DOWN	1361.15	-0.312491	0.124907	-2.50178	0.0123569	0.456693	Not Sig
ENSMUSG00000101906	Mrgprc2-ps	DOWN	33.1097	-0.478594	0.191352	-2.50112	0.0123801	0.456693	Not Sig
ENSMUSG00000114617	Gm48766	DOWN	20.4077	-0.745002	0.297873	-2.50107	0.0123817	0.456693	Not Sig
ENSMUSG00000022378	Fam49b	DOWN	1586.12	-0.302351	0.120915	-2.50053	0.0124007	0.456725	Not Sig
ENSMUSG00000031737	Irx5	UP	396.189	0.27196	0.10884	2.4987	0.0124649	0.457855	Not Sig
ENSMUSG00000071317	Bves	DOWN	101.987	-0.466737	0.186797	-2.49862	0.0124676	0.457855	Not Sig
ENSMUSG00000017002	Slpi	DOWN	960.432	-0.609225	0.243928	-2.49756	0.0125051	0.458562	Not Sig
ENSMUSG00000024082	Ndufaf7	UP	295.913	0.18328	0.0734848	2.49412	0.0126268	0.459549	Not Sig
ENSMUSG00000026229	Psmd1	UP	1911.52	0.175965	0.0705228	2.49515	0.0125904	0.459549	Not Sig
ENSMUSG00000035540	Gc	DOWN	4.08407	-1.55622	0.623761	-2.49491	0.0125991	0.459549	Not Sig
ENSMUSG00000039323	Igfbp2	UP	2898.32	0.432979	0.17351	2.49542	0.0125809	0.459549	Not Sig
ENSMUSG00000040584	Abcb1a	DOWN	1571.7	-1.03397	0.414763	-2.49292	0.0126697	0.459549	Not Sig
ENSMUSG00000053398	Phgdh	DOWN	107.649	-0.543237	0.21788	-2.49329	0.0126566	0.459549	Not Sig
ENSMUSG00000092500	Gm20400	DOWN	346.838	-0.450297	0.180507	-2.49463	0.0126089	0.459549	Not Sig
ENSMUSG00000112437	Gm35188	DOWN	1.55867	-1.97295	0.791653	-2.49219	0.0126959	0.459549	Not Sig
ENSMUSG00000116927	Gm30881	UP	5.87908	0.920632	0.369374	2.49241	0.012688	0.459549	Not Sig
ENSMUSG00000022756	Slc7a4	UP	212.821	0.349205	0.140239	2.49007	0.0127716	0.461626	Not Sig
ENSMUSG00000073394	Runx2os1	UP	5.47873	1.04572	0.420059	2.48947	0.0127934	0.461753	Not Sig
ENSMUSG00000104874	Gm43387	DOWN	4.38082	-1.30981	0.526527	-2.48763	0.0128596	0.462818	Not Sig
ENSMUSG00000105663	Gm43606	DOWN	18.6002	-0.649174	0.260924	-2.48798	0.0128471	0.462818	Not Sig
ENSMUSG00000034171	Faah	UP	539.139	0.199955	0.0804448	2.48562	0.0129327	0.463466	Not Sig
ENSMUSG00000074194	Zfp791	UP	42.2264	0.483201	0.194361	2.48609	0.0129154	0.463466	Not Sig
ENSMUSG00000107511	Gm44440	DOWN	16.8745	-0.765522	0.307867	-2.48654	0.0128994	0.463466	Not Sig
ENSMUSG00000102151	Gm37472	DOWN	40.0589	-0.569734	0.22928	-2.48488	0.0129594	0.463763	Not Sig
ENSMUSG00000020541	Tom1l1	UP	721.612	0.245231	0.0987499	2.48335	0.0130153	0.464355	Not Sig
ENSMUSG00000084274	Gm12504	DOWN	5.79875	-1.40422	0.565601	-2.4827	0.0130389	0.464355	Not Sig
ENSMUSG00000110148	5830408C22Rik	UP	70.5779	0.612022	0.246543	2.48241	0.0130496	0.464355	Not Sig
ENSMUSG00000113041	Gm48302	DOWN	4.2506	-1.30217	0.524426	-2.48304	0.0130265	0.464355	Not Sig
ENSMUSG00000105136	8030487O14Rik	DOWN	5.63871	-1.12805	0.45453	-2.48178	0.0130727	0.464524	Not Sig
ENSMUSG00000104469	Gm37663	DOWN	7.15215	-0.874919	0.352614	-2.48124	0.0130926	0.464575	Not Sig
ENSMUSG00000078838	Gm17382	DOWN	3.26502	-1.3125	0.529245	-2.47994	0.0131403	0.465613	Not Sig
ENSMUSG00000040289	Hey1	UP	2472.9	0.239886	0.0968825	2.47605	0.0132844	0.468178	Not Sig
ENSMUSG00000072595	4930503E14Rik	UP	1.92633	2.68655	1.08453	2.47715	0.0132435	0.468178	Not Sig
ENSMUSG00000079293	Clec7a	DOWN	2887.15	-0.576671	0.232906	-2.47599	0.0132869	0.468178	Not Sig
ENSMUSG00000103207	Gm9874	DOWN	4.05349	-1.25642	0.507252	-2.47692	0.0132522	0.468178	Not Sig
ENSMUSG00000004535	Tax1bp1	UP	6122.9	0.182617	0.0738184	2.47386	0.013366	0.470309	Not Sig
ENSMUSG00000030611	Mrps11	UP	181.726	0.281523	0.113854	2.47266	0.013411	0.470617	Not Sig
ENSMUSG00000097445	Gm26631	DOWN	6.68406	-0.864986	0.349823	-2.47264	0.0134121	0.470617	Not Sig
ENSMUSG00000021118	Plek2	UP	10.9865	0.724264	0.293042	2.47154	0.0134532	0.470752	Not Sig
ENSMUSG00000022893	Adamts1	DOWN	2933.2	-0.396249	0.16032	-2.47161	0.0134507	0.470752	Not Sig
ENSMUSG00000037126	Psd	DOWN	5.12846	-1.18504	0.479758	-2.47009	0.013508	0.472012	Not Sig
ENSMUSG00000022518	4930562C15Rik	UP	181.552	0.384469	0.155848	2.46695	0.0136268	0.472832	Not Sig
ENSMUSG00000026819	Slc25a25	DOWN	845.496	-0.291827	0.118324	-2.46634	0.0136503	0.472832	Not Sig
ENSMUSG00000030873	Scnn1b	UP	2803.79	0.195203	0.0791838	2.46518	0.0136944	0.472832	Not Sig
ENSMUSG00000040703	Cyp2s1	UP	3389.73	0.301995	0.122401	2.46727	0.0136147	0.472832	Not Sig
ENSMUSG00000042453	Reln	UP	218.799	0.36018	0.146102	2.46527	0.0136909	0.472832	Not Sig
ENSMUSG00000063953	Amd2	DOWN	16.3644	-1.91734	0.777461	-2.46615	0.0136573	0.472832	Not Sig
ENSMUSG00000066643	Wdr35	UP	431.828	0.189146	0.0767318	2.46503	0.0137001	0.472832	Not Sig
ENSMUSG00000097124	A530020G20Rik	UP	529.163	0.436049	0.176879	2.46524	0.0136922	0.472832	Not Sig
ENSMUSG00000103089	Gm38118	DOWN	61.9204	-0.482737	0.19579	-2.46558	0.0136791	0.472832	Not Sig
ENSMUSG00000022498	Txndc11	DOWN	1136.6	-0.186919	0.0758655	-2.46382	0.0137464	0.473781	Not Sig
ENSMUSG00000035351	Nup37	UP	129.743	0.394061	0.160014	2.46266	0.013791	0.474024	Not Sig
ENSMUSG00000061911	Myt1l	DOWN	3.32337	-2.05476	0.834307	-2.46283	0.0137846	0.474024	Not Sig
ENSMUSG00000027702	Lrrc34	UP	95.5083	0.408064	0.165827	2.46079	0.0138633	0.475861	Not Sig
ENSMUSG00000022231	Sema5a	UP	1438.19	0.2479	0.10083	2.45861	0.0139477	0.476311	Not Sig
ENSMUSG00000030120	Mlf2	UP	1465.17	0.225477	0.0917316	2.45801	0.0139708	0.476311	Not Sig
ENSMUSG00000042436	Mfap4	DOWN	14314.6	-0.394475	0.160427	-2.45891	0.0139361	0.476311	Not Sig
ENSMUSG00000103992	Gm38029	DOWN	7.88968	-0.800768	0.325744	-2.45827	0.0139607	0.476311	Not Sig
ENSMUSG00000106815	Gm43658	DOWN	15.7397	-0.871187	0.354357	-2.4585	0.0139518	0.476311	Not Sig
ENSMUSG00000023345	Poc1a	UP	608.447	0.36735	0.149501	2.45718	0.0140032	0.476771	Not Sig
ENSMUSG00000028544	Slc5a9	UP	20.4647	0.743005	0.302494	2.45626	0.014039	0.477346	Not Sig
ENSMUSG00000004698	Hdac9	DOWN	83.4267	-0.475309	0.193575	-2.45542	0.0140721	0.477363	Not Sig
ENSMUSG00000052373	Mpp3	DOWN	277.806	-0.497374	0.202573	-2.45528	0.0140774	0.477363	Not Sig
ENSMUSG00000000320	Alox12	UP	123.95	0.284398	0.116105	2.4495	0.0143056	0.479998	Not Sig
ENSMUSG00000003355	Fkbp11	UP	68.0055	0.45512	0.185841	2.44898	0.0143263	0.479998	Not Sig
ENSMUSG00000034739	Mfrp	DOWN	2.88241	-1.87366	0.764437	-2.45103	0.0142447	0.479998	Not Sig
ENSMUSG00000041523	Upk2	UP	14.2046	0.613459	0.250474	2.4492	0.0143175	0.479998	Not Sig
ENSMUSG00000044835	Ankrd45	UP	137.706	0.430935	0.175844	2.45067	0.0142591	0.479998	Not Sig
ENSMUSG00000055413	H2-Q5	DOWN	618.574	-0.531152	0.216795	-2.45001	0.014285	0.479998	Not Sig
ENSMUSG00000084998	Gm16279	UP	25.6172	0.470315	0.191854	2.45143	0.0142291	0.479998	Not Sig
ENSMUSG00000104547	Gm43022	DOWN	15.5972	-0.921586	0.376036	-2.45079	0.0142543	0.479998	Not Sig
ENSMUSG00000105431	Gm42640	DOWN	1.33404	-2.2309	0.910056	-2.45138	0.0142308	0.479998	Not Sig
ENSMUSG00000024271	Elp2	UP	887.827	0.161006	0.0657619	2.44832	0.0143524	0.480234	Not Sig
ENSMUSG00000015478	Rnf5	UP	458.32	0.167117	0.0682881	2.44724	0.0143956	0.480405	Not Sig
ENSMUSG00000092473	Vmn1r180	DOWN	5.25373	-1.09611	0.447882	-2.44732	0.0143921	0.480405	Not Sig
ENSMUSG00000106254	Gm42907	DOWN	23.419	-0.593363	0.242513	-2.44673	0.014416	0.480451	Not Sig
ENSMUSG00000065947	mt-Nd4l	UP	15330.3	0.397113	0.162382	2.44555	0.0144631	0.481383	Not Sig
ENSMUSG00000079043	Fastkd5	DOWN	158.317	-0.292434	0.11961	-2.4449	0.0144894	0.481624	Not Sig
ENSMUSG00000018819	Lsp1	DOWN	1046.29	-0.265729	0.108718	-2.4442	0.0145174	0.48192	Not Sig
ENSMUSG00000008226	Scrn3	UP	402.821	0.220941	0.0904178	2.44356	0.0145433	0.482146	Not Sig
ENSMUSG00000020023	Tmcc3	DOWN	3074.62	-0.277231	0.113529	-2.44194	0.0146086	0.482633	Not Sig
ENSMUSG00000034371	Tkfc	UP	59.3727	0.360838	0.147777	2.44177	0.0146154	0.482633	Not Sig
ENSMUSG00000091415	Ak9	UP	236.71	0.357054	0.146195	2.44231	0.0145936	0.482633	Not Sig
ENSMUSG00000000385	Tmprss2	UP	2448.02	0.216597	0.0888314	2.43829	0.014757	0.48344	Not Sig
ENSMUSG00000019970	Sgk1	DOWN	6953.86	-0.273577	0.112133	-2.43976	0.0146972	0.48344	Not Sig
ENSMUSG00000024008	Cpne5	DOWN	254.305	-0.492231	0.201874	-2.43831	0.0147561	0.48344	Not Sig
ENSMUSG00000037157	Il22ra1	UP	23.6604	0.519671	0.213288	2.43648	0.014831	0.48344	Not Sig
ENSMUSG00000042073	Abhd14b	UP	737.153	0.247996	0.101682	2.43893	0.0147307	0.48344	Not Sig
ENSMUSG00000047603	Zfp235	UP	223.714	0.229856	0.0943398	2.43647	0.0148315	0.48344	Not Sig
ENSMUSG00000052133	Sema5b	UP	11.0929	0.692224	0.283883	2.43841	0.014752	0.48344	Not Sig
ENSMUSG00000052482	Gm8174	DOWN	1.96021	-1.9163	0.786215	-2.43737	0.0147946	0.48344	Not Sig
ENSMUSG00000099041	Gm28035	DOWN	20.6923	-0.836078	0.343041	-2.43726	0.0147992	0.48344	Not Sig
ENSMUSG00000104548	Gm43857	UP	44.9776	0.479832	0.196746	2.43884	0.0147346	0.48344	Not Sig
ENSMUSG00000027399	Il1a	DOWN	172.825	-0.316925	0.130197	-2.4342	0.0149248	0.484246	Not Sig
ENSMUSG00000031399	Fam3a	UP	520.922	0.217588	0.0893882	2.43419	0.0149251	0.484246	Not Sig
ENSMUSG00000038936	Sccpdh	UP	338.299	0.332387	0.13657	2.43381	0.0149407	0.484246	Not Sig
ENSMUSG00000062083	Rpl13a-ps1	UP	1.27306	2.98509	1.22576	2.4353	0.0148793	0.484246	Not Sig
ENSMUSG00000063412	Gm10131	UP	993.435	0.198047	0.0813823	2.43354	0.0149522	0.484246	Not Sig
ENSMUSG00000031967	Afg3l1	DOWN	411.958	-0.273599	0.11255	-2.4309	0.0150614	0.487159	Not Sig
ENSMUSG00000032193	Ldlr	UP	2028.31	0.221691	0.091232	2.42997	0.0151001	0.487162	Not Sig
ENSMUSG00000102252	Snrpn	UP	182.162	0.282048	0.116059	2.43022	0.0150898	0.487162	Not Sig
ENSMUSG00000025150	Cbr2	UP	50356.5	0.358935	0.147761	2.42916	0.0151337	0.487404	Not Sig
ENSMUSG00000029446	Psph	DOWN	213.138	-0.279303	0.115003	-2.42866	0.0151545	0.487404	Not Sig
ENSMUSG00000048076	Arf1	UP	4081.03	0.181545	0.0747873	2.42748	0.0152042	0.487404	Not Sig
ENSMUSG00000065037	Rn7sk	DOWN	17228.9	-0.354187	0.145853	-2.42838	0.0151666	0.487404	Not Sig
ENSMUSG00000081441	Gm6161	UP	3.11504	3.11148	1.28174	2.42753	0.015202	0.487404	Not Sig
ENSMUSG00000020053	Igf1	UP	470.905	0.382597	0.157733	2.42559	0.0152835	0.487632	Not Sig
ENSMUSG00000033880	Lgals3bp	UP	1077.41	0.358829	0.148004	2.42446	0.0153312	0.487632	Not Sig
ENSMUSG00000045730	Adrb2	DOWN	1688.62	-0.251485	0.103711	-2.42486	0.0153142	0.487632	Not Sig
ENSMUSG00000049580	Tsku	UP	328.289	0.344908	0.142262	2.42446	0.0153312	0.487632	Not Sig
ENSMUSG00000064853	Gm23442	DOWN	28.0885	-0.642409	0.264778	-2.42622	0.015257	0.487632	Not Sig
ENSMUSG00000087190	D430001F17Rik	UP	2.65655	1.46682	0.605099	2.42409	0.0153466	0.487632	Not Sig
ENSMUSG00000104519	Gm37161	UP	32.527	0.564526	0.232645	2.42655	0.0152431	0.487632	Not Sig
ENSMUSG00000036882	Arhgap33	UP	104.323	0.366283	0.151149	2.42332	0.0153794	0.487908	Not Sig
ENSMUSG00000065061	Gm22884	DOWN	1.67809	-2.39154	0.987026	-2.42297	0.015394	0.487908	Not Sig
ENSMUSG00000021097	Clmn	DOWN	634.371	-0.2874	0.118689	-2.42145	0.0154585	0.489325	Not Sig
ENSMUSG00000029146	Snx17	DOWN	633.719	-0.244571	0.10102	-2.42101	0.0154775	0.489325	Not Sig
ENSMUSG00000022307	Oxr1	DOWN	1787.09	-0.299154	0.123656	-2.41924	0.0155532	0.491102	Not Sig
ENSMUSG00000020191	Spata48	DOWN	3.38905	-1.22408	0.506086	-2.41872	0.0155754	0.491189	Not Sig
ENSMUSG00000019312	Grb7	UP	234.587	0.300434	0.124279	2.41742	0.0156309	0.491737	Not Sig
ENSMUSG00000046678	Olfr981	DOWN	30.0097	-0.474676	0.196358	-2.4174	0.0156317	0.491737	Not Sig
ENSMUSG00000018593	Sparc	UP	40886.9	0.246905	0.102286	2.41386	0.0157845	0.493234	Not Sig
ENSMUSG00000025133	Ints4	UP	1210.62	0.219836	0.0910775	2.41373	0.0157903	0.493234	Not Sig
ENSMUSG00000028532	Cachd1	UP	605.264	0.414906	0.171905	2.41358	0.0157966	0.493234	Not Sig
ENSMUSG00000031217	Efnb1	DOWN	1097.58	-0.375288	0.155413	-2.41478	0.0157448	0.493234	Not Sig
ENSMUSG00000040631	Dok4	DOWN	601.506	-0.22499	0.0931388	-2.41564	0.0157076	0.493234	Not Sig
ENSMUSG00000024990	Rbp4	UP	322.799	0.357921	0.148355	2.4126	0.0158392	0.493952	Not Sig
ENSMUSG00000031843	Mphosph6	UP	176.01	0.214266	0.0888586	2.41132	0.015895	0.494469	Not Sig
ENSMUSG00000064694	Gm24146	DOWN	18.3822	-0.705947	0.292737	-2.41154	0.0158854	0.494469	Not Sig
ENSMUSG00000063409	Lrrc43	UP	54.4732	0.387207	0.160613	2.41081	0.0159172	0.49455	Not Sig
ENSMUSG00000055541	Lair1	DOWN	157.962	-0.544561	0.225935	-2.41025	0.0159415	0.494697	Not Sig
ENSMUSG00000049670	Morn4	UP	21.997	0.517765	0.214922	2.40909	0.0159924	0.495667	Not Sig
ENSMUSG00000019850	Tnfaip3	DOWN	1106.81	-0.356244	0.147913	-2.40847	0.0160196	0.4959	Not Sig
ENSMUSG00000031903	Pla2g15	DOWN	1067.34	-0.379654	0.15769	-2.4076	0.0160578	0.496472	Not Sig
ENSMUSG00000116701	Gm30726	DOWN	5.9288	-1.13121	0.469945	-2.40712	0.0160788	0.496515	Not Sig
ENSMUSG00000030929	Eri2	UP	156.435	0.283711	0.117964	2.40506	0.0161697	0.497495	Not Sig
ENSMUSG00000037994	Slc9b2	UP	22.3331	0.578043	0.240337	2.40513	0.0161665	0.497495	Not Sig
ENSMUSG00000039706	Ldb2	UP	3205.91	0.241058	0.100202	2.40573	0.0161402	0.497495	Not Sig
ENSMUSG00000007034	Slc44a4	UP	248.385	0.299534	0.124621	2.40357	0.016236	0.497788	Not Sig
ENSMUSG00000081344	Gm14303	UP	1375.98	0.298009	0.123989	2.40351	0.0162384	0.497788	Not Sig
ENSMUSG00000103034	Gm8797	UP	2091.05	0.339778	0.141361	2.40363	0.0162333	0.497788	Not Sig
ENSMUSG00000102964	9430034N14Rik	DOWN	27.2702	-0.52897	0.220227	-2.40193	0.0163089	0.49934	Not Sig
ENSMUSG00000094991	Gm21718	UP	52.1243	0.554911	0.231128	2.40089	0.0163554	0.499553	Not Sig
ENSMUSG00000097119	B230354K17Rik	UP	207.344	0.241048	0.100385	2.40125	0.0163392	0.499553	Not Sig
ENSMUSG00000022265	Ank	UP	813.487	0.195521	0.0815024	2.39896	0.0164415	0.501377	Not Sig
ENSMUSG00000025432	Avil	DOWN	21.1387	-0.790253	0.329455	-2.39867	0.0164549	0.501377	Not Sig
ENSMUSG00000063952	Brpf3	UP	689.926	0.250619	0.104517	2.39787	0.0164909	0.501868	Not Sig
ENSMUSG00000031786	Drc7	UP	237.302	0.490529	0.20474	2.39586	0.0165813	0.502455	Not Sig
ENSMUSG00000049300	Prmt6	UP	294.576	0.187708	0.0783711	2.39511	0.0166152	0.502455	Not Sig
ENSMUSG00000085623	Gm16041	UP	20.2372	0.602536	0.251507	2.3957	0.0165888	0.502455	Not Sig
ENSMUSG00000105650	Gm42889	DOWN	6.80943	-1.1193	0.467389	-2.39479	0.0166297	0.502455	Not Sig
ENSMUSG00000111264	E030022I16Rik	DOWN	40.4233	-0.468882	0.195763	-2.39516	0.0166133	0.502455	Not Sig
ENSMUSG00000114458	Gm47551	UP	172.692	0.291296	0.121565	2.39621	0.0165655	0.502455	Not Sig
ENSMUSG00000106102	Gm43493	UP	23.1557	0.523629	0.218728	2.39397	0.0166672	0.502988	Not Sig
ENSMUSG00000001665	Gstt3	UP	566.14	0.254664	0.106458	2.39214	0.0167502	0.503264	Not Sig
ENSMUSG00000017724	Etv4	UP	12.8032	1.00818	0.42176	2.39041	0.0168297	0.503264	Not Sig
ENSMUSG00000026546	Cfap45	UP	315.348	0.488488	0.204334	2.39064	0.0168192	0.503264	Not Sig
ENSMUSG00000027765	P2ry1	UP	103.281	0.308552	0.129087	2.39027	0.016836	0.503264	Not Sig
ENSMUSG00000045691	Thtpa	UP	219.663	0.199473	0.0834478	2.39039	0.0168303	0.503264	Not Sig
ENSMUSG00000059201	Lep	DOWN	9.16283	-2.24431	0.937783	-2.39321	0.0167016	0.503264	Not Sig
ENSMUSG00000096810	Gm10481	UP	1.45598	2.5423	1.06342	2.39068	0.0168173	0.503264	Not Sig
ENSMUSG00000106290	Gm43429	UP	79.0733	0.325636	0.136158	2.3916	0.0167751	0.503264	Not Sig
ENSMUSG00000049001	Ndnf	UP	8610.43	0.444013	0.185841	2.38921	0.0168848	0.504125	Not Sig
ENSMUSG00000049154	Fam183b	UP	418.336	0.348517	0.145953	2.38787	0.0169463	0.504768	Not Sig
ENSMUSG00000066278	Vps37b	DOWN	578.564	-0.261951	0.10969	-2.38811	0.016935	0.504768	Not Sig
ENSMUSG00000065087	Snord22	DOWN	29.0487	-0.894086	0.374506	-2.38737	0.0169694	0.504858	Not Sig
ENSMUSG00000038521	C1s1	DOWN	1457.64	-0.266208	0.111533	-2.38681	0.0169951	0.50503	Not Sig
ENSMUSG00000001016	Ilf2	DOWN	871.474	-0.194739	0.0817008	-2.38356	0.0171459	0.507734	Not Sig
ENSMUSG00000028599	Tnfrsf1b	DOWN	713.014	-0.218097	0.0916845	-2.37878	0.01737	0.507734	Not Sig
ENSMUSG00000033107	Rnf125	DOWN	590.664	-0.32652	0.13718	-2.38023	0.0173018	0.507734	Not Sig
ENSMUSG00000035576	L3mbtl1	DOWN	1.63906	-2.8576	1.20191	-2.37755	0.0174283	0.507734	Not Sig
ENSMUSG00000039092	Sptlc3	UP	52.8571	0.509287	0.214199	2.37763	0.0174242	0.507734	Not Sig
ENSMUSG00000039155	Cdh26	DOWN	15.9789	-1.97041	0.826667	-2.38355	0.0171464	0.507734	Not Sig
ENSMUSG00000053615	Gm9913	UP	2.76027	1.55584	0.653047	2.38244	0.0171984	0.507734	Not Sig
ENSMUSG00000069893	9930111J21Rik1	DOWN	364.762	-0.444534	0.186789	-2.37987	0.0173187	0.507734	Not Sig
ENSMUSG00000072844	G530011O06Rik	UP	20.417	0.861786	0.361766	2.38217	0.017211	0.507734	Not Sig
ENSMUSG00000085084	4930570G19Rik	UP	12.027	0.931873	0.391877	2.37797	0.0174082	0.507734	Not Sig
ENSMUSG00000098462	Gm27694	DOWN	223.442	-0.39649	0.16659	-2.38003	0.0173112	0.507734	Not Sig
ENSMUSG00000099615	Gm28362	UP	48.5075	0.497662	0.20902	2.38093	0.017269	0.507734	Not Sig
ENSMUSG00000104080	Gm38279	DOWN	3443.04	-0.387249	0.162776	-2.37902	0.0173585	0.507734	Not Sig
ENSMUSG00000106749	Gm43281	DOWN	15.0945	-0.776908	0.326288	-2.38105	0.0172635	0.507734	Not Sig
ENSMUSG00000107118	Gm42986	DOWN	11.8595	-0.629961	0.264791	-2.37909	0.0173554	0.507734	Not Sig
ENSMUSG00000111939	Gm48177	DOWN	15.9063	-0.720858	0.302764	-2.38092	0.0172693	0.507734	Not Sig
ENSMUSG00000113067	Gm47166	DOWN	4.27312	-1.07502	0.451666	-2.38013	0.0173064	0.507734	Not Sig
ENSMUSG00000090113	Nhlrc4	UP	186.078	0.664728	0.279637	2.37711	0.0174488	0.507745	Not Sig
ENSMUSG00000026574	Dpt	DOWN	3220.45	-0.24363	0.102593	-2.37471	0.0175628	0.508174	Not Sig
ENSMUSG00000029915	Clec5a	DOWN	50.38	-0.514147	0.216512	-2.37468	0.0175642	0.508174	Not Sig
ENSMUSG00000086130	Gm16211	DOWN	28.1043	-0.497995	0.209632	-2.37556	0.0175222	0.508174	Not Sig
ENSMUSG00000104445	Rhbg	UP	35.8737	0.416785	0.175506	2.37476	0.0175603	0.508174	Not Sig
ENSMUSG00000105378	Gm42515	DOWN	6.90323	-0.882722	0.371593	-2.37551	0.0175249	0.508174	Not Sig
ENSMUSG00000097944	A130014A01Rik	UP	125.068	0.373303	0.157238	2.37413	0.0175906	0.508353	Not Sig
ENSMUSG00000081992	Gm13408	UP	8.39463	0.778307	0.327945	2.37328	0.0176307	0.508931	Not Sig
ENSMUSG00000096767	Ighv1-62-3	UP	1.24004	3.71335	1.56506	2.37265	0.017661	0.509222	Not Sig
ENSMUSG00000026097	Ormdl1	DOWN	312.524	-0.222368	0.0937544	-2.37181	0.0177012	0.509798	Not Sig
ENSMUSG00000022586	Ly6i	UP	16.9495	0.707845	0.298543	2.371	0.01774	0.510134	Not Sig
ENSMUSG00000024338	Psmb8	DOWN	1416.32	-0.28468	0.120121	-2.36996	0.0177902	0.510134	Not Sig
ENSMUSG00000031142	Cacna1f	DOWN	5.66592	-1.72725	0.728834	-2.36988	0.0177937	0.510134	Not Sig
ENSMUSG00000096822	Olfr344	DOWN	310.203	-0.309	0.130371	-2.37015	0.0177807	0.510134	Not Sig
ENSMUSG00000032348	Gsta4	UP	2088.41	0.344511	0.145398	2.36943	0.0178156	0.51018	Not Sig
ENSMUSG00000031748	Gnao1	DOWN	960.114	-0.271176	0.114499	-2.36837	0.0178667	0.510486	Not Sig
ENSMUSG00000038861	Pi4kb	UP	1231.89	0.193041	0.0814984	2.36865	0.0178531	0.510486	Not Sig
ENSMUSG00000024124	Prss30	UP	15.2369	1.43233	0.604924	2.36778	0.0178951	0.51072	Not Sig
ENSMUSG00000000126	Wnt9a	UP	140.437	0.321343	0.135835	2.36568	0.017997	0.513047	Not Sig
ENSMUSG00000038335	Tsr1	UP	486.58	0.262823	0.11113	2.36501	0.0180297	0.513399	Not Sig
ENSMUSG00000019188	H13	UP	1458.83	0.188941	0.0800959	2.35893	0.0183276	0.514366	Not Sig
ENSMUSG00000020422	Tns3	UP	7467.37	0.160975	0.0682356	2.3591	0.0183192	0.514366	Not Sig
ENSMUSG00000028484	Psip1	UP	1112.79	0.159554	0.0676297	2.35923	0.0183128	0.514366	Not Sig
ENSMUSG00000029650	Slc46a3	UP	992.708	0.336671	0.142773	2.35809	0.0183695	0.514366	Not Sig
ENSMUSG00000042787	Exog	DOWN	160.237	-0.307164	0.130105	-2.3609	0.0182308	0.514366	Not Sig
ENSMUSG00000049796	Crh	DOWN	1.22943	-2.30666	0.977397	-2.36001	0.0182746	0.514366	Not Sig
ENSMUSG00000052783	Grk4	UP	218.285	0.482635	0.204502	2.36005	0.0182723	0.514366	Not Sig
ENSMUSG00000055538	Zcchc24	DOWN	2202.45	-0.193742	0.081992	-2.36293	0.0181309	0.514366	Not Sig
ENSMUSG00000061100	Retnla	UP	1433.33	0.76935	0.326206	2.35848	0.0183502	0.514366	Not Sig
ENSMUSG00000073433	Arhgdig	UP	253.724	0.288413	0.122278	2.35866	0.0183408	0.514366	Not Sig
ENSMUSG00000078439	Smim24	DOWN	25.3865	-0.533283	0.225888	-2.36083	0.0182342	0.514366	Not Sig
ENSMUSG00000085407	1700095J03Rik	UP	27.5632	0.578524	0.245325	2.35819	0.0183642	0.514366	Not Sig
ENSMUSG00000104200	Gm37399	DOWN	1.34469	-2.02525	0.856935	-2.36336	0.0181101	0.514366	Not Sig
ENSMUSG00000105822	Gm42969	DOWN	18.8692	-0.540066	0.228689	-2.36158	0.0181974	0.514366	Not Sig
ENSMUSG00000107481	4833403J16Rik	UP	183.197	0.338253	0.143442	2.35812	0.018368	0.514366	Not Sig
ENSMUSG00000030423	Pop4	DOWN	301.411	-0.262247	0.111292	-2.35639	0.0184536	0.514437	Not Sig
ENSMUSG00000034936	Arl4d	DOWN	711.363	-0.274817	0.116591	-2.35709	0.0184186	0.514437	Not Sig
ENSMUSG00000050765	Gm5084	UP	8.23089	0.989142	0.419758	2.35646	0.0184501	0.514437	Not Sig
ENSMUSG00000051190	Olfr1356	UP	14.8949	0.627718	0.266374	2.35653	0.0184465	0.514437	Not Sig
ENSMUSG00000026679	Enkur	UP	391.08	0.318854	0.135406	2.35481	0.0185323	0.51498	Not Sig
ENSMUSG00000062604	Srpk2	UP	1724.12	0.143071	0.060774	2.35415	0.0185653	0.51498	Not Sig
ENSMUSG00000064355	mt-Tk	DOWN	32.4	-0.880597	0.374093	-2.35395	0.0185751	0.51498	Not Sig
ENSMUSG00000072596	Ear2	DOWN	1702.58	-0.572485	0.243073	-2.3552	0.0185129	0.51498	Not Sig
ENSMUSG00000079298	Klrb1b	UP	59.1598	0.594717	0.252616	2.35423	0.018561	0.51498	Not Sig
ENSMUSG00000011154	Cfap161	UP	161.217	0.341514	0.145188	2.35222	0.0186616	0.515776	Not Sig
ENSMUSG00000031778	Cx3cl1	UP	752.079	0.297253	0.126391	2.35186	0.0186801	0.515776	Not Sig
ENSMUSG00000049493	Pls1	UP	1417.81	0.25154	0.106959	2.35174	0.0186856	0.515776	Not Sig
ENSMUSG00000067121	Gm7027	DOWN	1.84975	-2.16982	0.922413	-2.35233	0.0186564	0.515776	Not Sig
ENSMUSG00000021147	Wdr37	DOWN	858.171	-0.318145	0.135393	-2.34979	0.0187843	0.517051	Not Sig
ENSMUSG00000106507	Gm43056	UP	59.436	0.389346	0.165657	2.35031	0.0187576	0.517051	Not Sig
ENSMUSG00000107278	Gm42600	UP	45.381	0.343525	0.146205	2.34961	0.0187933	0.517051	Not Sig
ENSMUSG00000031765	Mt1	UP	2142.85	0.505998	0.215557	2.3474	0.0189052	0.518997	Not Sig
ENSMUSG00000037339	Fam53a	DOWN	377.258	-0.235769	0.100423	-2.34777	0.0188863	0.518997	Not Sig
ENSMUSG00000081551	Gm14654	UP	21.0736	0.666348	0.284162	2.34496	0.0190292	0.521834	Not Sig
ENSMUSG00000006526	Stimate	DOWN	610.434	-0.229878	0.0980852	-2.34366	0.0190956	0.522244	Not Sig
ENSMUSG00000079547	H2-DMb1	DOWN	723.687	-0.336467	0.143577	-2.34345	0.0191063	0.522244	Not Sig
ENSMUSG00000102457	Gm38342	UP	1.6506	1.85785	0.792702	2.3437	0.0190938	0.522244	Not Sig
ENSMUSG00000020532	Acaca	DOWN	773.206	-0.419219	0.179013	-2.34184	0.019189	0.522401	Not Sig
ENSMUSG00000036800	Fam135b	DOWN	10.8457	-0.999436	0.426794	-2.34173	0.0191948	0.522401	Not Sig
ENSMUSG00000043421	Hilpda	DOWN	1447.25	-0.177309	0.0757155	-2.34178	0.019192	0.522401	Not Sig
ENSMUSG00000051483	Cbr1	UP	488.674	0.231592	0.0988724	2.34233	0.0191638	0.522401	Not Sig
ENSMUSG00000034121	Mks1	UP	111.311	0.393183	0.167992	2.34049	0.0192586	0.522448	Not Sig
ENSMUSG00000072625	Gdf2	DOWN	5.98596	-1.26165	0.538963	-2.34088	0.0192386	0.522448	Not Sig
ENSMUSG00000105055	Gm43079	UP	237.849	0.272056	0.116204	2.3412	0.0192221	0.522448	Not Sig
ENSMUSG00000033450	Tagap	DOWN	172.412	-0.337628	0.14432	-2.33945	0.0193121	0.523293	Not Sig
ENSMUSG00000040867	Begain	DOWN	73.4337	-0.468787	0.200438	-2.33881	0.0193453	0.523293	Not Sig
ENSMUSG00000038765	Lmx1b	UP	2.5153	2.15758	0.923422	2.3365	0.0194651	0.52478	Not Sig
ENSMUSG00000092457	Gm8835	UP	3.99112	1.20912	0.51751	2.33642	0.0194694	0.52478	Not Sig
ENSMUSG00000112569	Gm33111	DOWN	2.03414	-2.94061	1.25843	-2.33673	0.0194532	0.52478	Not Sig
ENSMUSG00000001247	Lsr	UP	789.429	0.235034	0.100701	2.33398	0.019597	0.524871	Not Sig
ENSMUSG00000024056	Ndc80	DOWN	15.6443	-0.637459	0.273132	-2.33389	0.0196016	0.524871	Not Sig
ENSMUSG00000029832	Nfe2l3	UP	125.9	0.327637	0.140399	2.33362	0.0196155	0.524871	Not Sig
ENSMUSG00000033419	Snap91	UP	17.612	1.16593	0.499257	2.33533	0.0195264	0.524871	Not Sig
ENSMUSG00000072663	Spef2	UP	334.587	0.323444	0.138535	2.33474	0.019557	0.524871	Not Sig
ENSMUSG00000105139	Gm19391	UP	44.8629	0.502082	0.215156	2.33357	0.0196184	0.524871	Not Sig
ENSMUSG00000113185	Gm47127	DOWN	12.5792	-0.762253	0.326431	-2.33511	0.0195374	0.524871	Not Sig
ENSMUSG00000067629	Syngap1	UP	329.046	0.433748	0.185906	2.33315	0.0196401	0.524894	Not Sig
ENSMUSG00000031736	Crnde	UP	184.097	0.30552	0.13101	2.33205	0.0196983	0.525892	Not Sig
ENSMUSG00000005198	Polr2a	UP	2102.3	0.224981	0.0965179	2.33098	0.0197545	0.52628	Not Sig
ENSMUSG00000074896	Ifit3	UP	932.728	0.244738	0.104993	2.33099	0.0197538	0.52628	Not Sig
ENSMUSG00000024598	Fbn2	DOWN	30.1516	-0.592677	0.254353	-2.33014	0.0197987	0.5269	Not Sig
ENSMUSG00000095007	Igkv12-41	DOWN	62.2815	-1.20495	0.517321	-2.32921	0.019848	0.527656	Not Sig
ENSMUSG00000009248	Ascl2	UP	3.61489	1.34133	0.576673	2.32598	0.0200197	0.52831	Not Sig
ENSMUSG00000026430	Rassf5	DOWN	635.311	-0.23901	0.102815	-2.32467	0.0200898	0.52831	Not Sig
ENSMUSG00000035694	Caps2	UP	33.1149	0.527196	0.226806	2.32444	0.0201021	0.52831	Not Sig
ENSMUSG00000036256	Igfbp7	UP	6720.3	0.311445	0.133767	2.32826	0.0198981	0.52831	Not Sig
ENSMUSG00000036968	Cnpy4	UP	269.355	0.192686	0.082871	2.32514	0.0200647	0.52831	Not Sig
ENSMUSG00000041762	Gpr155	UP	2215.65	0.374553	0.161138	2.32442	0.020103	0.52831	Not Sig
ENSMUSG00000044860	Gm1123	UP	4.33949	1.32203	0.568686	2.3247	0.020088	0.52831	Not Sig
ENSMUSG00000057074	Ces1g	UP	496.827	0.423583	0.182027	2.32703	0.0199636	0.52831	Not Sig
ENSMUSG00000068523	Gng5	UP	5774.42	0.226116	0.0971372	2.3278	0.0199227	0.52831	Not Sig
ENSMUSG00000095917	Olfr740	DOWN	4.09068	-1.22508	0.526792	-2.32554	0.0200429	0.52831	Not Sig
ENSMUSG00000097247	1500012K07Rik	UP	5.45993	1.3062	0.561324	2.327	0.0199654	0.52831	Not Sig
ENSMUSG00000027176	Cstf3	UP	983.665	0.230374	0.0991336	2.32387	0.0201323	0.528531	Not Sig
ENSMUSG00000024212	Mllt1	DOWN	703.737	-0.20822	0.0896576	-2.3224	0.0202116	0.52896	Not Sig
ENSMUSG00000026650	Meig1	UP	240.486	0.349588	0.150511	2.32267	0.0201968	0.52896	Not Sig
ENSMUSG00000036306	Lzts1	UP	123.347	0.87522	0.376755	2.32305	0.0201766	0.52896	Not Sig
ENSMUSG00000004347	Pde1c	DOWN	71.6704	-0.321665	0.138924	-2.31541	0.0205907	0.530662	Not Sig
ENSMUSG00000018425	Dhx40	UP	628.478	0.292511	0.126054	2.32052	0.0203126	0.530662	Not Sig
ENSMUSG00000021738	Atxn7	DOWN	1560.78	-0.275885	0.119146	-2.31552	0.0205847	0.530662	Not Sig
ENSMUSG00000021950	Anxa8	UP	303.376	0.391838	0.168933	2.31949	0.0203684	0.530662	Not Sig
ENSMUSG00000023034	Nr4a1	DOWN	7043.96	-0.387638	0.167544	-2.31364	0.0206873	0.530662	Not Sig
ENSMUSG00000025857	Dnaaf5	UP	446.749	0.209079	0.0902115	2.31765	0.0204683	0.530662	Not Sig
ENSMUSG00000029304	Spp1	DOWN	1892.09	-0.442344	0.190757	-2.31889	0.0204008	0.530662	Not Sig
ENSMUSG00000033014	Trim33	DOWN	1128.49	-0.220849	0.0954044	-2.31487	0.0206198	0.530662	Not Sig
ENSMUSG00000040265	Dnm3	UP	321.002	0.27912	0.120424	2.31781	0.0204594	0.530662	Not Sig
ENSMUSG00000041957	Pkp2	UP	951.732	0.192512	0.083038	2.31836	0.02043	0.530662	Not Sig
ENSMUSG00000043993	2900052L18Rik	UP	123.625	0.38814	0.167526	2.31689	0.0205097	0.530662	Not Sig
ENSMUSG00000047126	Cltc	UP	7642.93	0.146322	0.0631444	2.31726	0.0204894	0.530662	Not Sig
ENSMUSG00000054428	Atpif1	UP	1608.02	0.288885	0.124762	2.31549	0.0205864	0.530662	Not Sig
ENSMUSG00000071456	1110002L01Rik	UP	182.191	0.249345	0.107688	2.31544	0.0205889	0.530662	Not Sig
ENSMUSG00000081723	Gm15931	DOWN	208.881	-0.466073	0.201048	-2.31822	0.0204372	0.530662	Not Sig
ENSMUSG00000086938	4930481A15Rik	DOWN	15.2312	-0.628574	0.271053	-2.31901	0.0203946	0.530662	Not Sig
ENSMUSG00000100832	Gm29260	UP	12.5895	0.580415	0.250759	2.31463	0.0206332	0.530662	Not Sig
ENSMUSG00000102302	Gm38190	DOWN	74.5527	-0.352378	0.152317	-2.31346	0.0206973	0.530662	Not Sig
ENSMUSG00000110615	Gm45890	UP	11.5781	0.763051	0.329816	2.31356	0.0206917	0.530662	Not Sig
ENSMUSG00000096606	Tpbgl	DOWN	75.4025	-0.325406	0.140689	-2.31294	0.020726	0.53086	Not Sig
ENSMUSG00000033669	Zfp7	UP	337.072	0.218577	0.0945224	2.31244	0.0207533	0.53102	Not Sig
ENSMUSG00000026417	Pigr	UP	2357.35	0.445283	0.192626	2.31165	0.020797	0.531262	Not Sig
ENSMUSG00000070883	Ccdc173	UP	91.9068	0.245511	0.106219	2.31136	0.0208129	0.531262	Not Sig
ENSMUSG00000100755	Rps23-ps1	DOWN	8559.47	-0.238474	0.103185	-2.31112	0.020826	0.531262	Not Sig
ENSMUSG00000027350	Chgb	UP	8.20217	1.02288	0.442842	2.3098	0.0208993	0.532215	Not Sig
ENSMUSG00000072769	Gm10419	UP	102.094	0.42846	0.185506	2.30969	0.0209055	0.532215	Not Sig
ENSMUSG00000028452	Vcp	UP	4899.42	0.151723	0.0657207	2.3086	0.0209658	0.532675	Not Sig
ENSMUSG00000105347	Gm43503	DOWN	6.19052	-1.10478	0.478548	-2.3086	0.0209658	0.532675	Not Sig
ENSMUSG00000016382	Pls3	UP	5308.78	0.245443	0.106352	2.30784	0.0210083	0.53272	Not Sig
ENSMUSG00000097561	4632411P08Rik	UP	18.5612	0.532063	0.230549	2.30781	0.0210098	0.53272	Not Sig
ENSMUSG00000054659	Pm20d2	DOWN	28.9351	-0.452097	0.196067	-2.30583	0.0211201	0.533907	Not Sig
ENSMUSG00000078894	2210418O10Rik	UP	534.844	0.435752	0.188948	2.3062	0.0210994	0.533907	Not Sig
ENSMUSG00000103539	Gm37834	DOWN	41.4469	-0.40801	0.176921	-2.30617	0.0211013	0.533907	Not Sig
ENSMUSG00000039234	Sec24d	UP	1021.23	0.345747	0.150021	2.30465	0.0211861	0.535039	Not Sig
ENSMUSG00000109555	Gm44891	DOWN	22.792	-0.614556	0.266735	-2.30399	0.0212231	0.535438	Not Sig
ENSMUSG00000044534	Ackr2	UP	1541.15	0.232964	0.101133	2.30354	0.0212484	0.535507	Not Sig
ENSMUSG00000109157	Gm44829	DOWN	18.5301	-0.50689	0.220082	-2.30319	0.0212683	0.535507	Not Sig
ENSMUSG00000060487	Samd5	UP	447.318	0.313496	0.136157	2.30246	0.0213095	0.536008	Not Sig
ENSMUSG00000001674	Ddx18	UP	634.682	0.275577	0.119775	2.30079	0.0214032	0.537831	Not Sig
ENSMUSG00000022150	Dab2	DOWN	2015.39	-0.166149	0.0722331	-2.30017	0.0214384	0.538178	Not Sig
ENSMUSG00000021751	Acox2	UP	138.661	0.464545	0.202098	2.29862	0.0215266	0.539181	Not Sig
ENSMUSG00000090965	Gm17203	DOWN	7.62063	-0.76261	0.331809	-2.29834	0.0215424	0.539181	Not Sig
ENSMUSG00000113003	Gm47138	DOWN	6.38947	-0.794366	0.345596	-2.29854	0.021531	0.539181	Not Sig
ENSMUSG00000042351	Grap2	DOWN	271.855	-0.335998	0.146245	-2.29751	0.0215898	0.53983	Not Sig
ENSMUSG00000046410	Kcnk6	DOWN	256.795	-0.183834	0.080034	-2.29695	0.0216214	0.540087	Not Sig
ENSMUSG00000086290	Snhg12	DOWN	519.627	-0.242383	0.105548	-2.29641	0.0216524	0.540324	Not Sig
ENSMUSG00000054057	A930004D18Rik	UP	66.1389	0.363798	0.158539	2.29469	0.0217506	0.541704	Not Sig
ENSMUSG00000099034	2810039B14Rik	DOWN	44.1769	-0.41245	0.179734	-2.29478	0.021746	0.541704	Not Sig
ENSMUSG00000037416	Dmxl1	DOWN	1999.85	-0.508861	0.221805	-2.29418	0.0217802	0.541907	Not Sig
ENSMUSG00000024667	Tmem216	UP	183.234	0.243509	0.106271	2.29141	0.02194	0.543059	Not Sig
ENSMUSG00000028760	Eif4g3	UP	2898.16	0.142883	0.0623939	2.29002	0.0220203	0.543059	Not Sig
ENSMUSG00000031239	Itm2a	DOWN	579.079	-0.279344	0.121901	-2.29157	0.0219306	0.543059	Not Sig
ENSMUSG00000040006	Ginm1	UP	1736.19	0.227765	0.0994441	2.29038	0.0219994	0.543059	Not Sig
ENSMUSG00000050174	Nudt6	UP	102.441	0.252007	0.109973	2.29153	0.0219328	0.543059	Not Sig
ENSMUSG00000058135	Gstm1	UP	7382.01	0.344239	0.15029	2.2905	0.0219925	0.543059	Not Sig
ENSMUSG00000058239	Usf2	DOWN	1155.32	-0.14454	0.0631137	-2.29015	0.0220124	0.543059	Not Sig
ENSMUSG00000079057	Cyp4v3	UP	1460.14	0.168729	0.073654	2.29083	0.0219734	0.543059	Not Sig
ENSMUSG00000100213	Gm28151	UP	32.1576	0.495429	0.216218	2.29134	0.0219436	0.543059	Not Sig
ENSMUSG00000026209	Dnpep	DOWN	555.671	-0.199569	0.0871735	-2.28933	0.0220604	0.543183	Not Sig
ENSMUSG00000063889	Crem	DOWN	526.872	-0.29744	0.129933	-2.28919	0.0220684	0.543183	Not Sig
ENSMUSG00000030469	Zfp719	DOWN	329.097	-0.416505	0.182017	-2.28828	0.0221212	0.543954	Not Sig
ENSMUSG00000005610	Eif4g2	DOWN	12051.5	-0.322878	0.141219	-2.28636	0.0222333	0.545106	Not Sig
ENSMUSG00000026301	Iqca	UP	193.316	0.366944	0.160673	2.28379	0.0223841	0.545106	Not Sig
ENSMUSG00000027207	Galk2	UP	380.717	0.243529	0.106528	2.28607	0.0222503	0.545106	Not Sig
ENSMUSG00000031790	Mmp15	UP	1475.86	0.263235	0.115104	2.28694	0.0221996	0.545106	Not Sig
ENSMUSG00000033068	Entpd6	UP	164.933	0.234231	0.102531	2.28448	0.0223431	0.545106	Not Sig
ENSMUSG00000037872	Ackr1	UP	16.4759	0.88031	0.385312	2.28467	0.0223322	0.545106	Not Sig
ENSMUSG00000067872	Ccdc87	UP	28.8929	0.510036	0.223165	2.28546	0.0222857	0.545106	Not Sig
ENSMUSG00000089838	Gm2962	DOWN	3.01824	-1.36016	0.595328	-2.28472	0.022329	0.545106	Not Sig
ENSMUSG00000104969	Gm43445	DOWN	17.5836	-0.54543	0.238813	-2.28392	0.0223761	0.545106	Not Sig
ENSMUSG00000106032	Gm42463	DOWN	4.76061	-0.954812	0.417697	-2.2859	0.0222604	0.545106	Not Sig
ENSMUSG00000029601	Iqcd	UP	20.9243	0.686231	0.300624	2.28269	0.0224486	0.545621	Not Sig
ENSMUSG00000110774	Gm39318	UP	3.20977	1.37457	0.602135	2.28284	0.02244	0.545621	Not Sig
ENSMUSG00000002105	Slc39a13	UP	545.839	0.247566	0.108564	2.28038	0.0225854	0.545825	Not Sig
ENSMUSG00000026981	Il1rn	DOWN	196.861	-0.427929	0.187593	-2.28116	0.022539	0.545825	Not Sig
ENSMUSG00000039552	Rsph4a	UP	458.661	0.366206	0.160633	2.27977	0.0226215	0.545825	Not Sig
ENSMUSG00000040274	Cdk6	DOWN	1671.16	-0.220437	0.09668	-2.28007	0.0226036	0.545825	Not Sig
ENSMUSG00000041378	Cldn5	DOWN	6166.38	-0.25943	0.113796	-2.27978	0.0226209	0.545825	Not Sig
ENSMUSG00000076867	Trdv4	UP	20.9464	0.642428	0.281665	2.28082	0.0225588	0.545825	Not Sig
ENSMUSG00000110167	Gm45532	DOWN	19.4359	-0.648777	0.284551	-2.28	0.0226075	0.545825	Not Sig
ENSMUSG00000112348	Gm36634	UP	5.36249	1.26402	0.554485	2.27962	0.02263	0.545825	Not Sig
ENSMUSG00000025461	Cd163l1	UP	45.9907	0.615601	0.270112	2.27906	0.0226636	0.546112	Not Sig
ENSMUSG00000007038	Neu1	DOWN	704.201	-0.159196	0.0698647	-2.27863	0.0226889	0.546199	Not Sig
ENSMUSG00000025269	Apex2	UP	143.212	0.246454	0.108197	2.27783	0.0227367	0.546323	Not Sig
ENSMUSG00000069085	Dytn	DOWN	3.14925	-1.46157	0.641653	-2.27782	0.0227373	0.546323	Not Sig
ENSMUSG00000023949	Tcte1	UP	175.034	0.396356	0.174071	2.27699	0.022787	0.546727	Not Sig
ENSMUSG00000064366	mt-Tl2	DOWN	1.64585	-2.00307	0.879771	-2.27681	0.0227975	0.546727	Not Sig
ENSMUSG00000092341	Malat1	DOWN	41569.5	-0.347361	0.152643	-2.27564	0.0228673	0.547883	Not Sig
ENSMUSG00000036862	Dchs1	UP	236.42	0.343124	0.150879	2.27417	0.0229557	0.548362	Not Sig
ENSMUSG00000040490	Lrfn2	UP	1.39565	2.20084	0.967884	2.27386	0.0229743	0.548362	Not Sig
ENSMUSG00000112734	Gm47644	DOWN	21.5132	-0.632065	0.277937	-2.27414	0.0229578	0.548362	Not Sig
ENSMUSG00000021470	Ercc6l2	DOWN	1019.15	-0.188662	0.0831467	-2.26903	0.0232666	0.550995	Not Sig
ENSMUSG00000030168	Adipor2	DOWN	1810.54	-0.202291	0.0890827	-2.27083	0.0231575	0.550995	Not Sig
ENSMUSG00000046546	Fam43a	UP	924.925	0.230486	0.10159	2.26879	0.0232812	0.550995	Not Sig
ENSMUSG00000051034	Zfp11	UP	192.765	0.273956	0.12071	2.26954	0.0232355	0.550995	Not Sig
ENSMUSG00000055489	Ano5	UP	37.5372	0.513404	0.226194	2.26975	0.0232225	0.550995	Not Sig
ENSMUSG00000068264	Ap5s1	DOWN	187.162	-0.347524	0.153162	-2.269	0.0232683	0.550995	Not Sig
ENSMUSG00000102780	Gm38253	DOWN	89.4258	-0.359963	0.15857	-2.27006	0.023204	0.550995	Not Sig
ENSMUSG00000109539	Gm44667	DOWN	62.3888	-0.389173	0.171372	-2.27093	0.0231512	0.550995	Not Sig
ENSMUSG00000109652	Gm45555	DOWN	25.8162	-0.545946	0.240443	-2.27059	0.0231721	0.550995	Not Sig
ENSMUSG00000030726	Pold3	DOWN	492.787	-0.191531	0.0844456	-2.2681	0.0233228	0.551114	Not Sig
ENSMUSG00000079652	Fam71f2	DOWN	164.154	-0.378224	0.166766	-2.26799	0.0233299	0.551114	Not Sig
ENSMUSG00000100807	Gm29521	UP	2.16419	2.62864	1.15945	2.26714	0.0233819	0.551825	Not Sig
ENSMUSG00000102642	A130048G24Rik	DOWN	11.9239	-0.772907	0.341029	-2.2664	0.023427	0.551858	Not Sig
ENSMUSG00000109603	Gm32389	DOWN	1.23956	-2.03253	0.896703	-2.26666	0.0234107	0.551858	Not Sig
ENSMUSG00000032118	Fez1	DOWN	14.1252	-0.967696	0.427138	-2.26554	0.0234797	0.552584	Not Sig
ENSMUSG00000102856	Gm37084	DOWN	42.5258	-0.717575	0.316943	-2.26405	0.0235709	0.554213	Not Sig
ENSMUSG00000104069	Gm37198	DOWN	6.68779	-0.937658	0.414271	-2.26339	0.0236116	0.554652	Not Sig
ENSMUSG00000056131	Pgm3	UP	300.747	0.221954	0.0981051	2.26241	0.0236719	0.554987	Not Sig
ENSMUSG00000073274	Gm14636	DOWN	19.3894	-0.493928	0.218283	-2.26278	0.023649	0.554987	Not Sig
ENSMUSG00000099564	Gm28729	UP	101.005	0.345091	0.152554	2.26209	0.0236918	0.554987	Not Sig
ENSMUSG00000040987	Mill2	DOWN	745.766	-0.159267	0.0704372	-2.26113	0.0237514	0.555042	Not Sig
ENSMUSG00000044982	Sft2d3	UP	239.382	0.21575	0.0954229	2.26099	0.0237602	0.555042	Not Sig
ENSMUSG00000100899	Olfr1167	DOWN	17.5141	-0.631096	0.279047	-2.26161	0.0237216	0.555042	Not Sig
ENSMUSG00000036912	Piwil4	UP	73.8442	0.304642	0.134788	2.26015	0.0238118	0.555327	Not Sig
ENSMUSG00000045092	S1pr1	DOWN	11196.7	-0.231108	0.102257	-2.26008	0.0238164	0.555327	Not Sig
ENSMUSG00000046791	Riox1	DOWN	187	-0.266374	0.117899	-2.25934	0.023862	0.555364	Not Sig
ENSMUSG00000102850	Gm37082	DOWN	24.3315	-0.528776	0.234023	-2.2595	0.0238521	0.555364	Not Sig
ENSMUSG00000084362	2610024D14Rik	DOWN	1.44781	-2.47248	1.09458	-2.25883	0.0238942	0.5556	Not Sig
ENSMUSG00000028019	Pdgfc	DOWN	62.4874	-0.305218	0.135223	-2.25715	0.0239988	0.555995	Not Sig
ENSMUSG00000090942	F830016B08Rik	DOWN	97.7384	-0.54642	0.242046	-2.2575	0.0239767	0.555995	Not Sig
ENSMUSG00000104068	Gm37199	DOWN	5.32541	-1.01743	0.450762	-2.25714	0.0239993	0.555995	Not Sig
ENSMUSG00000039220	Ppp1r10	DOWN	1442.15	-0.185091	0.082018	-2.25672	0.0240257	0.556096	Not Sig
ENSMUSG00000041000	Trim62	UP	408.865	0.20391	0.0903912	2.25586	0.0240796	0.556737	Not Sig
ENSMUSG00000086392	Mccc1os	UP	22.7416	0.489943	0.217215	2.25557	0.0240975	0.556737	Not Sig
ENSMUSG00000066440	Zfyve26	UP	892.675	0.207264	0.0919527	2.25403	0.0241942	0.558459	Not Sig
ENSMUSG00000089929	Bcl2a1b	DOWN	303.234	-0.500349	0.222097	-2.25285	0.0242689	0.55967	Not Sig
ENSMUSG00000021901	Bap1	DOWN	559.253	-0.364254	0.16172	-2.25237	0.0242991	0.559855	Not Sig
ENSMUSG00000047515	BC049715	UP	42.8141	0.797043	0.35394	2.25191	0.0243277	0.560004	Not Sig
ENSMUSG00000033364	Usp37	DOWN	655.311	-0.234574	0.104214	-2.25088	0.0243933	0.561001	Not Sig
ENSMUSG00000009739	Pou6f1	DOWN	718.857	-0.232357	0.103329	-2.24872	0.0245302	0.561567	Not Sig
ENSMUSG00000044005	Gls2	UP	13.9691	0.835898	0.371655	2.24912	0.0245048	0.561567	Not Sig
ENSMUSG00000063320	1190007I07Rik	UP	137.278	0.243174	0.108121	2.24909	0.0245065	0.561567	Not Sig
ENSMUSG00000064354	mt-Co2	DOWN	3876.86	-0.559536	0.24882	-2.24876	0.0245279	0.561567	Not Sig
ENSMUSG00000072621	Slfn10-ps	DOWN	29.1657	-0.493971	0.2197	-2.24839	0.0245515	0.561567	Not Sig
ENSMUSG00000103285	Gm37274	DOWN	9.11616	-0.696561	0.309626	-2.24969	0.0244689	0.561567	Not Sig
ENSMUSG00000000794	Kcnn3	DOWN	454.408	-0.400032	0.178139	-2.24562	0.0247282	0.561665	Not Sig
ENSMUSG00000001435	Col18a1	DOWN	477.358	-0.388132	0.172961	-2.24404	0.0248298	0.561665	Not Sig
ENSMUSG00000010376	Nedd8	UP	726.81	0.213889	0.0953172	2.24397	0.0248345	0.561665	Not Sig
ENSMUSG00000023943	Sult1c1	DOWN	2.45782	-2.20944	0.982964	-2.24773	0.0245935	0.561665	Not Sig
ENSMUSG00000026401	Cd55b	UP	25.7091	0.497488	0.221661	2.24437	0.0248088	0.561665	Not Sig
ENSMUSG00000027828	Ssr3	DOWN	6125.97	-0.119473	0.0532474	-2.24372	0.0248502	0.561665	Not Sig
ENSMUSG00000031430	Vsig1	UP	15.6507	0.583362	0.25978	2.2456	0.0247297	0.561665	Not Sig
ENSMUSG00000032946	Rasgrp2	DOWN	1696.8	-0.181397	0.080808	-2.24478	0.024782	0.561665	Not Sig
ENSMUSG00000037580	Gch1	UP	296.287	0.202335	0.0901016	2.24563	0.0247278	0.561665	Not Sig
ENSMUSG00000084862	Gm16278	DOWN	4.9256	-0.866235	0.385787	-2.24537	0.0247442	0.561665	Not Sig
ENSMUSG00000084950	Gm5577	UP	17.7214	0.69476	0.309395	2.24554	0.0247334	0.561665	Not Sig
ENSMUSG00000097378	B230208H11Rik	UP	40.9642	0.368248	0.16407	2.24446	0.0248031	0.561665	Not Sig
ENSMUSG00000105848	Gm42683	DOWN	6.02663	-0.994791	0.443419	-2.24346	0.0248674	0.561665	Not Sig
ENSMUSG00000114888	Gm49616	DOWN	26.2243	-0.462928	0.205996	-2.24727	0.0246228	0.561665	Not Sig
ENSMUSG00000012076	Brms1l	UP	892.497	0.168816	0.0753806	2.23952	0.0251221	0.561857	Not Sig
ENSMUSG00000029458	Brap	DOWN	969.865	-0.212411	0.0948692	-2.23899	0.0251565	0.561857	Not Sig
ENSMUSG00000031257	Nox1	UP	8.03745	0.791372	0.353073	2.24139	0.0250011	0.561857	Not Sig
ENSMUSG00000031344	Gabrq	DOWN	41.7892	-0.398652	0.178014	-2.23944	0.025127	0.561857	Not Sig
ENSMUSG00000031722	Hp	UP	9949.93	0.238625	0.106584	2.23885	0.0251655	0.561857	Not Sig
ENSMUSG00000031910	Has3	UP	56.8934	0.442697	0.197557	2.24086	0.0250355	0.561857	Not Sig
ENSMUSG00000037214	Thap1	DOWN	253.759	-0.270671	0.120926	-2.23832	0.0252001	0.561857	Not Sig
ENSMUSG00000037815	Ctnna1	UP	11205.9	0.161998	0.072363	2.23869	0.0251763	0.561857	Not Sig
ENSMUSG00000042759	Apobr	DOWN	274.149	-0.327269	0.146197	-2.23855	0.0251855	0.561857	Not Sig
ENSMUSG00000053897	Slc39a8	UP	5174.83	0.242411	0.108308	2.23817	0.02521	0.561857	Not Sig
ENSMUSG00000056069	Otulinl	DOWN	544.021	-0.350302	0.156244	-2.24202	0.0249604	0.561857	Not Sig
ENSMUSG00000064342	mt-Ti	DOWN	59.9286	-0.421192	0.18799	-2.2405	0.0250585	0.561857	Not Sig
ENSMUSG00000078180	Gm20900	UP	51.7244	0.638684	0.285086	2.24032	0.0250702	0.561857	Not Sig
ENSMUSG00000104694	Gm43797	UP	1.52138	1.74174	0.777835	2.23921	0.025142	0.561857	Not Sig
ENSMUSG00000104910	Gm43331	DOWN	34.077	-0.492709	0.219931	-2.24029	0.0250721	0.561857	Not Sig
ENSMUSG00000064267	Hvcn1	DOWN	223.562	-0.389512	0.174096	-2.23734	0.0252644	0.562573	Not Sig
ENSMUSG00000026851	BC005624	UP	856.008	0.232728	0.104175	2.23402	0.0254815	0.562803	Not Sig
ENSMUSG00000045259	Klhdc9	UP	18.502	0.49057	0.219615	2.23378	0.0254978	0.562803	Not Sig
ENSMUSG00000050069	Grem2	UP	1364.94	0.2814	0.125909	2.23495	0.0254208	0.562803	Not Sig
ENSMUSG00000055912	Tmem150a	UP	315.592	0.30681	0.137288	2.2348	0.0254308	0.562803	Not Sig
ENSMUSG00000070526	Peg12	DOWN	20.6475	-0.48137	0.215444	-2.23432	0.0254619	0.562803	Not Sig
ENSMUSG00000077737	Snord72	DOWN	13.2129	-0.703772	0.314705	-2.23629	0.0253329	0.562803	Not Sig
ENSMUSG00000086308	G630016G05Rik	UP	6.23451	1.42415	0.636688	2.23681	0.0252985	0.562803	Not Sig
ENSMUSG00000090256	Alms1-ps1	UP	47.934	0.484342	0.216823	2.23381	0.0254955	0.562803	Not Sig
ENSMUSG00000106291	1110003F10Rik	UP	11.7381	0.666631	0.298368	2.23426	0.0254662	0.562803	Not Sig
ENSMUSG00000111069	Gm48646	DOWN	2.66879	-1.23951	0.554608	-2.23493	0.0254218	0.562803	Not Sig
ENSMUSG00000045659	Plekha7	UP	137.629	0.348705	0.156232	2.23197	0.0256169	0.562968	Not Sig
ENSMUSG00000047342	Zfp286	UP	107.901	0.286977	0.128572	2.23203	0.0256132	0.562968	Not Sig
ENSMUSG00000060791	Gmfg	DOWN	897.681	-0.283774	0.127111	-2.23249	0.0255825	0.562968	Not Sig
ENSMUSG00000091661	Gm17021	DOWN	12.5144	-0.888167	0.397912	-2.23207	0.0256104	0.562968	Not Sig
ENSMUSG00000109251	E230032D23Rik	DOWN	13.6997	-0.677583	0.303546	-2.23223	0.0256	0.562968	Not Sig
ENSMUSG00000026969	Fam166a	DOWN	2.5592	-2.8113	1.26032	-2.23063	0.0257057	0.56342	Not Sig
ENSMUSG00000089854	Gm16133	DOWN	1.56065	-1.57126	0.704605	-2.22999	0.025748	0.56342	Not Sig
ENSMUSG00000110179	Gm39168	UP	1.50216	2.01564	0.903753	2.23029	0.0257279	0.56342	Not Sig
ENSMUSG00000111605	4632418H02Rik	DOWN	49.9255	-0.589555	0.264377	-2.22998	0.0257491	0.56342	Not Sig
ENSMUSG00000114431	Gm48601	DOWN	9.17125	-0.757038	0.339413	-2.23043	0.0257188	0.56342	Not Sig
ENSMUSG00000001901	Kcnh6	DOWN	2.59068	-1.31601	0.59039	-2.22905	0.0258105	0.564137	Not Sig
ENSMUSG00000005043	Sgsh	UP	324.132	0.343814	0.154878	2.2199	0.0264254	0.564137	Not Sig
ENSMUSG00000023873	1700010I14Rik	UP	27.288	0.403186	0.181489	2.22155	0.0263138	0.564137	Not Sig
ENSMUSG00000029999	Tgfa	UP	668.048	0.193534	0.0870567	2.22308	0.0262102	0.564137	Not Sig
ENSMUSG00000030486	Zfp108	UP	38.4322	0.421308	0.189113	2.22781	0.0258934	0.564137	Not Sig
ENSMUSG00000034845	Plvap	UP	4644.35	0.263886	0.11845	2.22782	0.0258924	0.564137	Not Sig
ENSMUSG00000035486	Plk5	UP	30.6613	0.421257	0.189698	2.22067	0.0263733	0.564137	Not Sig
ENSMUSG00000036932	Aifm1	UP	319.523	0.235114	0.105708	2.22419	0.0261354	0.564137	Not Sig
ENSMUSG00000037613	Tnfrsf23	DOWN	88.5391	-0.565566	0.254048	-2.22622	0.0259996	0.564137	Not Sig
ENSMUSG00000037944	Ccr7	DOWN	383.036	-0.411422	0.185224	-2.22121	0.0263369	0.564137	Not Sig
ENSMUSG00000038065	Mturn	DOWN	937.388	-0.178485	0.0802378	-2.22444	0.0261186	0.564137	Not Sig
ENSMUSG00000038208	Pgap3	UP	91.5286	0.371633	0.167342	2.2208	0.0263642	0.564137	Not Sig
ENSMUSG00000038644	Pold1	UP	274.89	0.536115	0.241451	2.22038	0.0263927	0.564137	Not Sig
ENSMUSG00000041907	Gpr45	DOWN	2.8558	-1.32103	0.594794	-2.22099	0.0263514	0.564137	Not Sig
ENSMUSG00000042129	Rassf4	DOWN	1191.57	-0.300139	0.134851	-2.2257	0.026034	0.564137	Not Sig
ENSMUSG00000050605	Zfp61	UP	148.036	0.256084	0.114971	2.22737	0.0259224	0.564137	Not Sig
ENSMUSG00000050821	Fam131a	DOWN	102.334	-0.323665	0.145677	-2.22181	0.0262963	0.564137	Not Sig
ENSMUSG00000060126	Tpt1	DOWN	22849.4	-0.179395	0.0806587	-2.22413	0.0261397	0.564137	Not Sig
ENSMUSG00000064949	Snora61	DOWN	19.7586	-0.503589	0.226548	-2.22288	0.026224	0.564137	Not Sig
ENSMUSG00000071415	Rpl23	UP	1151.7	0.302459	0.136197	2.22075	0.0263677	0.564137	Not Sig
ENSMUSG00000077457	Snord65	DOWN	9.17729	-0.767723	0.345841	-2.21987	0.0264275	0.564137	Not Sig
ENSMUSG00000087819	Gm25117	DOWN	108.799	-0.424138	0.1908	-2.22294	0.0262196	0.564137	Not Sig
ENSMUSG00000090141	Gm614	DOWN	16.6878	-0.562062	0.2532	-2.21983	0.0264303	0.564137	Not Sig
ENSMUSG00000097610	A930012L18Rik	UP	50.0604	0.515908	0.231728	2.22635	0.0259904	0.564137	Not Sig
ENSMUSG00000103864	Gm37415	DOWN	1.8494	-1.82334	0.820831	-2.22134	0.026328	0.564137	Not Sig
ENSMUSG00000104713	Gbp6	DOWN	166.107	-0.895746	0.402039	-2.22801	0.0258799	0.564137	Not Sig
ENSMUSG00000106484	Gm17833	DOWN	2.21959	-1.43106	0.643577	-2.22361	0.0261749	0.564137	Not Sig
ENSMUSG00000109302	Gm44967	DOWN	4.77044	-1.03228	0.464954	-2.22017	0.0264071	0.564137	Not Sig
ENSMUSG00000109745	1700018G05Rik	UP	1.58568	1.98128	0.889633	2.22708	0.0259421	0.564137	Not Sig
ENSMUSG00000002791	Pdxk-ps	UP	1.47936	2.27947	1.02767	2.2181	0.0265483	0.564927	Not Sig
ENSMUSG00000036188	Ankmy2	UP	550.967	0.13153	0.0592843	2.21862	0.0265124	0.564927	Not Sig
ENSMUSG00000052296	Ppp6r1	DOWN	928.594	-0.278917	0.125712	-2.21869	0.0265077	0.564927	Not Sig
ENSMUSG00000102732	Gm37342	DOWN	11.3797	-0.729803	0.329041	-2.21797	0.0265569	0.564927	Not Sig
ENSMUSG00000000378	Ccm2	DOWN	418.172	-0.169564	0.0766345	-2.21264	0.0269227	0.565708	Not Sig
ENSMUSG00000001666	Ddt	UP	552.74	0.24485	0.110681	2.21221	0.0269524	0.565708	Not Sig
ENSMUSG00000002699	Lcp2	DOWN	607.73	-0.814821	0.368003	-2.21417	0.026817	0.565708	Not Sig
ENSMUSG00000021701	Plk2	DOWN	2466.83	-0.247336	0.111782	-2.21266	0.0269208	0.565708	Not Sig
ENSMUSG00000022876	Samsn1	DOWN	125.612	-0.345439	0.155952	-2.21504	0.0267573	0.565708	Not Sig
ENSMUSG00000028433	Ubap2	UP	1016.15	0.309973	0.14003	2.21362	0.0268547	0.565708	Not Sig
ENSMUSG00000031594	Fgl1	UP	2.0568	1.65745	0.747737	2.21662	0.026649	0.565708	Not Sig
ENSMUSG00000033053	1700028P14Rik	UP	38.1207	0.362767	0.163644	2.21681	0.0266364	0.565708	Not Sig
ENSMUSG00000039461	Tcta	UP	1100.3	0.150216	0.0678581	2.21368	0.0268506	0.565708	Not Sig
ENSMUSG00000044177	Wfikkn2	DOWN	16.1757	-0.640104	0.289334	-2.21233	0.0269437	0.565708	Not Sig
ENSMUSG00000086889	Phf2os1	UP	15.118	0.598968	0.270727	2.21244	0.0269362	0.565708	Not Sig
ENSMUSG00000086961	Gm12946	UP	4.54036	1.33648	0.603187	2.2157	0.026712	0.565708	Not Sig
ENSMUSG00000098243	Gm4258	DOWN	8.59443	-0.894257	0.403479	-2.21636	0.0266666	0.565708	Not Sig
ENSMUSG00000103469	Gm9910	UP	32.0106	0.438343	0.198112	2.21261	0.0269249	0.565708	Not Sig
ENSMUSG00000112576	Gm47621	DOWN	65.7354	-0.346546	0.156536	-2.21384	0.0268399	0.565708	Not Sig
ENSMUSG00000115839	Gm49233	UP	15.4006	0.592448	0.267648	2.21353	0.0268609	0.565708	Not Sig
ENSMUSG00000020679	Hnf1b	UP	326.701	0.241996	0.109461	2.21079	0.0270501	0.566716	Not Sig
ENSMUSG00000034151	Zbbx	UP	87.1933	0.275196	0.12446	2.21111	0.0270282	0.566716	Not Sig
ENSMUSG00000049532	Sall2	UP	151.641	0.269041	0.121738	2.21	0.0271049	0.566716	Not Sig
ENSMUSG00000057594	Arl16	UP	213.947	0.247568	0.112027	2.20989	0.0271127	0.566716	Not Sig
ENSMUSG00000104940	Gm42908	DOWN	5.14432	-0.977698	0.44233	-2.21034	0.0270817	0.566716	Not Sig
ENSMUSG00000039630	Hnrnpu	UP	5586.61	0.168597	0.0763066	2.20946	0.0271426	0.566871	Not Sig
ENSMUSG00000034063	4930590J08Rik	DOWN	16.0557	-0.786797	0.356246	-2.20858	0.0272038	0.56721	Not Sig
ENSMUSG00000098950	Gm28036	DOWN	587.412	-0.558955	0.253062	-2.20877	0.0271909	0.56721	Not Sig
ENSMUSG00000074300	Smim31	UP	74.0026	0.30577	0.138478	2.20808	0.0272384	0.567464	Not Sig
ENSMUSG00000000901	Mmp11	UP	530.289	0.342744	0.155257	2.20759	0.0272728	0.567666	Not Sig
ENSMUSG00000106099	Gm42664	DOWN	126.239	-0.407497	0.184613	-2.2073	0.0272932	0.567666	Not Sig
ENSMUSG00000087385	Frg2f1	DOWN	42.8372	-0.391093	0.177224	-2.20678	0.0273298	0.567959	Not Sig
ENSMUSG00000049516	Spty2d1	DOWN	1002.71	-0.171947	0.0779579	-2.20564	0.0274091	0.569138	Not Sig
ENSMUSG00000083819	Gm11977	DOWN	26.0641	-0.49343	0.223921	-2.20359	0.0275532	0.57166	Not Sig
ENSMUSG00000000244	Tspan32	DOWN	86.185	-0.491046	0.223993	-2.19224	0.0283623	0.572278	Not Sig
ENSMUSG00000006784	Ttc25	UP	171.604	0.342431	0.156391	2.18958	0.0285545	0.572278	Not Sig
ENSMUSG00000008892	Vdac3	UP	1115.08	0.186926	0.0850499	2.19784	0.0279603	0.572278	Not Sig
ENSMUSG00000015981	Stk32c	DOWN	104.005	-0.301908	0.137208	-2.20037	0.0277807	0.572278	Not Sig
ENSMUSG00000018476	Kdm6b	DOWN	1286.81	-0.224331	0.102446	-2.18975	0.0285421	0.572278	Not Sig
ENSMUSG00000019838	Slc16a10	DOWN	657.461	-0.275552	0.125849	-2.18954	0.0285573	0.572278	Not Sig
ENSMUSG00000020864	Ankrd40	DOWN	3459.72	-0.16428	0.0746991	-2.19922	0.0278622	0.572278	Not Sig
ENSMUSG00000022680	Pdxdc1	UP	2112.93	0.147934	0.0672185	2.20079	0.0277507	0.572278	Not Sig
ENSMUSG00000023075	Akirin1	DOWN	832.741	-0.205896	0.0939853	-2.19072	0.0284717	0.572278	Not Sig
ENSMUSG00000024172	St6gal2	UP	7.00694	0.824075	0.375786	2.19293	0.0283121	0.572278	Not Sig
ENSMUSG00000024411	Aqp4	UP	210.604	0.473192	0.215323	2.19759	0.0279785	0.572278	Not Sig
ENSMUSG00000028010	Gar1	UP	143.565	0.334439	0.152703	2.19013	0.0285149	0.572278	Not Sig
ENSMUSG00000030216	Wbp11	UP	973.279	0.128711	0.0587166	2.19207	0.0283742	0.572278	Not Sig
ENSMUSG00000030264	Thumpd3	UP	476.655	0.21124	0.0959634	2.20126	0.0277179	0.572278	Not Sig
ENSMUSG00000030800	Prss8	UP	803.592	0.216894	0.0987143	2.19719	0.0280072	0.572278	Not Sig
ENSMUSG00000033618	Map3k13	DOWN	221.426	-0.255934	0.116469	-2.19743	0.0279895	0.572278	Not Sig
ENSMUSG00000033860	Fgg	UP	9.87147	1.01083	0.461212	2.19168	0.0284025	0.572278	Not Sig
ENSMUSG00000034292	Traf3ip1	UP	801.01	0.275274	0.125711	2.18973	0.0285438	0.572278	Not Sig
ENSMUSG00000036169	Sostdc1	UP	8.35621	0.700507	0.319808	2.1904	0.0284956	0.572278	Not Sig
ENSMUSG00000040434	Large2	UP	76.1637	0.355461	0.162212	2.19134	0.0284272	0.572278	Not Sig
ENSMUSG00000042377	Fam83g	UP	48.8345	0.345918	0.157261	2.19964	0.0278322	0.572278	Not Sig
ENSMUSG00000042808	Gpx2	UP	258.491	0.29169	0.132792	2.19659	0.0280494	0.572278	Not Sig
ENSMUSG00000044816	D630023F18Rik	DOWN	1.77888	-1.59359	0.724738	-2.19885	0.0278883	0.572278	Not Sig
ENSMUSG00000046997	Spsb4	UP	16.7321	0.610096	0.278453	2.19102	0.0284503	0.572278	Not Sig
ENSMUSG00000055301	Adh7	UP	328.472	0.613059	0.279144	2.19621	0.0280771	0.572278	Not Sig
ENSMUSG00000056445	Hoxaas2	UP	55.5243	0.410211	0.186438	2.20026	0.0277888	0.572278	Not Sig
ENSMUSG00000059883	Irak4	DOWN	307.448	-0.195655	0.0890744	-2.19654	0.0280534	0.572278	Not Sig
ENSMUSG00000060279	Ap2a1	UP	648.3	0.216566	0.0989096	2.18953	0.0285583	0.572278	Not Sig
ENSMUSG00000060739	Nsa2	DOWN	2070.95	-0.159025	0.0725764	-2.19114	0.0284416	0.572278	Not Sig
ENSMUSG00000070044	Fam149a	UP	903.763	0.156481	0.0713741	2.1924	0.0283503	0.572278	Not Sig
ENSMUSG00000075587	Gm11531	UP	4.43168	0.891757	0.406878	2.1917	0.0284008	0.572278	Not Sig
ENSMUSG00000076433	Cep295nl	DOWN	8.15276	-0.858826	0.390816	-2.19752	0.0279835	0.572278	Not Sig
ENSMUSG00000078817	Nlrp12	DOWN	44.4731	-0.735107	0.335641	-2.19016	0.0285127	0.572278	Not Sig
ENSMUSG00000079737	3110001I22Rik	DOWN	59.8625	-0.33503	0.152794	-2.19268	0.0283304	0.572278	Not Sig
ENSMUSG00000098842	Gm27907	DOWN	258.681	-0.41011	0.18667	-2.19698	0.0280216	0.572278	Not Sig
ENSMUSG00000102418	Sh2d1b1	DOWN	221.406	-0.458558	0.20936	-2.19028	0.0285039	0.572278	Not Sig
ENSMUSG00000104391	Gm37960	DOWN	6.4105	-0.873915	0.397817	-2.19678	0.0280363	0.572278	Not Sig
ENSMUSG00000106499	Gm9403	DOWN	15.9001	-0.624114	0.283794	-2.19918	0.0278652	0.572278	Not Sig
ENSMUSG00000110084	Gm45257	DOWN	9.17902	-0.721521	0.328982	-2.1932	0.0282933	0.572278	Not Sig
ENSMUSG00000111785	Gm39464	DOWN	5.95242	-0.850431	0.388031	-2.19166	0.0284042	0.572278	Not Sig
ENSMUSG00000113386	Gm47357	DOWN	14.2537	-1.23111	0.560111	-2.19797	0.0279515	0.572278	Not Sig
ENSMUSG00000114461	Gm48155	DOWN	15.8235	-0.496072	0.225529	-2.19959	0.027836	0.572278	Not Sig
ENSMUSG00000116819	Gm49586	UP	3.78102	1.30378	0.593965	2.19505	0.02816	0.572278	Not Sig
ENSMUSG00000114598	D130062J10Rik	DOWN	32.9933	-0.497865	0.227478	-2.18862	0.0286242	0.573142	Not Sig
ENSMUSG00000022401	Xpnpep3	DOWN	482.74	-0.27194	0.124313	-2.18754	0.0287033	0.573361	Not Sig
ENSMUSG00000030878	Cdr2	DOWN	1491.98	-0.208406	0.0952579	-2.18781	0.0286836	0.573361	Not Sig
ENSMUSG00000046032	Snx12	UP	648.764	0.188395	0.0861101	2.18784	0.0286812	0.573361	Not Sig
ENSMUSG00000009900	Wnt3a	UP	137.047	0.336419	0.153855	2.18659	0.0287724	0.573599	Not Sig
ENSMUSG00000020397	Med7	DOWN	695.658	-0.206164	0.0943113	-2.186	0.0288157	0.573599	Not Sig
ENSMUSG00000020921	Tmem101	DOWN	61.6629	-0.329236	0.150631	-2.18571	0.028837	0.573599	Not Sig
ENSMUSG00000029094	Afap1	DOWN	813.302	-0.21166	0.0968973	-2.18437	0.0289347	0.573599	Not Sig
ENSMUSG00000032186	Tmod2	DOWN	1576.59	-0.28365	0.129731	-2.18645	0.0287829	0.573599	Not Sig
ENSMUSG00000069633	Pex11g	UP	99.2761	0.296635	0.135748	2.18519	0.0288747	0.573599	Not Sig
ENSMUSG00000070997	1700055D18Rik	UP	13.8468	0.560794	0.256742	2.18427	0.0289425	0.573599	Not Sig
ENSMUSG00000074151	Nlrc5	DOWN	409.015	-0.501697	0.229544	-2.18562	0.0288432	0.573599	Not Sig
ENSMUSG00000079457	Gm7609	DOWN	19.8969	-0.597535	0.273528	-2.18455	0.0289221	0.573599	Not Sig
ENSMUSG00000113391	Gm48327	DOWN	2.79927	-1.27793	0.584733	-2.1855	0.0288524	0.573599	Not Sig
ENSMUSG00000009214	Mymk	DOWN	2.4191	-1.40405	0.643312	-2.18254	0.0290699	0.574505	Not Sig
ENSMUSG00000028289	Epha7	UP	90.2405	0.399251	0.182944	2.18236	0.0290828	0.574505	Not Sig
ENSMUSG00000030217	Art4	UP	375.939	0.212246	0.0972429	2.18264	0.0290622	0.574505	Not Sig
ENSMUSG00000045257	Morn2	UP	38.8844	0.457612	0.209641	2.18284	0.0290474	0.574505	Not Sig
ENSMUSG00000067786	Nnat	DOWN	36.3687	-0.495336	0.227	-2.1821	0.0291021	0.574505	Not Sig
ENSMUSG00000090468	Gm2840	DOWN	2.75327	-1.5018	0.688457	-2.1814	0.0291538	0.575076	Not Sig
ENSMUSG00000040220	Gas8	UP	216.723	0.248508	0.113954	2.18078	0.0292	0.575536	Not Sig
ENSMUSG00000030792	Dkkl1	UP	14.5654	0.644474	0.295596	2.18026	0.0292385	0.575715	Not Sig
ENSMUSG00000075604	Cyp11b1	DOWN	2.40693	-1.5573	0.714346	-2.18004	0.0292547	0.575715	Not Sig
ENSMUSG00000002266	Zim1	UP	8.44113	0.949047	0.435715	2.17813	0.0293961	0.576698	Not Sig
ENSMUSG00000035032	Nek11	UP	153.019	0.436813	0.200534	2.17825	0.0293876	0.576698	Not Sig
ENSMUSG00000057738	Sptan1	UP	17814.1	0.272438	0.125049	2.17865	0.0293577	0.576698	Not Sig
ENSMUSG00000062991	Nrg1	UP	307.79	0.389973	0.179025	2.17832	0.0293824	0.576698	Not Sig
ENSMUSG00000026637	Traf5	DOWN	430.908	-0.262177	0.12045	-2.17665	0.0295069	0.577524	Not Sig
ENSMUSG00000039450	Dcxr	UP	741.416	0.271872	0.124885	2.17699	0.0294815	0.577524	Not Sig
ENSMUSG00000108460	Gm39041	DOWN	20.4881	-0.69557	0.31956	-2.17665	0.0295068	0.577524	Not Sig
ENSMUSG00000050625	Ccdc121	UP	60.9494	0.360674	0.165756	2.17593	0.0295604	0.578123	Not Sig
ENSMUSG00000078964	Ces1b	UP	5.63214	0.783264	0.360077	2.17527	0.02961	0.578646	Not Sig
ENSMUSG00000026573	Xcl1	UP	5.083	1.13496	0.522108	2.17381	0.0297196	0.579615	Not Sig
ENSMUSG00000036199	Ndufa13	UP	515.773	0.271639	0.124943	2.1741	0.0296978	0.579615	Not Sig
ENSMUSG00000051853	Arf3	UP	3175.08	0.139152	0.064022	2.1735	0.0297424	0.579615	Not Sig
ENSMUSG00000053647	Gper1	UP	31.5294	0.448526	0.206401	2.17308	0.0297745	0.579615	Not Sig
ENSMUSG00000063394	Olfr293	UP	11.435	0.600073	0.276126	2.17318	0.0297666	0.579615	Not Sig
ENSMUSG00000029136	Rbks	UP	56.7786	0.378754	0.174325	2.17268	0.0298042	0.579745	Not Sig
ENSMUSG00000004040	Stat3	DOWN	2097.19	-0.273415	0.125932	-2.17113	0.0299213	0.579793	Not Sig
ENSMUSG00000027186	Elf5	UP	515.593	0.354097	0.163052	2.17168	0.0298799	0.579793	Not Sig
ENSMUSG00000028139	Riiad1	UP	334.692	0.398398	0.183524	2.17082	0.0299445	0.579793	Not Sig
ENSMUSG00000028730	Cfap57	UP	111.139	0.321837	0.14823	2.1712	0.029916	0.579793	Not Sig
ENSMUSG00000048478	Spata33	UP	82.9067	0.37058	0.170683	2.17116	0.0299193	0.579793	Not Sig
ENSMUSG00000063646	Jakmip1	DOWN	45.2837	-0.465969	0.214626	-2.17108	0.0299253	0.579793	Not Sig
ENSMUSG00000030775	Trat1	DOWN	65.8737	-0.825432	0.380346	-2.17021	0.0299908	0.580065	Not Sig
ENSMUSG00000075187	Olfr1057	DOWN	3.35582	-1.06631	0.49143	-2.16981	0.030021	0.580065	Not Sig
ENSMUSG00000103191	Gm37646	UP	7.80944	0.783763	0.361227	2.16973	0.0300275	0.580065	Not Sig
ENSMUSG00000026605	Cenpf	DOWN	156.911	-0.866328	0.399336	-2.16942	0.0300509	0.580071	Not Sig
ENSMUSG00000019295	Tmem129	DOWN	473.663	-0.205313	0.0946805	-2.16849	0.0301217	0.580919	Not Sig
ENSMUSG00000027706	Sec62	UP	3879.89	0.261786	0.120737	2.16823	0.0301409	0.580919	Not Sig
ENSMUSG00000022177	Haus4	UP	110.033	0.470316	0.216999	2.16737	0.0302069	0.581304	Not Sig
ENSMUSG00000097320	Tmem147os	UP	68.5294	0.338822	0.156308	2.16765	0.0301852	0.581304	Not Sig
ENSMUSG00000021234	Fam161b	UP	222.784	0.278548	0.128539	2.16703	0.0302327	0.581358	Not Sig
ENSMUSG00000028948	Nol9	UP	391.032	0.156971	0.072474	2.16589	0.0303196	0.581982	Not Sig
ENSMUSG00000034707	Gns	UP	4879.61	0.189262	0.0874232	2.1649	0.0303954	0.581982	Not Sig
ENSMUSG00000034883	Lrr1	DOWN	8.4257	-1.00975	0.466445	-2.16478	0.0304043	0.581982	Not Sig
ENSMUSG00000042708	Shcbp1l	UP	8.57655	1.04345	0.481825	2.16561	0.030341	0.581982	Not Sig
ENSMUSG00000048696	Mex3d	DOWN	353.182	-0.268725	0.124158	-2.16438	0.0304353	0.581982	Not Sig
ENSMUSG00000052997	Uba2	DOWN	1875.27	-0.146988	0.067888	-2.16516	0.0303755	0.581982	Not Sig
ENSMUSG00000057762	Gm6169	UP	45.1697	1.43354	0.662403	2.16414	0.0304532	0.581982	Not Sig
ENSMUSG00000066122	Olfr45	DOWN	37.1839	-0.385084	0.177866	-2.16502	0.0303862	0.581982	Not Sig
ENSMUSG00000070372	Capza1	DOWN	1259.46	-0.362748	0.167637	-2.16389	0.0304728	0.581982	Not Sig
ENSMUSG00000031146	Plp2	UP	2930.71	0.188997	0.0873962	2.16253	0.030577	0.582722	Not Sig
ENSMUSG00000038822	Hace1	UP	774.214	0.304974	0.14103	2.16248	0.0305808	0.582722	Not Sig
ENSMUSG00000076434	Wfdc3	UP	33.6398	0.470872	0.217691	2.16303	0.0305391	0.582722	Not Sig
ENSMUSG00000018707	Dync1h1	DOWN	5489.88	-0.223386	0.103368	-2.16108	0.030689	0.583404	Not Sig
ENSMUSG00000047898	Ccr4	DOWN	16.3825	-0.488163	0.225875	-2.16121	0.0306788	0.583404	Not Sig
ENSMUSG00000109713	Pvrig	UP	14.313	0.768314	0.355566	2.16082	0.0307091	0.583404	Not Sig
ENSMUSG00000113064	Gm40394	DOWN	1.26986	-1.70629	0.789442	-2.16139	0.030665	0.583404	Not Sig
ENSMUSG00000024653	Scgb1a1	UP	1.10052e+06	0.304081	0.140812	2.15949	0.0308121	0.58404	Not Sig
ENSMUSG00000039308	Ndst2	UP	745.29	0.235183	0.10888	2.16002	0.030771	0.58404	Not Sig
ENSMUSG00000112662	Gm47922	DOWN	311.103	-0.344837	0.159675	-2.15962	0.0308024	0.58404	Not Sig
ENSMUSG00000056648	Hoxb8	UP	17.8832	0.718645	0.33288	2.15887	0.0308602	0.584514	Not Sig
ENSMUSG00000021668	Polk	UP	546.941	0.215373	0.099849	2.15698	0.031007	0.58611	Not Sig
ENSMUSG00000027863	Cd2	DOWN	170.758	-0.441824	0.204843	-2.15689	0.0310145	0.58611	Not Sig
ENSMUSG00000052154	Gm9870	DOWN	6.5933	-0.802679	0.372068	-2.15735	0.0309787	0.58611	Not Sig
ENSMUSG00000106580	Mir7231	DOWN	1.76386	-1.5232	0.706301	-2.15659	0.0310374	0.58611	Not Sig
ENSMUSG00000029337	Fgf5	DOWN	2.8394	-1.25165	0.580564	-2.15592	0.0310902	0.586667	Not Sig
ENSMUSG00000003992	Ssbp2	UP	803.082	0.14139	0.0656824	2.15263	0.031348	0.588459	Not Sig
ENSMUSG00000019194	Scn1b	UP	225.157	0.250021	0.116119	2.15314	0.0313073	0.588459	Not Sig
ENSMUSG00000019927	Ube2d1	UP	1420.84	0.168176	0.0781081	2.15311	0.0313098	0.588459	Not Sig
ENSMUSG00000022554	Hgh1	UP	66.7928	0.356741	0.165703	2.1529	0.0313265	0.588459	Not Sig
ENSMUSG00000024677	Ms4a6b	DOWN	659.95	-0.412612	0.191587	-2.15366	0.0312671	0.588459	Not Sig
ENSMUSG00000024830	Rps6kb2	UP	508.196	0.275351	0.127874	2.1533	0.0312952	0.588459	Not Sig
ENSMUSG00000064023	Klk8	DOWN	94.9239	-0.258637	0.12015	-2.15262	0.0313484	0.588459	Not Sig
ENSMUSG00000025950	Idh1	UP	1042.69	0.137105	0.0637741	2.14986	0.0315665	0.588741	Not Sig
ENSMUSG00000027363	Usp8	UP	2105.49	0.147597	0.06866	2.14968	0.0315809	0.588741	Not Sig
ENSMUSG00000027886	1700013F07Rik	UP	84.1034	0.359987	0.167462	2.14966	0.0315822	0.588741	Not Sig
ENSMUSG00000030795	Fus	UP	3785.12	0.267073	0.124244	2.14959	0.0315877	0.588741	Not Sig
ENSMUSG00000031970	Dbndd1	UP	19.7954	0.488622	0.22705	2.15204	0.0313941	0.588741	Not Sig
ENSMUSG00000039632	Ccdc151	UP	78.065	0.423719	0.196972	2.15116	0.0314633	0.588741	Not Sig
ENSMUSG00000054320	Lrrc36	UP	257.64	0.311364	0.144725	2.15143	0.0314426	0.588741	Not Sig
ENSMUSG00000075225	Ccdc162	UP	389.541	0.365276	0.169928	2.14959	0.0315874	0.588741	Not Sig
ENSMUSG00000098439	Hm629797	DOWN	3.68193	-1.09618	0.509975	-2.14948	0.0315968	0.588741	Not Sig
ENSMUSG00000107756	Gm44164	DOWN	50.9487	-0.419875	0.195263	-2.1503	0.0315312	0.588741	Not Sig
ENSMUSG00000026797	Stxbp1	DOWN	2503.42	-0.305067	0.142039	-2.14777	0.0317317	0.588952	Not Sig
ENSMUSG00000028062	Lamtor2	UP	425.406	0.208909	0.0973512	2.14593	0.0318784	0.588952	Not Sig
ENSMUSG00000032109	Nlrx1	DOWN	102.598	-0.267674	0.124725	-2.14612	0.0318638	0.588952	Not Sig
ENSMUSG00000040913	Fbxw4	DOWN	279.786	-0.299621	0.139486	-2.14804	0.0317106	0.588952	Not Sig
ENSMUSG00000047613	A430005L14Rik	DOWN	332.656	-0.236977	0.110445	-2.14565	0.0319006	0.588952	Not Sig
ENSMUSG00000059923	Grb2	DOWN	1333.88	-0.202691	0.0943782	-2.14764	0.0317422	0.588952	Not Sig
ENSMUSG00000079502	Cfap77	UP	107.992	0.387274	0.180403	2.14672	0.0318158	0.588952	Not Sig
ENSMUSG00000085500	Gm16976	UP	3.54708	1.92806	0.898576	2.14568	0.0318985	0.588952	Not Sig
ENSMUSG00000089719	Gm15758	UP	16.1927	0.661614	0.308017	2.14798	0.0317154	0.588952	Not Sig
ENSMUSG00000090061	Nwd2	UP	55.947	0.620456	0.289046	2.14656	0.0318281	0.588952	Not Sig
ENSMUSG00000105476	Gm35439	DOWN	38.1743	-0.416711	0.193906	-2.14903	0.0316317	0.588952	Not Sig
ENSMUSG00000103569	Gm38067	DOWN	12.0063	-0.642906	0.299697	-2.14518	0.0319382	0.589013	Not Sig
ENSMUSG00000025409	Mbd6	UP	735.544	0.229902	0.107204	2.14454	0.0319896	0.589172	Not Sig
ENSMUSG00000103507	Gm38375	DOWN	46.5138	-0.390733	0.182203	-2.14449	0.0319936	0.589172	Not Sig
ENSMUSG00000031575	Ash2l	UP	673.354	0.20226	0.0943674	2.14332	0.0320874	0.589625	Not Sig
ENSMUSG00000113397	Gm9194	DOWN	11.1169	-0.765	0.356925	-2.14331	0.0320883	0.589625	Not Sig
ENSMUSG00000031875	Cmtm3	DOWN	808.194	-0.245962	0.11479	-2.14271	0.0321363	0.589648	Not Sig
ENSMUSG00000075307	Klhl41	DOWN	67.0422	-0.639931	0.298617	-2.14298	0.0321143	0.589648	Not Sig
ENSMUSG00000001062	Vps9d1	DOWN	316.328	-0.304049	0.142183	-2.13844	0.0324809	0.589813	Not Sig
ENSMUSG00000002059	Rab34	DOWN	312.778	-0.18677	0.0880378	-2.12148	0.0338818	0.589813	Not Sig
ENSMUSG00000002111	Spi1	DOWN	303.414	-0.395971	0.185759	-2.13164	0.0330367	0.589813	Not Sig
ENSMUSG00000002289	Angptl4	DOWN	177.965	-0.578393	0.272347	-2.12373	0.0336925	0.589813	Not Sig
ENSMUSG00000006269	Atp6v1b1	UP	45.4609	0.725805	0.341718	2.12399	0.0336712	0.589813	Not Sig
ENSMUSG00000009070	Rsph14	UP	80.4836	0.521999	0.24436	2.13619	0.0326638	0.589813	Not Sig
ENSMUSG00000010080	Epn3	DOWN	579.32	-0.360223	0.168514	-2.13765	0.0325452	0.589813	Not Sig
ENSMUSG00000010492	Uckl1os	UP	130.668	0.444247	0.209813	2.11734	0.0342309	0.589813	Not Sig
ENSMUSG00000019768	Esr1	UP	83.1895	0.299875	0.140937	2.12773	0.0333598	0.589813	Not Sig
ENSMUSG00000019820	Utrn	UP	7784.09	0.16787	0.0789869	2.12529	0.0335625	0.589813	Not Sig
ENSMUSG00000020250	Txnrd1	UP	1277.42	0.155834	0.0729203	2.13704	0.0325944	0.589813	Not Sig
ENSMUSG00000020799	Tekt1	UP	253.683	0.38507	0.180101	2.13808	0.0325099	0.589813	Not Sig
ENSMUSG00000021091	Serpina3n	UP	891.723	0.365552	0.172572	2.11826	0.0341527	0.589813	Not Sig
ENSMUSG00000021311	Mtr	DOWN	785.101	-0.240468	0.112421	-2.13899	0.0324363	0.589813	Not Sig
ENSMUSG00000021940	Ptpn20	UP	5.88784	0.79717	0.372763	2.13855	0.0324724	0.589813	Not Sig
ENSMUSG00000022544	Eef2kmt	DOWN	334.073	-0.284348	0.133991	-2.12214	0.033826	0.589813	Not Sig
ENSMUSG00000022587	Ly6e	UP	7053.51	0.256209	0.120165	2.13215	0.0329946	0.589813	Not Sig
ENSMUSG00000022949	Clic6	UP	887.465	0.282825	0.133001	2.12649	0.0334623	0.589813	Not Sig
ENSMUSG00000022962	Gart	UP	666.214	0.309928	0.145117	2.13571	0.032703	0.589813	Not Sig
ENSMUSG00000023232	Serinc2	UP	250.031	0.222068	0.104218	2.1308	0.0331057	0.589813	Not Sig
ENSMUSG00000025161	Slc16a3	DOWN	115.768	-0.487291	0.229671	-2.12169	0.033864	0.589813	Not Sig
ENSMUSG00000025193	Cutc	UP	93.9456	0.249343	0.117181	2.12784	0.03335	0.589813	Not Sig
ENSMUSG00000025260	Hsd17b10	UP	364.399	0.174725	0.0818493	2.13472	0.0327843	0.589813	Not Sig
ENSMUSG00000025885	Myo5b	UP	2500.69	0.143727	0.0678822	2.1173	0.0342343	0.589813	Not Sig
ENSMUSG00000027395	Polr1b	UP	232.935	0.284296	0.133277	2.13312	0.0329149	0.589813	Not Sig
ENSMUSG00000028692	Akr1a1	UP	4642.59	0.206239	0.0967894	2.13081	0.0331051	0.589813	Not Sig
ENSMUSG00000029074	Ttll10	UP	110.074	0.515553	0.241551	2.13434	0.0328147	0.589813	Not Sig
ENSMUSG00000029994	Anxa4	UP	4333.88	0.152703	0.0717791	2.1274	0.0333871	0.589813	Not Sig
ENSMUSG00000030881	Arfip2	UP	623.644	0.27604	0.129096	2.13825	0.0324965	0.589813	Not Sig
ENSMUSG00000031311	Nono	UP	2337.29	0.234379	0.1106	2.11917	0.0340762	0.589813	Not Sig
ENSMUSG00000032048	4930510E17Rik	UP	2.7233	1.36362	0.642306	2.12301	0.0337532	0.589813	Not Sig
ENSMUSG00000032172	Olfm2	UP	47.055	0.815564	0.380756	2.14196	0.0321966	0.589813	Not Sig
ENSMUSG00000032515	Csrnp1	DOWN	1837.25	-0.356559	0.167111	-2.13366	0.0328709	0.589813	Not Sig
ENSMUSG00000033533	Acsm1	UP	87.6527	0.549295	0.258053	2.12862	0.0332858	0.589813	Not Sig
ENSMUSG00000034361	Cpne2	DOWN	148.567	-0.274097	0.12929	-2.12002	0.0340045	0.589813	Not Sig
ENSMUSG00000034880	Mrpl34	UP	335.313	0.234333	0.110449	2.12164	0.0338681	0.589813	Not Sig
ENSMUSG00000037014	Sstr4	DOWN	17.0651	-0.558497	0.262736	-2.12569	0.0335289	0.589813	Not Sig
ENSMUSG00000038147	Cd84	DOWN	767.866	-0.364211	0.17128	-2.12641	0.0334688	0.589813	Not Sig
ENSMUSG00000038485	Socs7	DOWN	413.172	-0.324093	0.152023	-2.13187	0.0330175	0.589813	Not Sig
ENSMUSG00000038522	Mfsd4b1	UP	58.3376	0.369916	0.173374	2.13364	0.0328724	0.589813	Not Sig
ENSMUSG00000039936	Pik3cd	DOWN	420.217	-0.318429	0.150345	-2.11798	0.0341766	0.589813	Not Sig
ENSMUSG00000040605	Bace2	UP	400.483	0.334766	0.157391	2.12697	0.0334229	0.589813	Not Sig
ENSMUSG00000041278	Ttc1	DOWN	731.543	-0.174802	0.0821365	-2.12819	0.033321	0.589813	Not Sig
ENSMUSG00000042745	Id1	DOWN	1777.98	-0.287427	0.134493	-2.13711	0.0325888	0.589813	Not Sig
ENSMUSG00000042812	Foxf1	DOWN	9042.51	-0.203503	0.0953975	-2.13321	0.0329075	0.589813	Not Sig
ENSMUSG00000042845	Wfdc12	UP	45.3763	0.63731	0.299974	2.12455	0.0336243	0.589813	Not Sig
ENSMUSG00000044502	Bod1	DOWN	307.22	-0.177707	0.0834819	-2.12869	0.03328	0.589813	Not Sig
ENSMUSG00000048251	Bcl11b	DOWN	126.272	-0.374493	0.175298	-2.13632	0.0326535	0.589813	Not Sig
ENSMUSG00000049299	Trappc1	UP	410.808	0.203526	0.0954838	2.13152	0.0330461	0.589813	Not Sig
ENSMUSG00000050071	Bex1	UP	18.9425	0.657777	0.307936	2.13608	0.0326729	0.589813	Not Sig
ENSMUSG00000051177	Plcb1	DOWN	495.39	-0.286584	0.134444	-2.13162	0.0330379	0.589813	Not Sig
ENSMUSG00000052005	Gm9864	DOWN	636.095	-0.413992	0.193256	-2.14219	0.0321782	0.589813	Not Sig
ENSMUSG00000053835	H2-T24	DOWN	751.387	-0.252763	0.119256	-2.1195	0.0340483	0.589813	Not Sig
ENSMUSG00000055629	B4galnt4	UP	6.84895	0.872289	0.411985	2.11729	0.0342356	0.589813	Not Sig
ENSMUSG00000056515	Rab31	DOWN	1136.41	-0.162394	0.0766733	-2.118	0.0341753	0.589813	Not Sig
ENSMUSG00000057378	Ryr3	DOWN	73.4514	-0.769315	0.361364	-2.12892	0.0332609	0.589813	Not Sig
ENSMUSG00000058147	Xlr3c	DOWN	7.32557	-1.23402	0.579586	-2.12914	0.0332423	0.589813	Not Sig
ENSMUSG00000058446	Znrf2	DOWN	1895.69	-0.240495	0.1128	-2.13204	0.0330036	0.589813	Not Sig
ENSMUSG00000061489	Olfr525	DOWN	4.45287	-0.86584	0.406665	-2.12912	0.0332439	0.589813	Not Sig
ENSMUSG00000063410	Stk24	DOWN	1745.1	-0.296612	0.139735	-2.12267	0.0337812	0.589813	Not Sig
ENSMUSG00000063558	Aox1	UP	1179.85	0.208385	0.0979549	2.12736	0.0333901	0.589813	Not Sig
ENSMUSG00000069135	Fgfr1op	UP	561.059	0.259863	0.121438	2.13988	0.0323646	0.589813	Not Sig
ENSMUSG00000070498	Tmem132b	DOWN	3.0208	-1.85303	0.875259	-2.11712	0.0342493	0.589813	Not Sig
ENSMUSG00000071713	Csf2rb	DOWN	705.083	-0.269847	0.127298	-2.11981	0.034022	0.589813	Not Sig
ENSMUSG00000075595	Zfp652	DOWN	3863.29	-0.161749	0.0758832	-2.13156	0.0330432	0.589813	Not Sig
ENSMUSG00000078143	Gm17344	DOWN	4.71494	-0.985743	0.464925	-2.12022	0.0339873	0.589813	Not Sig
ENSMUSG00000078931	Pdf	DOWN	172.328	-0.237838	0.11218	-2.12015	0.0339932	0.589813	Not Sig
ENSMUSG00000079442	St6galnac4	DOWN	407.293	-0.336648	0.157264	-2.14065	0.032302	0.589813	Not Sig
ENSMUSG00000079484	Phyhd1	DOWN	218.523	-0.365904	0.172366	-2.12283	0.033768	0.589813	Not Sig
ENSMUSG00000081157	Gm13552	DOWN	78.8186	-0.593348	0.278636	-2.12948	0.0332149	0.589813	Not Sig
ENSMUSG00000082503	Gm12229	DOWN	3.82821	-1.30284	0.613585	-2.12332	0.0337267	0.589813	Not Sig
ENSMUSG00000085442	Gm3362	UP	74.2665	1.01066	0.475823	2.12401	0.0336691	0.589813	Not Sig
ENSMUSG00000086296	D030055H07Rik	DOWN	2.01581	-2.17486	1.02577	-2.12022	0.0339875	0.589813	Not Sig
ENSMUSG00000086782	E130102H24Rik	UP	76.1028	0.366192	0.172866	2.11836	0.0341446	0.589813	Not Sig
ENSMUSG00000089804	Gm16136	UP	87.9294	0.292328	0.136739	2.13785	0.0325292	0.589813	Not Sig
ENSMUSG00000090925	1810064F22Rik	UP	140.877	0.379185	0.177425	2.13715	0.0325856	0.589813	Not Sig
ENSMUSG00000092819	Gm23639	DOWN	34.3839	-0.495809	0.233169	-2.12639	0.0334705	0.589813	Not Sig
ENSMUSG00000102712	Gm37758	DOWN	220.844	-0.448821	0.210102	-2.13621	0.0326625	0.589813	Not Sig
ENSMUSG00000103373	Gm37238	DOWN	34.0358	-0.531887	0.251018	-2.11892	0.0340972	0.589813	Not Sig
ENSMUSG00000103497	Gm37407	DOWN	3.16456	-1.05106	0.49434	-2.12618	0.0334883	0.589813	Not Sig
ENSMUSG00000106732	Gm43792	DOWN	4.39231	-1.02272	0.482589	-2.11924	0.0340703	0.589813	Not Sig
ENSMUSG00000107216	2210412B16Rik	UP	11.2517	0.727589	0.342113	2.12675	0.033441	0.589813	Not Sig
ENSMUSG00000108533	Gm44792	DOWN	187.653	-0.489949	0.228895	-2.1405	0.0323146	0.589813	Not Sig
ENSMUSG00000111942	Gm5182	DOWN	64.6617	-0.553182	0.261281	-2.11719	0.0342435	0.589813	Not Sig
ENSMUSG00000113170	Gm36839	UP	19.8696	0.493188	0.230674	2.13803	0.0325144	0.589813	Not Sig
ENSMUSG00000113746	Gm48242	DOWN	1.77948	-1.36109	0.638114	-2.13298	0.0329261	0.589813	Not Sig
ENSMUSG00000115087	Gm48998	DOWN	12.7918	-0.713466	0.333164	-2.14149	0.0322349	0.589813	Not Sig
ENSMUSG00000115586	Gm48918	DOWN	1.27269	-1.95769	0.924358	-2.11789	0.0341845	0.589813	Not Sig
ENSMUSG00000116244	Gm49461	DOWN	3.90001	-1.28982	0.603169	-2.1384	0.032484	0.589813	Not Sig
ENSMUSG00000005251	Ripk4	UP	582.873	0.225389	0.106682	2.11272	0.0346249	0.590861	Not Sig
ENSMUSG00000005354	Txn2	DOWN	1218.32	-0.176691	0.0836614	-2.11198	0.0346886	0.590861	Not Sig
ENSMUSG00000025017	Pik3ap1	DOWN	295.713	-0.389344	0.184015	-2.11583	0.0343594	0.590861	Not Sig
ENSMUSG00000026456	Cyb5r1	DOWN	699.311	-0.151696	0.0718417	-2.11154	0.0347261	0.590861	Not Sig
ENSMUSG00000032489	Kif9	UP	222.946	0.260437	0.123344	2.11147	0.0347318	0.590861	Not Sig
ENSMUSG00000037321	Tap1	DOWN	978.615	-0.443358	0.209752	-2.11373	0.0345383	0.590861	Not Sig
ENSMUSG00000038844	Kif16b	UP	796.787	0.134329	0.0635004	2.11541	0.0343953	0.590861	Not Sig
ENSMUSG00000042744	Hectd4	DOWN	982.658	-0.306717	0.145044	-2.11466	0.0344593	0.590861	Not Sig
ENSMUSG00000046275	Trarg1	DOWN	183.5	-0.334712	0.158327	-2.11405	0.0345111	0.590861	Not Sig
ENSMUSG00000047394	Odf3b	UP	256.654	0.309882	0.146754	2.11158	0.0347227	0.590861	Not Sig
ENSMUSG00000052295	8030423F21Rik	DOWN	10.0491	-0.644491	0.3049	-2.11378	0.0345344	0.590861	Not Sig
ENSMUSG00000056752	Dnah9	UP	416.199	0.309096	0.146347	2.11208	0.0346794	0.590861	Not Sig
ENSMUSG00000057421	Las1l	UP	508.692	0.195411	0.0925419	2.1116	0.0347212	0.590861	Not Sig
ENSMUSG00000062393	Dgkk	UP	2.25657	1.55072	0.73437	2.11163	0.034718	0.590861	Not Sig
ENSMUSG00000104806	Gm42566	DOWN	277.233	-0.340956	0.161386	-2.11267	0.0346293	0.590861	Not Sig
ENSMUSG00000105516	Gm36823	DOWN	8.28252	-1.17295	0.554682	-2.11464	0.0344608	0.590861	Not Sig
ENSMUSG00000113765	Gm47549	UP	8.00077	0.981984	0.464395	2.11454	0.0344689	0.590861	Not Sig
ENSMUSG00000036661	Dennd3	DOWN	2119.2	-0.250984	0.118899	-2.11091	0.0347804	0.590942	Not Sig
ENSMUSG00000085873	Ttc39aos1	UP	18.6802	0.619803	0.293662	2.1106	0.0348068	0.590942	Not Sig
ENSMUSG00000089755	0610012D04Rik	DOWN	2.85958	-1.3555	0.642176	-2.11079	0.0347902	0.590942	Not Sig
ENSMUSG00000108267	Gm44190	DOWN	5.13284	-1.01053	0.47888	-2.1102	0.0348411	0.591127	Not Sig
ENSMUSG00000028850	Gpatch3	DOWN	35.0621	-0.400521	0.189937	-2.1087	0.0349701	0.591725	Not Sig
ENSMUSG00000049488	Tmem67	UP	314.873	0.230371	0.109228	2.10908	0.0349374	0.591725	Not Sig
ENSMUSG00000070532	Ccdc190	UP	329.779	0.36949	0.175209	2.10885	0.0349579	0.591725	Not Sig
ENSMUSG00000109438	Gm45073	DOWN	48.0499	-0.620037	0.294	-2.10897	0.0349471	0.591725	Not Sig
ENSMUSG00000024697	Gna14	UP	508.121	0.154899	0.0734895	2.10777	0.0350505	0.591746	Not Sig
ENSMUSG00000027669	Gnb4	DOWN	2062.35	-0.24961	0.118429	-2.10768	0.0350585	0.591746	Not Sig
ENSMUSG00000028576	Ift74	UP	257.085	0.277053	0.131482	2.10716	0.0351041	0.591746	Not Sig
ENSMUSG00000031710	Ucp1	DOWN	26.3926	-2.09872	0.995646	-2.1079	0.0350399	0.591746	Not Sig
ENSMUSG00000089343	Gm22667	DOWN	1.81955	-1.68787	0.801056	-2.10706	0.0351121	0.591746	Not Sig
ENSMUSG00000104028	Gm5851	UP	3.00787	1.91799	0.910193	2.10724	0.0350972	0.591746	Not Sig
ENSMUSG00000052951	C130021I20Rik	DOWN	3.25285	-1.59965	0.759392	-2.10648	0.0351624	0.592198	Not Sig
ENSMUSG00000001017	Chtop	DOWN	3119.46	-0.0999559	0.047589	-2.1004	0.0356939	0.592743	Not Sig
ENSMUSG00000012350	Ehf	UP	823.929	0.296714	0.141524	2.09657	0.036032	0.592743	Not Sig
ENSMUSG00000015947	Fcgr1	DOWN	88.0052	-0.527049	0.251278	-2.09747	0.035952	0.592743	Not Sig
ENSMUSG00000021236	Entpd5	UP	1510.34	0.168914	0.0803108	2.10326	0.0354434	0.592743	Not Sig
ENSMUSG00000022946	Dop1b	UP	2590.04	0.17526	0.0836544	2.09505	0.0361666	0.592743	Not Sig
ENSMUSG00000023845	Lnpep	DOWN	4351.03	-0.310381	0.148095	-2.09582	0.0360983	0.592743	Not Sig
ENSMUSG00000023852	Chd1	DOWN	1831.35	-0.213282	0.10149	-2.10152	0.0355958	0.592743	Not Sig
ENSMUSG00000024410	Rmc1	UP	672.295	0.171509	0.0814669	2.10526	0.0352685	0.592743	Not Sig
ENSMUSG00000025068	Gsto1	UP	1471.59	0.25442	0.121289	2.09764	0.0359365	0.592743	Not Sig
ENSMUSG00000028106	Rprd2	DOWN	1876.38	-0.304032	0.144662	-2.10167	0.035582	0.592743	Not Sig
ENSMUSG00000028753	Vwa5b1	UP	3.93331	1.66324	0.790908	2.10295	0.0354701	0.592743	Not Sig
ENSMUSG00000029335	Bmp3	UP	1882.07	0.243977	0.116484	2.09451	0.036215	0.592743	Not Sig
ENSMUSG00000031089	Slc6a14	UP	2120	0.280705	0.13384	2.09731	0.0359658	0.592743	Not Sig
ENSMUSG00000031557	Plekha2	DOWN	1909.4	-0.302489	0.144069	-2.0996	0.0357636	0.592743	Not Sig
ENSMUSG00000031574	Star	DOWN	40.1507	-0.622595	0.295975	-2.10354	0.0354184	0.592743	Not Sig
ENSMUSG00000031980	Agt	DOWN	7.79296	-0.689185	0.327354	-2.10532	0.0352636	0.592743	Not Sig
ENSMUSG00000032060	Cryab	UP	4292.31	0.237818	0.113132	2.10213	0.0355419	0.592743	Not Sig
ENSMUSG00000032494	Tdgf1	DOWN	4.75675	-1.01067	0.481875	-2.09737	0.0359605	0.592743	Not Sig
ENSMUSG00000044708	Kcnj10	UP	51.0173	0.356732	0.170271	2.09509	0.0361634	0.592743	Not Sig
ENSMUSG00000048922	Cdca2	DOWN	30.7048	-0.604797	0.288775	-2.09435	0.0362285	0.592743	Not Sig
ENSMUSG00000051146	Camk2n2	UP	69.4546	0.320489	0.152491	2.10169	0.0355809	0.592743	Not Sig
ENSMUSG00000051444	Bbs12	UP	87.7023	0.290758	0.138698	2.09634	0.0360522	0.592743	Not Sig
ENSMUSG00000051550	Zfp579	UP	440.857	0.263408	0.125381	2.10086	0.035653	0.592743	Not Sig
ENSMUSG00000052221	Ppp1r36	UP	111.329	0.337379	0.161089	2.09437	0.0362273	0.592743	Not Sig
ENSMUSG00000054648	Zfp869	DOWN	619.883	-0.211467	0.100497	-2.10421	0.0353599	0.592743	Not Sig
ENSMUSG00000056498	Tmem154	DOWN	655.323	-0.357832	0.170557	-2.09802	0.0359031	0.592743	Not Sig
ENSMUSG00000057706	Mex3b	UP	59.0655	0.279139	0.133148	2.09645	0.0360423	0.592743	Not Sig
ENSMUSG00000074653	Lrrc31	UP	8.34396	1.08309	0.517122	2.09446	0.0362186	0.592743	Not Sig
ENSMUSG00000078451	Ppil6	UP	282.753	0.339669	0.161695	2.10068	0.035669	0.592743	Not Sig
ENSMUSG00000080848	Gm9385	DOWN	2352.36	-0.246775	0.117675	-2.09708	0.0359861	0.592743	Not Sig
ENSMUSG00000080977	Gm13772	UP	232.838	0.24879	0.118343	2.10229	0.0355283	0.592743	Not Sig
ENSMUSG00000085250	Gm15234	DOWN	4.99956	-0.779197	0.371389	-2.09806	0.0358996	0.592743	Not Sig
ENSMUSG00000087485	Gm13383	DOWN	1.32576	-1.80996	0.860014	-2.10457	0.035329	0.592743	Not Sig
ENSMUSG00000103252	Gm37521	DOWN	16.5314	-0.533289	0.253372	-2.10476	0.0353118	0.592743	Not Sig
ENSMUSG00000104046	Gm37567	UP	250.1	0.221763	0.105408	2.10386	0.0353905	0.592743	Not Sig
ENSMUSG00000104863	Gm49347	DOWN	28.9217	-0.727729	0.346971	-2.09738	0.03596	0.592743	Not Sig
ENSMUSG00000105084	Gm43365	DOWN	5.69001	-0.934651	0.445925	-2.09598	0.0360839	0.592743	Not Sig
ENSMUSG00000105842	Gm43329	DOWN	19.7185	-0.537365	0.255907	-2.09985	0.0357424	0.592743	Not Sig
ENSMUSG00000106666	Gm43587	UP	169.919	0.198261	0.0942642	2.10325	0.035444	0.592743	Not Sig
ENSMUSG00000108591	Particl	UP	93.5568	0.340516	0.162188	2.09951	0.0357722	0.592743	Not Sig
ENSMUSG00000108685	Gm45149	DOWN	1.67718	-1.79319	0.855595	-2.09584	0.0360966	0.592743	Not Sig
ENSMUSG00000112341	Gm4796	UP	1.61061	1.88179	0.896594	2.09882	0.0358331	0.592743	Not Sig
ENSMUSG00000112532	Gm36283	UP	2.74675	1.93577	0.920551	2.10284	0.0354796	0.592743	Not Sig
ENSMUSG00000115102	Gm49270	DOWN	1.74251	-1.46079	0.694637	-2.10296	0.0354691	0.592743	Not Sig
ENSMUSG00000007659	Bcl2l1	DOWN	1136.59	-0.249807	0.119464	-2.09106	0.0365225	0.59414	Not Sig
ENSMUSG00000021258	Ccnk	UP	630.163	0.155442	0.0743325	2.09117	0.0365128	0.59414	Not Sig
ENSMUSG00000031129	Slc9a9	DOWN	202.385	-0.191099	0.0913294	-2.09242	0.0364014	0.59414	Not Sig
ENSMUSG00000035539	Ccdc180	UP	220.995	0.427693	0.204574	2.09066	0.0365589	0.59414	Not Sig
ENSMUSG00000051506	Wdfy4	DOWN	870.851	-0.455665	0.217835	-2.09179	0.0364575	0.59414	Not Sig
ENSMUSG00000072972	Adam4	DOWN	18.8736	-0.605744	0.289645	-2.09133	0.0364984	0.59414	Not Sig
ENSMUSG00000078945	Naip2	DOWN	185.66	-0.252109	0.120612	-2.09026	0.0365948	0.59414	Not Sig
ENSMUSG00000081788	Gm5898	DOWN	42.6482	-0.410426	0.19626	-2.09124	0.0365068	0.59414	Not Sig
ENSMUSG00000091358	Speer5-ps1	DOWN	16.5122	-0.459293	0.219588	-2.09161	0.0364733	0.59414	Not Sig
ENSMUSG00000098238	Gm8756	UP	5.22971	0.960291	0.459286	2.09083	0.0365429	0.59414	Not Sig
ENSMUSG00000102556	Gm37569	DOWN	2.92607	-1.13422	0.542616	-2.09029	0.0365918	0.59414	Not Sig
ENSMUSG00000114014	Gm48350	DOWN	12.8485	-0.524611	0.250981	-2.09024	0.0365965	0.59414	Not Sig
ENSMUSG00000001420	Tmem79	UP	58.9462	0.36933	0.177121	2.08519	0.0370524	0.595146	Not Sig
ENSMUSG00000018238	Gdf9	DOWN	13.7813	-0.755265	0.361944	-2.08669	0.0369158	0.595146	Not Sig
ENSMUSG00000020847	Rph3al	UP	364.106	0.202391	0.0969466	2.08766	0.0368288	0.595146	Not Sig
ENSMUSG00000024472	Dcp2	DOWN	1142.58	-0.186604	0.0894166	-2.08691	0.0368963	0.595146	Not Sig
ENSMUSG00000026831	1700007K13Rik	UP	465.086	0.407558	0.195285	2.087	0.0368886	0.595146	Not Sig
ENSMUSG00000028282	Casp8ap2	UP	508.42	0.405429	0.194449	2.08502	0.0370678	0.595146	Not Sig
ENSMUSG00000028467	Gba2	UP	184.03	0.231989	0.111288	2.08459	0.0371067	0.595146	Not Sig
ENSMUSG00000029810	Tmem176b	UP	3938.58	0.238089	0.11415	2.08576	0.0370007	0.595146	Not Sig
ENSMUSG00000073096	Lrrc61	UP	169.289	0.300574	0.143905	2.08869	0.0367355	0.595146	Not Sig
ENSMUSG00000073856	Iqck	UP	96.951	0.290685	0.139175	2.08863	0.0367413	0.595146	Not Sig
ENSMUSG00000078137	Ankrd63	UP	7.88538	0.705844	0.338358	2.08609	0.0369706	0.595146	Not Sig
ENSMUSG00000085081	Rptoros	UP	34.2667	0.417053	0.199766	2.08771	0.0368243	0.595146	Not Sig
ENSMUSG00000089417	Gm22009	DOWN	67.6688	-0.372729	0.1788	-2.08461	0.0371043	0.595146	Not Sig
ENSMUSG00000089682	Bcl2l2	UP	724.858	0.20347	0.0975827	2.0851	0.03706	0.595146	Not Sig
ENSMUSG00000105341	Gm43817	DOWN	5.35122	-0.977567	0.468568	-2.08629	0.0369524	0.595146	Not Sig
ENSMUSG00000107085	Gm42883	DOWN	1.20134	-1.96894	0.943375	-2.08712	0.0368771	0.595146	Not Sig
ENSMUSG00000112319	Gm47221	DOWN	761.934	-0.314608	0.150802	-2.08623	0.0369575	0.595146	Not Sig
ENSMUSG00000113817	Gm21056	DOWN	5.74566	-1.34001	0.641807	-2.08788	0.0368089	0.595146	Not Sig
ENSMUSG00000115784	Gm30929	UP	9.40386	0.688245	0.329654	2.08778	0.0368178	0.595146	Not Sig
ENSMUSG00000062778	Chia1	UP	1002.64	0.215588	0.103443	2.08412	0.0371493	0.595451	Not Sig
ENSMUSG00000022476	Polr3h	DOWN	83.4988	-0.305554	0.146686	-2.08305	0.0372467	0.596352	Not Sig
ENSMUSG00000086807	Platr21	UP	113.274	0.352324	0.169144	2.08298	0.0372528	0.596352	Not Sig
ENSMUSG00000014782	Plekhg4	UP	14.5352	0.790888	0.3798	2.08238	0.037308	0.596857	Not Sig
ENSMUSG00000011034	Slc5a1	UP	85.9262	0.308438	0.148253	2.08048	0.0374811	0.596977	Not Sig
ENSMUSG00000023009	Nckap5l	UP	153.076	0.370052	0.177813	2.08113	0.0374216	0.596977	Not Sig
ENSMUSG00000025002	Cyp2c55	DOWN	1.31853	-1.81458	0.871935	-2.0811	0.0374249	0.596977	Not Sig
ENSMUSG00000025815	Dhtkd1	UP	56.6415	0.62246	0.298999	2.08181	0.0373596	0.596977	Not Sig
ENSMUSG00000093355	Snora26	DOWN	24.4621	-0.647016	0.310941	-2.08083	0.037449	0.596977	Not Sig
ENSMUSG00000100706	Gm19744	DOWN	3.82916	-1.91458	0.920238	-2.08053	0.0374767	0.596977	Not Sig
ENSMUSG00000103183	Gm37090	UP	47.8108	0.330356	0.158699	2.08165	0.0373746	0.596977	Not Sig
ENSMUSG00000100720	Gm10075	DOWN	6.09645	-6.15397	2.95914	-2.07965	0.0375578	0.597821	Not Sig
ENSMUSG00000094345	Igkv14-126	DOWN	40.6659	-1.24979	0.601049	-2.07935	0.0375855	0.597884	Not Sig
ENSMUSG00000044768	D1Ertd622e	DOWN	849.898	-0.223099	0.107329	-2.07865	0.03765	0.598533	Not Sig
ENSMUSG00000021578	Ccdc127	DOWN	872.107	-0.173451	0.0834684	-2.07804	0.0377057	0.598663	Not Sig
ENSMUSG00000053552	Ebf4	UP	39.7348	0.364734	0.175509	2.07815	0.0376959	0.598663	Not Sig
ENSMUSG00000008307	1700109H08Rik	DOWN	63.8851	-0.578573	0.278463	-2.07774	0.0377335	0.598729	Not Sig
ENSMUSG00000021872	Rnase10	UP	1.67644	1.87239	0.901658	2.07661	0.0378379	0.599644	Not Sig
ENSMUSG00000041984	Rptn	UP	35.5349	0.53629	0.258274	2.07644	0.0378531	0.599644	Not Sig
ENSMUSG00000073403	Gm10499	DOWN	118.151	-0.285913	0.137701	-2.07634	0.0378625	0.599644	Not Sig
ENSMUSG00000110244	Gm2253	DOWN	2.90172	-1.08346	0.521877	-2.07608	0.0378868	0.599652	Not Sig
ENSMUSG00000069833	Ahnak	DOWN	76127.7	-0.236179	0.113795	-2.07549	0.0379415	0.599765	Not Sig
ENSMUSG00000079179	Rab10os	UP	458.691	0.166338	0.080137	2.07568	0.037924	0.599765	Not Sig
ENSMUSG00000066196	Spag8	UP	108.658	0.360517	0.173728	2.07518	0.03797	0.59984	Not Sig
ENSMUSG00000004508	Gab2	DOWN	821.196	-0.24484	0.118034	-2.07432	0.0380499	0.600727	Not Sig
ENSMUSG00000028884	Rpa2	DOWN	208.912	-0.263597	0.127153	-2.07307	0.0381655	0.601037	Not Sig
ENSMUSG00000037336	Mfsd2b	DOWN	109.255	-0.301201	0.145309	-2.07282	0.0381887	0.601037	Not Sig
ENSMUSG00000038801	Scgb1c1	UP	543.062	0.239707	0.115635	2.07296	0.038176	0.601037	Not Sig
ENSMUSG00000062866	Phactr2	DOWN	4650.89	-0.171408	0.0826714	-2.07337	0.038138	0.601037	Not Sig
ENSMUSG00000110569	Gm18860	DOWN	26.7203	-0.385904	0.186096	-2.07368	0.0381089	0.601037	Not Sig
ENSMUSG00000109929	Gm45268	DOWN	11.395	-0.616626	0.297563	-2.07225	0.0382417	0.601496	Not Sig
ENSMUSG00000039639	Kcne1	UP	1.6941	1.92763	0.93097	2.07057	0.0383994	0.6036	Not Sig
ENSMUSG00000058669	Nkx2-9	UP	1.39144	2.10133	1.01524	2.06977	0.0384735	0.604388	Not Sig
ENSMUSG00000008384	Sertad1	DOWN	530.75	-0.337535	0.163211	-2.06809	0.0386312	0.605358	Not Sig
ENSMUSG00000086937	Gm15063	DOWN	2.27079	-1.23772	0.598386	-2.06844	0.0385989	0.605358	Not Sig
ENSMUSG00000116725	Gm29686	UP	1.95954	1.66728	0.805909	2.06881	0.0385636	0.605358	Not Sig
ENSMUSG00000059586	Nsmce2	UP	561.013	0.14898	0.0720734	2.06706	0.0387284	0.606128	Not Sig
ENSMUSG00000107749	Gm44321	DOWN	45.8169	-0.341158	0.16503	-2.06725	0.0387109	0.606128	Not Sig
ENSMUSG00000020649	Rrm2	DOWN	132.222	-0.309169	0.149604	-2.06659	0.0387731	0.606404	Not Sig
ENSMUSG00000038642	Ctss	DOWN	2709.42	-0.322606	0.156161	-2.06586	0.0388421	0.606404	Not Sig
ENSMUSG00000084910	C630043F03Rik	UP	82.7771	0.298717	0.144562	2.06636	0.0387943	0.606404	Not Sig
ENSMUSG00000109675	Nxpe1-ps	UP	4.78994	0.998778	0.483418	2.06608	0.0388211	0.606404	Not Sig
ENSMUSG00000023966	Rsph9	UP	116.651	0.288329	0.139608	2.06527	0.0388972	0.606888	Not Sig
ENSMUSG00000053644	Aldh7a1	UP	724.54	0.214265	0.103777	2.06467	0.0389545	0.607406	Not Sig
ENSMUSG00000009621	Vav2	DOWN	824.476	-0.430145	0.208529	-2.06276	0.0391352	0.607709	Not Sig
ENSMUSG00000015467	Egfl8	DOWN	29.0049	-0.37593	0.182346	-2.06163	0.0392428	0.607709	Not Sig
ENSMUSG00000021375	Kif13a	DOWN	1944.63	-0.195971	0.0951233	-2.06018	0.0393817	0.607709	Not Sig
ENSMUSG00000022681	Ntan1	DOWN	861.232	-0.147946	0.0717912	-2.06078	0.0393244	0.607709	Not Sig
ENSMUSG00000023367	Tmem176a	UP	4642.54	0.137138	0.0665534	2.06058	0.0393435	0.607709	Not Sig
ENSMUSG00000032500	Dclk3	UP	31.761	0.438465	0.212472	2.06364	0.0390522	0.607709	Not Sig
ENSMUSG00000040367	Lrrd1	DOWN	13.7253	-0.744234	0.361039	-2.06137	0.0392682	0.607709	Not Sig
ENSMUSG00000040463	Mybbp1a	UP	939.675	0.24254	0.117701	2.06066	0.0393358	0.607709	Not Sig
ENSMUSG00000048747	E130114P18Rik	DOWN	3.05454	-1.42993	0.693604	-2.0616	0.0392459	0.607709	Not Sig
ENSMUSG00000053161	Daw1	UP	59.7797	0.43908	0.21295	2.06189	0.0392179	0.607709	Not Sig
ENSMUSG00000054850	Smim10l2a	UP	10.8078	0.680217	0.329896	2.06192	0.0392158	0.607709	Not Sig
ENSMUSG00000054893	Zfp667	UP	114.867	0.223177	0.108157	2.06347	0.0390682	0.607709	Not Sig
ENSMUSG00000055900	Tmem69	UP	253.209	0.178415	0.0866024	2.06016	0.0393834	0.607709	Not Sig
ENSMUSG00000064065	Ipcef1	DOWN	135.984	-0.37825	0.183504	-2.06126	0.0392781	0.607709	Not Sig
ENSMUSG00000068324	Gm10029	DOWN	1.80336	-2.09497	1.01576	-2.06246	0.0391639	0.607709	Not Sig
ENSMUSG00000075389	2810410L24Rik	UP	103.628	0.526243	0.255124	2.06269	0.039142	0.607709	Not Sig
ENSMUSG00000076534	Igkv12-89	UP	36.9485	1.38569	0.671345	2.06405	0.0390133	0.607709	Not Sig
ENSMUSG00000024925	Rnaseh2c	UP	171.139	0.277251	0.134664	2.05884	0.0395097	0.60829	Not Sig
ENSMUSG00000039671	Zmynd8	DOWN	1291.22	-0.168887	0.0820297	-2.05885	0.0395082	0.60829	Not Sig
ENSMUSG00000058443	Rpl10-ps3	UP	7441.67	0.306497	0.148875	2.05876	0.0395175	0.60829	Not Sig
ENSMUSG00000113196	D230049E03Rik	DOWN	17.8669	-0.554574	0.269352	-2.05892	0.0395021	0.60829	Not Sig
ENSMUSG00000103614	Gm37949	DOWN	26.5584	-0.523163	0.254172	-2.0583	0.0395609	0.608587	Not Sig
ENSMUSG00000026390	Marco	UP	125.217	0.598253	0.290698	2.05799	0.0395911	0.60868	Not Sig
ENSMUSG00000071550	Cfap44	UP	718.833	0.284837	0.138434	2.05757	0.0396311	0.608924	Not Sig
ENSMUSG00000006307	Kmt2b	UP	833.757	0.205105	0.0997915	2.05533	0.0398468	0.609249	Not Sig
ENSMUSG00000018548	Trim37	UP	657.373	0.233932	0.113842	2.05488	0.0398908	0.609249	Not Sig
ENSMUSG00000022388	Ttll8	UP	22.1563	0.467285	0.227315	2.05567	0.0398143	0.609249	Not Sig
ENSMUSG00000024430	Cabyr	DOWN	3.76264	-0.892701	0.43468	-2.0537	0.0400049	0.609249	Not Sig
ENSMUSG00000025086	Trub1	DOWN	457.045	-0.761661	0.370904	-2.05353	0.0400216	0.609249	Not Sig
ENSMUSG00000028249	Sdcbp	UP	6719.28	0.168437	0.0820377	2.05317	0.040056	0.609249	Not Sig
ENSMUSG00000028583	Pdpn	UP	5223.36	0.216136	0.105219	2.05416	0.0399603	0.609249	Not Sig
ENSMUSG00000033931	Rbm34	UP	288.504	0.222429	0.108298	2.05385	0.0399897	0.609249	Not Sig
ENSMUSG00000037683	Armc3	UP	176.31	0.343792	0.167336	2.0545	0.0399277	0.609249	Not Sig
ENSMUSG00000039062	Anpep	UP	654.305	0.309414	0.150517	2.05567	0.0398141	0.609249	Not Sig
ENSMUSG00000039883	Lrrc17	UP	100.234	0.381	0.185279	2.05636	0.0397479	0.609249	Not Sig
ENSMUSG00000040481	Bptf	DOWN	3789.79	-0.177289	0.0862666	-2.05512	0.0398671	0.609249	Not Sig
ENSMUSG00000052631	Sh2d6	UP	1.6552	2.17078	1.05744	2.05285	0.0400869	0.609249	Not Sig
ENSMUSG00000056596	Trnp1	UP	87.8551	0.312736	0.152332	2.05299	0.0400735	0.609249	Not Sig
ENSMUSG00000074415	Mir100hg	UP	617.667	0.445129	0.216504	2.05598	0.039784	0.609249	Not Sig
ENSMUSG00000081787	Gm13991	UP	6.6225	6.1056	2.97085	2.05517	0.0398628	0.609249	Not Sig
ENSMUSG00000095170	Ighv8-11	UP	18.7715	0.913868	0.444834	2.0544	0.0399368	0.609249	Not Sig
ENSMUSG00000104728	Gm42462	DOWN	7.17063	-0.656405	0.319247	-2.05611	0.0397724	0.609249	Not Sig
ENSMUSG00000002847	Pla1a	UP	39.6172	0.550524	0.268357	2.05146	0.0402225	0.609989	Not Sig
ENSMUSG00000017144	Rnd3	UP	351.111	0.20621	0.100548	2.05086	0.0402807	0.609989	Not Sig
ENSMUSG00000020363	Gfpt2	DOWN	276.869	-0.310753	0.151494	-2.05126	0.0402412	0.609989	Not Sig
ENSMUSG00000026104	Stat1	DOWN	2630.54	-0.44684	0.217797	-2.05164	0.0402047	0.609989	Not Sig
ENSMUSG00000027787	Nmd3	UP	433.806	0.171164	0.0834591	2.05087	0.0402798	0.609989	Not Sig
ENSMUSG00000055835	Zfp1	UP	158.127	0.185811	0.0905948	2.05101	0.0402655	0.609989	Not Sig
ENSMUSG00000099137	Gm10603	UP	30.5017	0.528121	0.257634	2.04989	0.0403751	0.611052	Not Sig
ENSMUSG00000031642	Sh3rf1	DOWN	558.259	-0.180986	0.088327	-2.04905	0.0404573	0.611353	Not Sig
ENSMUSG00000043441	Gpr149	DOWN	2.60725	-1.80823	0.882571	-2.04883	0.040479	0.611353	Not Sig
ENSMUSG00000051166	Eml5	UP	232.143	0.313559	0.153042	2.04883	0.0404783	0.611353	Not Sig
ENSMUSG00000066191	Anks6	DOWN	56.0985	-0.401831	0.19614	-2.0487	0.0404919	0.611353	Not Sig
ENSMUSG00000032690	Oas2	DOWN	150.106	-0.30596	0.149401	-2.04792	0.040568	0.611404	Not Sig
ENSMUSG00000040329	Il7	UP	98.6888	0.213014	0.104015	2.04792	0.0405678	0.611404	Not Sig
ENSMUSG00000114501	Gm48582	DOWN	48.8555	-0.466632	0.227855	-2.04793	0.0405669	0.611404	Not Sig
ENSMUSG00000101225	1700008J07Rik	UP	60.907	0.266404	0.130157	2.0468	0.0406781	0.612697	Not Sig
ENSMUSG00000027091	Zc3h15	DOWN	1324.4	-0.10108	0.0494029	-2.04604	0.0407526	0.612722	Not Sig
ENSMUSG00000085890	Tnfsf13os	UP	5.90828	0.906257	0.442923	2.04608	0.0407484	0.612722	Not Sig
ENSMUSG00000110556	Gm45762	DOWN	6.78945	-0.870967	0.42559	-2.04649	0.0407079	0.612722	Not Sig
ENSMUSG00000049969	Plekhf2	DOWN	1811.29	-0.283577	0.138629	-2.04559	0.0407969	0.613022	Not Sig
ENSMUSG00000065907	Gm26108	DOWN	1.5295	-1.63914	0.80151	-2.04506	0.0408489	0.613074	Not Sig
ENSMUSG00000097239	Gm27029	UP	70.454	0.735694	0.359739	2.04508	0.0408473	0.613074	Not Sig
ENSMUSG00000111044	Gm47106	DOWN	474.242	-0.366652	0.179338	-2.04448	0.0409064	0.613572	Not Sig
ENSMUSG00000040856	Dlk1	UP	8.04275	1.70911	0.836247	2.04378	0.0409752	0.613768	Not Sig
ENSMUSG00000042087	4933440N22Rik	UP	19.793	0.548502	0.268489	2.04292	0.0410599	0.613768	Not Sig
ENSMUSG00000057778	Cyb5d2	UP	215.94	0.205	0.100346	2.04294	0.0410579	0.613768	Not Sig
ENSMUSG00000081480	Gm13608	DOWN	3.09888	-1.30447	0.638422	-2.04327	0.0410262	0.613768	Not Sig
ENSMUSG00000087390	Gm7598	UP	23.8646	0.461954	0.226132	2.04285	0.0410673	0.613768	Not Sig
ENSMUSG00000103897	Pcdhga8	DOWN	56.8942	-0.391271	0.191428	-2.04396	0.0409576	0.613768	Not Sig
ENSMUSG00000116004	Gm49539	UP	11.8282	0.82725	0.404994	2.04262	0.0410898	0.613768	Not Sig
ENSMUSG00000106024	A530083M17Rik	DOWN	6.30812	-0.743902	0.364254	-2.04226	0.0411257	0.613941	Not Sig
ENSMUSG00000041729	Coro2b	DOWN	890.529	-0.384271	0.188233	-2.04146	0.0412051	0.614763	Not Sig
ENSMUSG00000026102	Inpp1	DOWN	611.663	-0.325257	0.159428	-2.04014	0.041336	0.615072	Not Sig
ENSMUSG00000030737	Slco2b1	DOWN	284.289	-0.259893	0.127431	-2.03947	0.0414031	0.615072	Not Sig
ENSMUSG00000036160	Surf6	UP	191.491	0.285242	0.13984	2.03977	0.0413729	0.615072	Not Sig
ENSMUSG00000036208	Nepro	DOWN	150.339	-0.309449	0.151708	-2.03977	0.0413737	0.615072	Not Sig
ENSMUSG00000039810	Zc3h10	DOWN	208.564	-0.228152	0.111848	-2.03985	0.0413656	0.615072	Not Sig
ENSMUSG00000045248	Med26	UP	191.916	0.215638	0.105763	2.03888	0.0414624	0.615072	Not Sig
ENSMUSG00000051906	Cd209f	DOWN	53.4739	-0.517312	0.253733	-2.0388	0.0414696	0.615072	Not Sig
ENSMUSG00000064280	Ccdc146	UP	111.845	0.296425	0.145376	2.03902	0.0414483	0.615072	Not Sig
ENSMUSG00000076665	Ighv7-1	DOWN	6.83141	-1.75676	0.861287	-2.03969	0.0413814	0.615072	Not Sig
ENSMUSG00000098973	Mir6236	DOWN	7793.79	-0.333798	0.163626	-2.04001	0.0413492	0.615072	Not Sig
ENSMUSG00000046152	Fut10	DOWN	99.3968	-0.215524	0.105778	-2.03752	0.0415978	0.61661	Not Sig
ENSMUSG00000022159	Rab2b	UP	683.361	0.153611	0.0754207	2.03672	0.041678	0.617074	Not Sig
ENSMUSG00000035517	Tdrd7	UP	885.276	0.173006	0.0849428	2.03674	0.0416764	0.617074	Not Sig
ENSMUSG00000043122	A530016L24Rik	DOWN	81.5424	-0.361343	0.177467	-2.03611	0.0417392	0.617617	Not Sig
ENSMUSG00000003545	Fosb	DOWN	572.143	-0.658822	0.323725	-2.03513	0.0418379	0.617629	Not Sig
ENSMUSG00000028699	Tspan1	UP	819.743	0.299931	0.147359	2.03537	0.0418135	0.617629	Not Sig
ENSMUSG00000048330	Ric3	DOWN	279.942	-0.238388	0.117119	-2.03544	0.0418069	0.617629	Not Sig
ENSMUSG00000053980	Gm9930	DOWN	1.86047	-1.37629	0.676116	-2.03558	0.0417922	0.617629	Not Sig
ENSMUSG00000030104	Edem1	DOWN	1655.8	-0.267409	0.131432	-2.03458	0.0418929	0.617963	Not Sig
ENSMUSG00000050270	Tmem220	UP	97.4917	0.244429	0.120147	2.03442	0.0419095	0.617963	Not Sig
ENSMUSG00000090336	Cfap97d2	UP	130.885	0.413495	0.20342	2.03272	0.042081	0.620129	Not Sig
ENSMUSG00000033453	Adamts15	DOWN	991.314	-0.437311	0.215164	-2.03245	0.0421078	0.620162	Not Sig
ENSMUSG00000109803	Gm45604	UP	2.73726	1.25023	0.615367	2.03169	0.042185	0.620937	Not Sig
ENSMUSG00000010136	Pifo	UP	271.986	0.295691	0.145628	2.03046	0.0423103	0.622114	Not Sig
ENSMUSG00000019467	Arhgef25	DOWN	293.285	-0.240728	0.118569	-2.03028	0.0423283	0.622114	Not Sig
ENSMUSG00000110141	Gm45684	DOWN	9.43926	-0.616228	0.303535	-2.03017	0.042339	0.622114	Not Sig
ENSMUSG00000104528	Gm43314	UP	12.4774	0.584435	0.28793	2.02978	0.0423784	0.622331	Not Sig
ENSMUSG00000114409	Gm9042	DOWN	2.10848	-1.44126	0.710193	-2.0294	0.0424177	0.622546	Not Sig
ENSMUSG00000047330	Kcne4	DOWN	238.388	-0.461186	0.227308	-2.0289	0.0424683	0.622926	Not Sig
ENSMUSG00000004709	Cd244a	DOWN	82.8184	-0.430373	0.212554	-2.02477	0.042891	0.623338	Not Sig
ENSMUSG00000022124	Fbxl3	DOWN	2611.78	-0.228104	0.112563	-2.02645	0.0427186	0.623338	Not Sig
ENSMUSG00000025340	Rabgef1	DOWN	1263.4	-0.139949	0.0691293	-2.02445	0.0429243	0.623338	Not Sig
ENSMUSG00000035266	Helq	UP	198.637	0.285905	0.141235	2.02432	0.0429377	0.623338	Not Sig
ENSMUSG00000036924	Cst13	UP	4.10275	1.04131	0.513709	2.02704	0.0426585	0.623338	Not Sig
ENSMUSG00000038331	Satb2	UP	45.9871	0.287583	0.141908	2.02654	0.0427091	0.623338	Not Sig
ENSMUSG00000059146	Ntrk3	DOWN	243.366	-0.712663	0.352015	-2.02452	0.0429162	0.623338	Not Sig
ENSMUSG00000064966	Snord15b	DOWN	149.94	-0.730197	0.360646	-2.02469	0.0428992	0.623338	Not Sig
ENSMUSG00000066491	Cox6c2	UP	2184.99	0.23481	0.115984	2.0245	0.0429184	0.623338	Not Sig
ENSMUSG00000078920	Ifi47	DOWN	829.63	-0.500384	0.24681	-2.0274	0.0426214	0.623338	Not Sig
ENSMUSG00000081255	Gm5380	DOWN	5.46981	-0.979438	0.483845	-2.02428	0.0429411	0.623338	Not Sig
ENSMUSG00000089542	Gm25835	DOWN	22.3347	-0.598239	0.295379	-2.02533	0.0428338	0.623338	Not Sig
ENSMUSG00000092607	Scnm1	UP	448.861	0.146204	0.0720937	2.02797	0.0425631	0.623338	Not Sig
ENSMUSG00000097330	Gm26672	UP	12.1607	0.531466	0.262024	2.02831	0.0425285	0.623338	Not Sig
ENSMUSG00000103324	Gm37402	DOWN	2.64889	-0.998761	0.493347	-2.02446	0.0429228	0.623338	Not Sig
ENSMUSG00000106560	Gm43119	DOWN	1.8994	-1.49849	0.739796	-2.02554	0.0428117	0.623338	Not Sig
ENSMUSG00000110156	Gm42067	UP	18.5063	0.634759	0.31327	2.02623	0.0427408	0.623338	Not Sig
ENSMUSG00000115249	Gm49085	DOWN	6.49783	-0.729002	0.360025	-2.02486	0.0428813	0.623338	Not Sig
ENSMUSG00000026303	Mlph	UP	287.639	0.2609	0.128946	2.02332	0.0430404	0.623702	Not Sig
ENSMUSG00000029125	Stx18	DOWN	299.737	-0.182498	0.0901887	-2.02351	0.0430209	0.623702	Not Sig
ENSMUSG00000035891	Cerk	DOWN	662.114	-0.208746	0.103155	-2.02362	0.043009	0.623702	Not Sig
ENSMUSG00000006345	Ggt1	UP	39.3133	0.394755	0.195169	2.02263	0.0431112	0.623826	Not Sig
ENSMUSG00000028763	Hspg2	UP	2901.95	0.302519	0.149576	2.02252	0.0431231	0.623826	Not Sig
ENSMUSG00000083863	Gm13341	UP	48.907	0.408109	0.20174	2.02294	0.0430791	0.623826	Not Sig
ENSMUSG00000029417	Cxcl9	DOWN	40.218	-0.81201	0.401572	-2.02207	0.0431686	0.624127	Not Sig
ENSMUSG00000014686	Ceacam16	UP	5.26988	1.32855	0.657593	2.02032	0.0433501	0.624227	Not Sig
ENSMUSG00000025958	Creb1	DOWN	2014.3	-0.232863	0.115242	-2.02065	0.0433157	0.624227	Not Sig
ENSMUSG00000026727	Rsu1	UP	2416.09	0.280752	0.138907	2.02114	0.043265	0.624227	Not Sig
ENSMUSG00000028971	Cort	UP	4.58247	1.24426	0.615912	2.02019	0.0433634	0.624227	Not Sig
ENSMUSG00000037519	Ppfia1	UP	878.857	0.174798	0.0865298	2.0201	0.0433735	0.624227	Not Sig
ENSMUSG00000076587	Igkv6-20	DOWN	23.3549	-0.726413	0.359536	-2.02042	0.0433401	0.624227	Not Sig
ENSMUSG00000110386	Gm42031	DOWN	101.201	-0.295747	0.146311	-2.02135	0.0432432	0.624227	Not Sig
ENSMUSG00000113061	Rps18-ps5	DOWN	3750.64	-0.275312	0.13625	-2.02064	0.0433172	0.624227	Not Sig
ENSMUSG00000037325	Bbs7	UP	213.898	0.218918	0.108412	2.01931	0.043455	0.624721	Not Sig
ENSMUSG00000048520	Fbxl13	UP	90.8793	0.343572	0.170177	2.0189	0.0434972	0.624721	Not Sig
ENSMUSG00000054509	Parp4	UP	1780.36	0.175883	0.0871221	2.01881	0.0435068	0.624721	Not Sig
ENSMUSG00000106940	Gm42930	DOWN	8.73902	-0.712804	0.353025	-2.01913	0.0434736	0.624721	Not Sig
ENSMUSG00000001027	Scn4a	DOWN	21.9927	-0.858234	0.425366	-2.01764	0.0436289	0.625051	Not Sig
ENSMUSG00000027883	Gpsm2	UP	477.04	0.51427	0.254879	2.01771	0.043622	0.625051	Not Sig
ENSMUSG00000033032	Afap1l1	DOWN	3560.83	-0.123425	0.0611658	-2.01788	0.0436037	0.625051	Not Sig
ENSMUSG00000040857	Erf	DOWN	374.483	-0.256989	0.127353	-2.01793	0.0435988	0.625051	Not Sig
ENSMUSG00000057596	Trim30d	DOWN	9.12853	-1.09898	0.544943	-2.0167	0.0437273	0.625814	Not Sig
ENSMUSG00000094320	Chchd2-ps	UP	1.41716	2.17423	1.07814	2.01665	0.0437318	0.625814	Not Sig
ENSMUSG00000030088	Aldh1l1	DOWN	205.429	-0.301252	0.149441	-2.01586	0.0438143	0.626284	Not Sig
ENSMUSG00000080904	Gm11966	UP	349.792	0.265962	0.131919	2.01609	0.0437901	0.626284	Not Sig
ENSMUSG00000061959	Ces1e	UP	199.21	0.234441	0.116331	2.01529	0.0438747	0.626792	Not Sig
ENSMUSG00000037287	Tbcel	DOWN	1391.28	-0.224057	0.111273	-2.01358	0.0440539	0.628285	Not Sig
ENSMUSG00000040746	Rnf167	DOWN	1228.51	-0.178863	0.0888249	-2.01366	0.0440453	0.628285	Not Sig
ENSMUSG00000063316	Rpl27	DOWN	57.6567	-0.607439	0.301613	-2.01397	0.0440126	0.628285	Not Sig
ENSMUSG00000037418	Best1	DOWN	2.96056	-1.9293	0.958885	-2.01202	0.0442176	0.629197	Not Sig
ENSMUSG00000041986	Elmod1	UP	248.332	0.301069	0.149597	2.01253	0.0441639	0.629197	Not Sig
ENSMUSG00000102037	Bcl2a1a	DOWN	339.384	-0.455804	0.226532	-2.0121	0.0442097	0.629197	Not Sig
ENSMUSG00000107576	Gm44093	UP	5.32004	1.32118	0.656567	2.01226	0.0441926	0.629197	Not Sig
ENSMUSG00000025420	Katnal2	UP	38.3842	0.442807	0.220168	2.01122	0.0443019	0.629332	Not Sig
ENSMUSG00000039917	Rhbdd2	UP	578.051	0.175649	0.0873342	2.01122	0.0443019	0.629332	Not Sig
ENSMUSG00000098320	Vis1	DOWN	2.93358	-1.14518	0.569269	-2.01167	0.0442547	0.629332	Not Sig
ENSMUSG00000042581	Thsd7b	DOWN	10.4887	-0.689238	0.342875	-2.01017	0.0444128	0.630552	Not Sig
ENSMUSG00000065767	Gm23849	DOWN	2281.82	-0.664094	0.330464	-2.00958	0.0444754	0.630719	Not Sig
ENSMUSG00000073424	Cyp4f15	UP	223.148	0.290013	0.144321	2.0095	0.0444842	0.630719	Not Sig
ENSMUSG00000109482	Gm4756	DOWN	4.43953	-0.844969	0.420518	-2.00935	0.0444996	0.630719	Not Sig
ENSMUSG00000036196	Slc26a8	DOWN	5.52571	-0.795612	0.396047	-2.00888	0.0445495	0.631072	Not Sig
ENSMUSG00000005045	Chd5	DOWN	56.1807	-0.712267	0.354644	-2.0084	0.0446011	0.631138	Not Sig
ENSMUSG00000113255	Tes3-ps	UP	38.4611	0.495874	0.246904	2.00837	0.0446042	0.631138	Not Sig
ENSMUSG00000025377	Tepsin	UP	213.568	0.22844	0.113782	2.00769	0.0446762	0.631802	Not Sig
ENSMUSG00000036752	Tubb4b	UP	2550.51	0.192017	0.0956921	2.00662	0.0447905	0.632725	Not Sig
ENSMUSG00000067608	Pcna-ps2	UP	2.38061	2.30155	1.14699	2.00661	0.0447916	0.632725	Not Sig
ENSMUSG00000029126	Nsg1	DOWN	1053.37	-0.233457	0.116376	-2.00606	0.0448503	0.632846	Not Sig
ENSMUSG00000112833	Gm36595	UP	18.943	0.491637	0.245071	2.0061	0.0448456	0.632846	Not Sig
ENSMUSG00000000278	Scpep1	UP	927.075	0.200108	0.0997864	2.00537	0.0449239	0.632874	Not Sig
ENSMUSG00000036667	Tcaf1	DOWN	1040.59	-0.167066	0.0833108	-2.00533	0.0449275	0.632874	Not Sig
ENSMUSG00000103378	Gm37176	DOWN	12.9318	-0.602638	0.300494	-2.00549	0.0449104	0.632874	Not Sig
ENSMUSG00000105283	Gm33370	UP	2.2673	1.29919	0.648052	2.00477	0.0449878	0.633369	Not Sig
ENSMUSG00000055341	Zfp457	UP	43.6767	0.381313	0.190329	2.00344	0.04513	0.633438	Not Sig
ENSMUSG00000067274	Rplp0	DOWN	17085.2	-0.17261	0.086147	-2.00367	0.0451055	0.633438	Not Sig
ENSMUSG00000078915	Hsp25-ps1	UP	1.90924	2.98122	1.48814	2.00332	0.0451433	0.633438	Not Sig
ENSMUSG00000104181	Gm8850	DOWN	6.81232	-0.779417	0.388863	-2.00435	0.0450326	0.633438	Not Sig
ENSMUSG00000105057	Gm40190	DOWN	1.73561	-1.62853	0.812797	-2.00361	0.0451116	0.633438	Not Sig
ENSMUSG00000111212	Gm47087	DOWN	26.46	-0.496401	0.247674	-2.00425	0.0450436	0.633438	Not Sig
ENSMUSG00000000340	Dbt	UP	629.57	0.141112	0.0705157	2.00115	0.0453765	0.633538	Not Sig
ENSMUSG00000002274	Metrn	DOWN	43.39	-0.41656	0.208146	-2.00129	0.0453611	0.633538	Not Sig
ENSMUSG00000018001	Cyth3	DOWN	3440.45	-0.215169	0.107469	-2.00215	0.0452683	0.633538	Not Sig
ENSMUSG00000028133	Rwdd3	UP	129.573	0.32349	0.161514	2.00287	0.0451917	0.633538	Not Sig
ENSMUSG00000049041	Olfr398	DOWN	57.5899	-0.386656	0.19319	-2.00142	0.0453468	0.633538	Not Sig
ENSMUSG00000064899	Snord118	DOWN	2.73523	-1.40748	0.703069	-2.00191	0.045294	0.633538	Not Sig
ENSMUSG00000092083	Kcnb2	UP	15.777	0.55085	0.275266	2.00115	0.0453757	0.633538	Not Sig
ENSMUSG00000107115	Gm43052	DOWN	6.85874	-0.920686	0.459988	-2.00154	0.0453339	0.633538	Not Sig
ENSMUSG00000110504	Gm45797	DOWN	3.43498	-0.959846	0.479541	-2.00159	0.0453283	0.633538	Not Sig
ENSMUSG00000033227	Wnt6	DOWN	2.1278	-1.49952	0.749448	-2.00083	0.0454106	0.633664	Not Sig
ENSMUSG00000054364	Rhob	DOWN	8936.51	-0.20678	0.103379	-2.00021	0.0454774	0.634246	Not Sig
ENSMUSG00000024575	Pde6a	DOWN	10.9127	-0.646327	0.323324	-1.999	0.045608	0.634777	Not Sig
ENSMUSG00000036693	Nop14	DOWN	519.159	-0.174921	0.0875068	-1.99895	0.0456141	0.634777	Not Sig
ENSMUSG00000096111	Gm21917	DOWN	3.75799	-1.13105	0.565729	-1.99928	0.0455779	0.634777	Not Sig
ENSMUSG00000107121	1110006O24Rik	UP	7.00077	0.77282	0.38665	1.99876	0.0456344	0.634777	Not Sig
ENSMUSG00000113476	Gm48309	DOWN	84.2212	-0.545738	0.273047	-1.99869	0.0456414	0.634777	Not Sig
ENSMUSG00000092274	Neat1	UP	30462.6	0.238916	0.119564	1.99822	0.0456924	0.635137	Not Sig
ENSMUSG00000035877	Zhx3	DOWN	1020.88	-0.288974	0.144633	-1.99798	0.0457189	0.635155	Not Sig
ENSMUSG00000031226	Pbdc1	UP	562.077	0.186874	0.0935444	1.9977	0.045749	0.635223	Not Sig
ENSMUSG00000033809	Alg3	UP	156.104	0.297159	0.148781	1.9973	0.0457929	0.635483	Not Sig
ENSMUSG00000026880	Stom	DOWN	1922.98	-0.132888	0.0665451	-1.99696	0.04583	0.635517	Not Sig
ENSMUSG00000098150	4921515E04Rik	DOWN	2.18126	-1.35678	0.679474	-1.99681	0.0458457	0.635517	Not Sig
ENSMUSG00000076746	Trgv6	UP	10.1897	0.808061	0.404787	1.99626	0.0459051	0.635992	Not Sig
ENSMUSG00000031258	Xkrx	DOWN	39.2388	-0.580487	0.290901	-1.99548	0.0459907	0.636129	Not Sig
ENSMUSG00000055991	Zkscan5	DOWN	201.497	-0.336686	0.168698	-1.9958	0.0459558	0.636129	Not Sig
ENSMUSG00000107086	Gm43808	UP	2.45684	1.47594	0.739618	1.99554	0.0459835	0.636129	Not Sig
ENSMUSG00000020395	Itk	DOWN	181.619	-0.341105	0.17103	-1.99442	0.0461063	0.636732	Not Sig
ENSMUSG00000046727	Cystm1	UP	1336.35	0.189307	0.0948996	1.99482	0.046063	0.636732	Not Sig
ENSMUSG00000109719	Gm45266	DOWN	36.6529	-0.498252	0.249827	-1.99439	0.04611	0.636732	Not Sig
ENSMUSG00000081249	Gm11517	DOWN	17.0017	-0.48444	0.242948	-1.99401	0.0461508	0.636946	Not Sig
ENSMUSG00000102940	Gm37551	DOWN	2.66274	-1.19492	0.59946	-1.99333	0.0462255	0.637355	Not Sig
ENSMUSG00000115756	Gm49519	UP	3.72088	1.05178	0.527663	1.99328	0.0462309	0.637355	Not Sig
ENSMUSG00000068231	Vmn1r43	UP	12.2373	0.893416	0.448326	1.99278	0.0462854	0.637758	Not Sig
ENSMUSG00000031639	Tlr3	UP	911.361	0.160642	0.0806443	1.99199	0.0463725	0.638035	Not Sig
ENSMUSG00000035202	Lars2	DOWN	95373.4	-0.293807	0.147526	-1.99156	0.0464197	0.638035	Not Sig
ENSMUSG00000038115	Ano2	DOWN	3.31534	-0.988586	0.496474	-1.99122	0.0464572	0.638035	Not Sig
ENSMUSG00000040729	Cep126	UP	785.223	0.292497	0.146892	1.99124	0.0464551	0.638035	Not Sig
ENSMUSG00000057236	Rbbp4	DOWN	4415.33	-0.183431	0.0920947	-1.99176	0.0463971	0.638035	Not Sig
ENSMUSG00000113752	Gm47817	DOWN	16.4893	-0.585882	0.294166	-1.99167	0.0464069	0.638035	Not Sig
ENSMUSG00000036295	Lrrn3	UP	391.176	0.266498	0.133859	1.99088	0.0464939	0.638191	Not Sig
ENSMUSG00000085519	Gm13703	DOWN	20.2619	-0.475647	0.238945	-1.99061	0.0465233	0.638247	Not Sig
ENSMUSG00000041380	Htr2c	DOWN	36.2268	-0.466964	0.234674	-1.98984	0.0466085	0.638722	Not Sig
ENSMUSG00000079480	Pin4	UP	214.356	0.250626	0.125943	1.98999	0.0465919	0.638722	Not Sig
ENSMUSG00000102307	Gm38194	DOWN	713.81	-0.411108	0.206668	-1.98922	0.0466766	0.639171	Not Sig
ENSMUSG00000108414	Snhg1	DOWN	623.987	-0.312637	0.157176	-1.98908	0.046692	0.639171	Not Sig
ENSMUSG00000097537	2610020C07Rik	DOWN	14.7127	-0.855586	0.43022	-1.98872	0.0467326	0.63938	Not Sig
ENSMUSG00000024236	Svil	UP	5234.08	0.2268	0.114156	1.98675	0.0469497	0.642002	Not Sig
ENSMUSG00000005534	Insr	UP	2304.17	0.222363	0.112068	1.98417	0.0472365	0.643483	Not Sig
ENSMUSG00000015340	Cybb	DOWN	2763.71	-0.395418	0.199151	-1.98552	0.0470868	0.643483	Not Sig
ENSMUSG00000022781	Pak2	DOWN	2502.22	-0.112967	0.0569315	-1.98427	0.0472259	0.643483	Not Sig
ENSMUSG00000054414	Slc30a7	UP	1910.3	0.210659	0.106162	1.9843	0.0472219	0.643483	Not Sig
ENSMUSG00000073414	Mpig6b	UP	45.7997	0.486794	0.245329	1.98425	0.0472277	0.643483	Not Sig
ENSMUSG00000104022	Gm37214	UP	96.3211	0.40186	0.202492	1.98458	0.0471917	0.643483	Not Sig
ENSMUSG00000114290	4930435F18Rik	DOWN	6.69967	-1.39337	0.702144	-1.98444	0.0472065	0.643483	Not Sig
ENSMUSG00000104641	Gm43290	DOWN	26.123	-0.439184	0.22145	-1.98322	0.0473427	0.644582	Not Sig
ENSMUSG00000024493	Lars	UP	744.763	0.121112	0.0611081	1.98193	0.0474872	0.64522	Not Sig
ENSMUSG00000027508	Pag1	DOWN	1431.51	-0.18519	0.0934414	-1.98189	0.0474919	0.64522	Not Sig
ENSMUSG00000029452	Tmem116	UP	373.539	0.153228	0.0773041	1.98215	0.047463	0.64522	Not Sig
ENSMUSG00000056234	Ncoa4	DOWN	3280.95	-0.243835	0.122992	-1.98253	0.0474197	0.64522	Not Sig
ENSMUSG00000090206	Tepp	UP	31.5309	0.394639	0.199247	1.98066	0.0476297	0.646744	Not Sig
ENSMUSG00000020014	Cfap54	UP	404.331	0.340743	0.172104	1.97986	0.0477189	0.647578	Not Sig
ENSMUSG00000065281	Gm24452	DOWN	4.64066	-1.01282	0.511731	-1.9792	0.0477938	0.647578	Not Sig
ENSMUSG00000073207	Ccdc160	UP	38.9776	0.343976	0.173792	1.97924	0.0477888	0.647578	Not Sig
ENSMUSG00000105772	Gm42496	DOWN	7.67787	-0.637632	0.322166	-1.97921	0.0477927	0.647578	Not Sig
ENSMUSG00000030218	Mgp	UP	17242.4	0.252433	0.127617	1.97805	0.0479232	0.647724	Not Sig
ENSMUSG00000036086	Zranb3	DOWN	69.1999	-0.484329	0.244857	-1.978	0.0479284	0.647724	Not Sig
ENSMUSG00000037531	Mrpl47	UP	352.542	0.210064	0.106202	1.97796	0.047933	0.647724	Not Sig
ENSMUSG00000082579	Gm11979	UP	1.6884	2.16054	1.09212	1.9783	0.0478945	0.647724	Not Sig
ENSMUSG00000084303	Gm8216	UP	11.1981	0.636466	0.321635	1.97885	0.0478332	0.647724	Not Sig
ENSMUSG00000007476	Lrrc8a	DOWN	1646.61	-0.223806	0.113201	-1.97706	0.0480349	0.64806	Not Sig
ENSMUSG00000106707	Gm43748	UP	7.68246	0.771136	0.389974	1.9774	0.0479962	0.64806	Not Sig
ENSMUSG00000115007	5830448L01Rik	UP	124.716	0.265876	0.134481	1.97706	0.0480349	0.64806	Not Sig
ENSMUSG00000028327	Stra6l	UP	28.0953	0.530626	0.268473	1.97646	0.0481029	0.648631	Not Sig
ENSMUSG00000001751	Naglu	UP	168.101	0.232137	0.11754	1.97496	0.0482724	0.650145	Not Sig
ENSMUSG00000039943	Plcb4	DOWN	3082.33	-0.194122	0.0983047	-1.9747	0.0483027	0.650145	Not Sig
ENSMUSG00000046881	Olfr374	DOWN	81.4469	-0.406443	0.205831	-1.97465	0.0483084	0.650145	Not Sig
ENSMUSG00000065878	Snord34	DOWN	4.74943	-0.835794	0.423281	-1.97456	0.0483183	0.650145	Not Sig
ENSMUSG00000023931	Efhb	UP	75.2814	0.318319	0.161258	1.97398	0.0483842	0.650231	Not Sig
ENSMUSG00000093916	Gm379	UP	7.67417	0.689139	0.349139	1.97382	0.048402	0.650231	Not Sig
ENSMUSG00000100392	Gm28935	UP	6.16577	0.800281	0.405378	1.97416	0.0483634	0.650231	Not Sig
ENSMUSG00000066621	Tecpr1	DOWN	712.6	-0.285002	0.144432	-1.97327	0.0484651	0.650443	Not Sig
ENSMUSG00000109160	4930598N05Rik	DOWN	1.26457	-2.10093	1.06472	-1.97323	0.0484693	0.650443	Not Sig
ENSMUSG00000034227	Foxj1	UP	678.112	0.293876	0.148976	1.97264	0.0485369	0.651004	Not Sig
ENSMUSG00000020990	Cdkl1	UP	55.1106	0.392942	0.199301	1.9716	0.0486549	0.651368	Not Sig
ENSMUSG00000031930	Wwp2	DOWN	431.586	-0.255226	0.12948	-1.97116	0.0487051	0.651368	Not Sig
ENSMUSG00000032925	Itgbl1	UP	76.8967	0.405664	0.205823	1.97093	0.0487314	0.651368	Not Sig
ENSMUSG00000034064	Poglut1	UP	1200.77	0.10048	0.0509727	1.97124	0.0486962	0.651368	Not Sig
ENSMUSG00000047844	Bex4	UP	425.375	0.280254	0.142218	1.97059	0.0487706	0.651368	Not Sig
ENSMUSG00000051497	Kcnj16	DOWN	5.26895	-1.01042	0.512734	-1.97065	0.0487643	0.651368	Not Sig
ENSMUSG00000082095	Gm11991	DOWN	15.5981	-0.492655	0.249838	-1.9719	0.0486209	0.651368	Not Sig
ENSMUSG00000098041	Gm26981	DOWN	1.60138	-1.81724	0.921476	-1.9721	0.0485982	0.651368	Not Sig
ENSMUSG00000006715	Gmnn	UP	302.3	0.24211	0.122891	1.97012	0.0488245	0.651743	Not Sig
ENSMUSG00000013921	Clip3	UP	340.564	0.310165	0.157595	1.96812	0.0490543	0.652173	Not Sig
ENSMUSG00000024679	Ms4a6d	DOWN	326.471	-0.297444	0.151106	-1.96844	0.0490171	0.652173	Not Sig
ENSMUSG00000027199	Gatm	DOWN	586.238	-0.265806	0.135051	-1.96819	0.0490461	0.652173	Not Sig
ENSMUSG00000028294	Cfap206	UP	303.034	0.353932	0.179727	1.96928	0.0489215	0.652173	Not Sig
ENSMUSG00000028631	Kcnq4	DOWN	74.5488	-0.33382	0.169576	-1.96856	0.0490036	0.652173	Not Sig
ENSMUSG00000039033	Tasp1	UP	111.276	0.217777	0.110638	1.96838	0.0490244	0.652173	Not Sig
ENSMUSG00000048215	A630023P12Rik	DOWN	6.60991	-1.16931	0.594152	-1.96804	0.0490636	0.652173	Not Sig
ENSMUSG00000086549	Gm13648	UP	90.0571	0.431843	0.219394	1.96834	0.0490288	0.652173	Not Sig
ENSMUSG00000021997	Lrrc63	UP	7.24291	0.689321	0.350794	1.96503	0.0494106	0.652474	Not Sig
ENSMUSG00000022383	Ppara	DOWN	85.3056	-0.619058	0.314914	-1.9658	0.049322	0.652474	Not Sig
ENSMUSG00000024737	Slc15a3	DOWN	331.232	-0.294597	0.149803	-1.96656	0.049234	0.652474	Not Sig
ENSMUSG00000028843	Sh3bgrl3	UP	478.46	0.206621	0.105093	1.96607	0.04929	0.652474	Not Sig
ENSMUSG00000034271	Jdp2	DOWN	511.535	-0.201993	0.10271	-1.96663	0.0492257	0.652474	Not Sig
ENSMUSG00000048677	Tpcn2	DOWN	350.283	-0.223285	0.113635	-1.96493	0.0494224	0.652474	Not Sig
ENSMUSG00000051705	Senp8	UP	166.103	0.23659	0.120357	1.96573	0.0493298	0.652474	Not Sig
ENSMUSG00000059498	Fcgr3	DOWN	720.317	-0.292351	0.148762	-1.96522	0.0493886	0.652474	Not Sig
ENSMUSG00000064347	mt-Ta	DOWN	4.91976	-1.01056	0.514046	-1.96589	0.0493115	0.652474	Not Sig
ENSMUSG00000070047	Fat1	UP	3138.75	0.210536	0.107067	1.96638	0.0492543	0.652474	Not Sig
ENSMUSG00000086573	Gm15384	DOWN	15.6862	-0.625964	0.318506	-1.96531	0.0493784	0.652474	Not Sig
ENSMUSG00000091955	Gm9844	DOWN	1509.48	-0.787813	0.400668	-1.96625	0.0492697	0.652474	Not Sig
ENSMUSG00000102808	5430420F09Rik	DOWN	3.51634	-0.986493	0.501998	-1.96513	0.0493989	0.652474	Not Sig
ENSMUSG00000048612	Myof	UP	2866.19	0.201524	0.102572	1.9647	0.0494489	0.652483	Not Sig
ENSMUSG00000038612	Mcl1	DOWN	8733.56	-0.153546	0.0781619	-1.96446	0.0494764	0.652504	Not Sig
ENSMUSG00000087132	A930001C03Rik	UP	9.25062	0.712022	0.362581	1.96376	0.0495578	0.652895	Not Sig
ENSMUSG00000111531	Gm32688	UP	5.22767	0.794432	0.404545	1.96377	0.0495573	0.652895	Not Sig
ENSMUSG00000093800	Gm20796	UP	4.77742	0.764739	0.389476	1.96351	0.0495873	0.652943	Not Sig
ENSMUSG00000020096	Tbata	UP	38.7043	0.42208	0.215015	1.96303	0.049643	0.653183	Not Sig
ENSMUSG00000027952	Pmvk	DOWN	323.856	-0.321608	0.163843	-1.9629	0.0496573	0.653183	Not Sig
ENSMUSG00000041774	Ydjc	UP	12.7376	0.674546	0.343705	1.96257	0.0496959	0.65335	Not Sig
ENSMUSG00000107227	Gm42559	UP	35.7303	0.369256	0.188179	1.96226	0.0497325	0.65349	Not Sig
ENSMUSG00000085174	Gm16206	DOWN	4.19547	-1.0233	0.521583	-1.96191	0.0497726	0.653677	Not Sig
ENSMUSG00000001418	Glmp	UP	1134.79	0.160628	0.081979	1.95939	0.0500677	0.653836	Not Sig
ENSMUSG00000001508	Sgca	DOWN	82.2132	-0.534375	0.272521	-1.96086	0.0498958	0.653836	Not Sig
ENSMUSG00000004032	Gstm5	UP	127.358	0.209951	0.107108	1.96018	0.0499748	0.653836	Not Sig
ENSMUSG00000025157	Zdhhc16	DOWN	304.212	-0.202469	0.103322	-1.95959	0.0500432	0.653836	Not Sig
ENSMUSG00000029250	Polr2b	UP	1262.01	0.158607	0.0809679	1.95889	0.0501259	0.653836	Not Sig
ENSMUSG00000029471	Camkk2	DOWN	708.707	-0.233816	0.119356	-1.95898	0.0501153	0.653836	Not Sig
ENSMUSG00000034990	Otoa	DOWN	10.3222	-1.27541	0.651209	-1.95852	0.0501689	0.653836	Not Sig
ENSMUSG00000036139	Hoxc9	DOWN	4.86511	-0.972933	0.496948	-1.95781	0.0502517	0.653836	Not Sig
ENSMUSG00000037376	Trmt6	UP	210.737	0.253393	0.129336	1.95918	0.0500918	0.653836	Not Sig
ENSMUSG00000039050	Osbpl2	DOWN	1378.94	-0.109294	0.0558153	-1.95813	0.0502149	0.653836	Not Sig
ENSMUSG00000054932	Afp	UP	43.2517	0.569436	0.290918	1.95738	0.050303	0.653836	Not Sig
ENSMUSG00000059810	Rgs3	UP	1132.78	0.218655	0.111477	1.96144	0.0498279	0.653836	Not Sig
ENSMUSG00000065862	Gm24029	DOWN	16.379	-0.51707	0.263735	-1.96057	0.0499294	0.653836	Not Sig
ENSMUSG00000071636	Rimbp3	DOWN	1.65635	-1.33493	0.681296	-1.95939	0.050067	0.653836	Not Sig
ENSMUSG00000073555	Gm4951	DOWN	156.557	-0.521509	0.266367	-1.95786	0.0502466	0.653836	Not Sig
ENSMUSG00000073686	Gm10564	DOWN	4.71028	-1.0775	0.55042	-1.95759	0.0502785	0.653836	Not Sig
ENSMUSG00000075081	Olfr1247	DOWN	85.4187	-0.331763	0.169374	-1.95876	0.0501412	0.653836	Not Sig
ENSMUSG00000077711	AF357399	UP	5.75865	1.04812	0.535288	1.95806	0.0502232	0.653836	Not Sig
ENSMUSG00000095969	Rnu1a1	DOWN	1157.07	-0.635224	0.324207	-1.95932	0.0500756	0.653836	Not Sig
ENSMUSG00000106959	Gm42548	DOWN	9.687	-0.73162	0.37318	-1.9605	0.0499373	0.653836	Not Sig
ENSMUSG00000053907	Mat2a	DOWN	9166.3	-0.284496	0.145367	-1.95709	0.0503363	0.653931	Not Sig
ENSMUSG00000019577	Pdk4	DOWN	382.261	-0.450539	0.23025	-1.95674	0.0503777	0.654132	Not Sig
ENSMUSG00000031444	F10	DOWN	108.425	-0.43652	0.223146	-1.9562	0.0504412	0.654299	Not Sig
ENSMUSG00000066803	Vmn1r84	DOWN	1.53437	-1.73062	0.884689	-1.95619	0.0504424	0.654299	Not Sig
ENSMUSG00000026090	2010300C02Rik	UP	520.662	0.23452	0.119905	1.95588	0.0504792	0.654436	Not Sig
ENSMUSG00000096887	Gm20594	DOWN	5.06132	-0.761271	0.389265	-1.95566	0.0505048	0.654436	Not Sig
ENSMUSG00000026649	Cfap126	UP	350.856	0.348663	0.17831	1.95538	0.0505384	0.654535	Not Sig
ENSMUSG00000026289	Atg16l1	DOWN	604.173	-0.235766	0.120595	-1.95502	0.0505802	0.65474	Not Sig
ENSMUSG00000031283	Chrdl1	DOWN	592.411	-0.329023	0.168398	-1.95384	0.0507202	0.655654	Not Sig
ENSMUSG00000039474	Wfs1	UP	255.738	0.355166	0.1818	1.95361	0.0507472	0.655654	Not Sig
ENSMUSG00000041827	Oasl1	UP	22.2627	0.589968	0.301998	1.95355	0.0507548	0.655654	Not Sig
ENSMUSG00000048012	Zfp473	DOWN	49.5376	-0.360115	0.184289	-1.95407	0.0506924	0.655654	Not Sig
ENSMUSG00000005514	Por	UP	2512.18	0.27875	0.14294	1.95011	0.0511624	0.655783	Not Sig
ENSMUSG00000030244	Gys2	DOWN	4.00943	-1.75963	0.902103	-1.95059	0.0511063	0.655783	Not Sig
ENSMUSG00000030890	Ilk	DOWN	3020.1	-0.113831	0.0583604	-1.95048	0.0511189	0.655783	Not Sig
ENSMUSG00000031273	Col4a6	UP	32.6534	0.386188	0.197943	1.95101	0.0510563	0.655783	Not Sig
ENSMUSG00000033029	1700088E04Rik	UP	286.951	0.253705	0.130028	1.95115	0.0510386	0.655783	Not Sig
ENSMUSG00000034908	Sidt2	DOWN	1387.33	-0.226579	0.11624	-1.94923	0.0512677	0.655783	Not Sig
ENSMUSG00000041817	Fam169a	DOWN	1.52428	-1.4038	0.719684	-1.95058	0.0511072	0.655783	Not Sig
ENSMUSG00000047638	Nr1h4	DOWN	15.2736	-0.611662	0.31379	-1.94927	0.0512628	0.655783	Not Sig
ENSMUSG00000048108	Tmem72	DOWN	699.301	-0.349218	0.178948	-1.95151	0.050997	0.655783	Not Sig
ENSMUSG00000049643	2310022A10Rik	DOWN	153.559	-0.315824	0.162055	-1.94887	0.0513106	0.655783	Not Sig
ENSMUSG00000051726	Kcnf1	DOWN	72.7813	-0.585535	0.299808	-1.95303	0.0508156	0.655783	Not Sig
ENSMUSG00000051864	Tbc1d22a	DOWN	563.907	-0.194217	0.0996349	-1.94928	0.0512616	0.655783	Not Sig
ENSMUSG00000054889	Dsp	UP	1784.24	0.186517	0.0955325	1.95239	0.0508914	0.655783	Not Sig
ENSMUSG00000055782	Abcd2	DOWN	828.429	-0.36222	0.185763	-1.94991	0.0511868	0.655783	Not Sig
ENSMUSG00000058006	Mdn1	UP	1117.81	0.333393	0.170988	1.9498	0.0511996	0.655783	Not Sig
ENSMUSG00000060477	Irak2	DOWN	942.021	-0.215963	0.110609	-1.9525	0.0508794	0.655783	Not Sig
ENSMUSG00000067928	Zfp760	UP	491.783	0.225862	0.115888	1.94897	0.0512986	0.655783	Not Sig
ENSMUSG00000074398	Gm15441	UP	23.6987	0.568536	0.291229	1.95219	0.0509151	0.655783	Not Sig
ENSMUSG00000097148	Gm3839	DOWN	28.5388	-0.376499	0.193181	-1.94894	0.0513022	0.655783	Not Sig
ENSMUSG00000105911	Snora16a	DOWN	4.68302	-5.77341	2.9599	-1.95054	0.0511118	0.655783	Not Sig
ENSMUSG00000108929	Cc2d2b	UP	3.4034	1.56889	0.804666	1.94974	0.0512077	0.655783	Not Sig
ENSMUSG00000022768	Ccdc116	DOWN	9.49696	-0.851934	0.437353	-1.94793	0.0514233	0.656131	Not Sig
ENSMUSG00000024354	Slc23a1	UP	167.578	0.31587	0.162182	1.94762	0.05146	0.656131	Not Sig
ENSMUSG00000029093	Sorcs2	UP	348.743	0.20118	0.10326	1.94828	0.0513813	0.656131	Not Sig
ENSMUSG00000112090	Gm48231	DOWN	5.80734	-0.797041	0.409169	-1.94795	0.0514211	0.656131	Not Sig
ENSMUSG00000112891	Gm47391	DOWN	1.54189	-1.49267	0.766429	-1.94756	0.0514679	0.656131	Not Sig
ENSMUSG00000016624	Phf21b	DOWN	58.7672	-0.435044	0.223423	-1.94718	0.0515132	0.656377	Not Sig
ENSMUSG00000001467	Cyp51	DOWN	812.036	-0.264292	0.1358	-1.94618	0.0516325	0.656746	Not Sig
ENSMUSG00000036304	Zdhhc23	UP	264.125	0.175081	0.0899636	1.94614	0.0516383	0.656746	Not Sig
ENSMUSG00000060044	Tmem26	DOWN	59.2953	-0.369091	0.18962	-1.94648	0.0515968	0.656746	Not Sig
ENSMUSG00000110737	4930444F02Rik	UP	19.4993	0.521562	0.268035	1.94587	0.0516698	0.656746	Not Sig
ENSMUSG00000116972	Gm6278	UP	140.017	1.46779	0.754316	1.94585	0.0516723	0.656746	Not Sig
ENSMUSG00000015950	Ncf1	DOWN	570.873	-0.260289	0.133843	-1.94474	0.0518064	0.656833	Not Sig
ENSMUSG00000022144	Gdnf	UP	233.418	0.246854	0.126919	1.94498	0.0517777	0.656833	Not Sig
ENSMUSG00000022864	D16Ertd472e	DOWN	976.04	-0.232858	0.1197	-1.94534	0.0517339	0.656833	Not Sig
ENSMUSG00000104665	Gm43366	DOWN	8.04233	-0.772867	0.397419	-1.94471	0.0518094	0.656833	Not Sig
ENSMUSG00000108456	4732496C06Rik	UP	104.328	0.228341	0.117379	1.94534	0.0517346	0.656833	Not Sig
ENSMUSG00000020900	Myh10	UP	5238.63	0.204679	0.105294	1.94388	0.0519104	0.657453	Not Sig
ENSMUSG00000063239	Grm4	DOWN	8.60294	-0.751952	0.386831	-1.94388	0.05191	0.657453	Not Sig
ENSMUSG00000015143	Actn1	UP	3137.06	0.130888	0.0673626	1.94304	0.0520111	0.657512	Not Sig
ENSMUSG00000027859	Ngf	DOWN	7.25609	-0.736039	0.378819	-1.94298	0.0520183	0.657512	Not Sig
ENSMUSG00000053985	Zfp14	UP	66.8886	0.305726	0.157356	1.94289	0.0520292	0.657512	Not Sig
ENSMUSG00000074527	Gm14296	UP	192.131	0.327353	0.168501	1.94273	0.0520487	0.657512	Not Sig
ENSMUSG00000103443	Gm37132	DOWN	6.56296	-0.685543	0.352717	-1.94361	0.0519427	0.657512	Not Sig
ENSMUSG00000106978	N4bp2os	UP	188.854	0.254106	0.130825	1.94233	0.0520974	0.657512	Not Sig
ENSMUSG00000107458	Gm44040	UP	2.81553	1.21801	0.627062	1.94241	0.0520878	0.657512	Not Sig
ENSMUSG00000070304	Scn2b	UP	12.409	0.653703	0.336649	1.94179	0.0521621	0.657869	Not Sig
ENSMUSG00000079334	Naa80	UP	495.137	0.218117	0.112335	1.94166	0.0521779	0.657869	Not Sig
ENSMUSG00000010803	Gabra1	DOWN	3.64423	-1.38934	0.716154	-1.94001	0.052379	0.658433	Not Sig
ENSMUSG00000020697	Lig3	UP	419.692	0.241206	0.124442	1.9383	0.052587	0.658433	Not Sig
ENSMUSG00000021255	Esrrb	DOWN	8.62744	-0.842249	0.434892	-1.93668	0.052784	0.658433	Not Sig
ENSMUSG00000021789	Sftpa1	UP	53047.2	0.152451	0.0785696	1.94033	0.0523396	0.658433	Not Sig
ENSMUSG00000022057	Adamdec1	UP	171.884	0.315963	0.162782	1.94102	0.0522554	0.658433	Not Sig
ENSMUSG00000023015	Racgap1	DOWN	131.62	-0.267684	0.138007	-1.93965	0.0524223	0.658433	Not Sig
ENSMUSG00000025971	Maip1	DOWN	341.646	-0.139301	0.0718054	-1.93998	0.0523821	0.658433	Not Sig
ENSMUSG00000026247	Ecel1	UP	1.38134	2.81792	1.45443	1.93748	0.0526869	0.658433	Not Sig
ENSMUSG00000028557	Rnf11	DOWN	3092.19	-0.157766	0.0814664	-1.93657	0.0527975	0.658433	Not Sig
ENSMUSG00000028996	Rbp7	UP	13.5432	0.699391	0.360686	1.93906	0.052494	0.658433	Not Sig
ENSMUSG00000047446	Arl4a	DOWN	851.592	-0.297462	0.153428	-1.93877	0.0525292	0.658433	Not Sig
ENSMUSG00000050394	Armcx6	UP	57.6309	0.298438	0.154107	1.93657	0.0527983	0.658433	Not Sig
ENSMUSG00000054293	P2ry10b	DOWN	98.8084	-0.418686	0.215804	-1.94012	0.052365	0.658433	Not Sig
ENSMUSG00000055818	A230083G16Rik	DOWN	1.74573	-1.53165	0.789841	-1.93919	0.0524788	0.658433	Not Sig
[truncated: 23,048 more rows]

## Sheet: Sheet3
Pairwise comparison
Tissue: Lung
Condition: Smoke exposure vs HIIT
Ensembl	gene_symbol	Smoker	baseMean	log2FoldChange	lfcSE	stat	pvalue	padj	sig
ENSMUSG00000040035	Disp2	DOWN	367.949	-0.652848	0.132145	-4.9404	7.79614e-07	0.0221013	FDR<0.05
ENSMUSG00000037868	Egr2	DOWN	140.322	-0.960707	0.207496	-4.63001	3.65654e-06	0.0518296	Not Sig
ENSMUSG00000025163	Cd7	UP	99.8817	0.500003	0.116842	4.27932	1.87466e-05	0.177149	Not Sig
ENSMUSG00000004933	Matk	UP	14.5274	1.18549	0.296511	3.99812	6.3847e-05	0.282685	Not Sig
ENSMUSG00000007035	Msh5	UP	273.654	0.782497	0.204823	3.82036	0.000133257	0.282685	Not Sig
ENSMUSG00000020898	Ctc1	UP	649.15	0.440129	0.115554	3.80887	0.000139602	0.282685	Not Sig
ENSMUSG00000022696	Sidt1	UP	249.078	0.590369	0.154487	3.82148	0.000132652	0.282685	Not Sig
ENSMUSG00000024334	H2-Oa	UP	56.9405	0.738487	0.193144	3.82351	0.000131563	0.282685	Not Sig
ENSMUSG00000033882	Rbm46	DOWN	57.2634	-0.615221	0.159538	-3.85626	0.000115133	0.282685	Not Sig
ENSMUSG00000052291	5330438D12Rik	UP	74.5774	0.894815	0.228483	3.91633	8.99076e-05	0.282685	Not Sig
ENSMUSG00000071281	Zfp65	DOWN	251.413	-0.347701	0.0884446	-3.93128	8.44939e-05	0.282685	Not Sig
ENSMUSG00000072109	A530040E14Rik	UP	36.2304	1.15254	0.302207	3.81375	0.000136876	0.282685	Not Sig
ENSMUSG00000108348	Gm42372	UP	7.50841	1.36346	0.34076	4.00122	6.30175e-05	0.282685	Not Sig
ENSMUSG00000113722	Snhg10	UP	17.9188	0.940949	0.244057	3.85545	0.000115516	0.282685	Not Sig
ENSMUSG00000057842	Zfp595	DOWN	205.859	-0.467735	0.124529	-3.75602	0.000172635	0.326268	Not Sig
ENSMUSG00000003410	Elavl3	DOWN	4.46453	-2.82169	0.770484	-3.66223	0.000250025	0.367635	Not Sig
ENSMUSG00000020420	Zfp607a	DOWN	108.718	-0.406589	0.112105	-3.62685	0.000286895	0.367635	Not Sig
ENSMUSG00000021057	Akap5	DOWN	9996.02	-0.287281	0.0781693	-3.67511	0.000237748	0.367635	Not Sig
ENSMUSG00000030787	Lyve1	DOWN	6257.17	-0.698553	0.194858	-3.58493	0.000337173	0.367635	Not Sig
ENSMUSG00000033009	Ogfod1	DOWN	880.303	-0.292412	0.0796514	-3.67115	0.000241464	0.367635	Not Sig
ENSMUSG00000037339	Fam53a	UP	377.709	0.333584	0.0929884	3.58737	0.000334024	0.367635	Not Sig
ENSMUSG00000038541	Srd5a2	DOWN	55.6627	-0.803923	0.217474	-3.69664	0.000218474	0.367635	Not Sig
ENSMUSG00000040367	Lrrd1	UP	16.2671	1.23202	0.342467	3.59748	0.000321314	0.367635	Not Sig
ENSMUSG00000042694	Stn1	UP	246.087	0.765562	0.209632	3.65194	0.000260269	0.367635	Not Sig
ENSMUSG00000052087	Rgs14	UP	65.5821	0.571516	0.159298	3.58772	0.000333584	0.367635	Not Sig
ENSMUSG00000113334	D030007L05Rik	DOWN	1.45099	-3.77923	1.04109	-3.63007	0.000283348	0.367635	Not Sig
ENSMUSG00000032401	Lctl	UP	4.20412	2.96393	0.840023	3.52839	0.000418094	0.390091	Not Sig
ENSMUSG00000037747	Phyhipl	UP	7.38146	1.29007	0.366012	3.52465	0.000424036	0.390091	Not Sig
ENSMUSG00000044378	Slc15a5	UP	11.0266	1.61175	0.457483	3.52308	0.000426569	0.390091	Not Sig
ENSMUSG00000061132	Blnk	UP	352.087	0.400021	0.112415	3.55843	0.000373075	0.390091	Not Sig
ENSMUSG00000078974	Sec61g	UP	132.255	1.95571	0.551305	3.54742	0.000389027	0.390091	Not Sig
ENSMUSG00000022123	Scel	DOWN	2695.32	-0.531625	0.152537	-3.48523	0.000491712	0.435611	Not Sig
ENSMUSG00000057058	Skap1	UP	101.372	0.636234	0.183104	3.47471	0.000511409	0.439331	Not Sig
ENSMUSG00000030589	Rasgrp4	UP	298.038	0.631313	0.184123	3.42875	0.000606363	0.477494	Not Sig
ENSMUSG00000076598	Igkv3-7	UP	29.9531	1.31738	0.382952	3.44008	0.000581538	0.477494	Not Sig
ENSMUSG00000107295	Gm42896	UP	1.47161	3.34244	0.972785	3.43595	0.000590484	0.477494	Not Sig
ENSMUSG00000055003	Lrtm2	DOWN	257.688	-0.550243	0.161554	-3.40593	0.000659379	0.482642	Not Sig
ENSMUSG00000057182	Scn3a	DOWN	267.572	-0.601422	0.176224	-3.41282	0.000642943	0.482642	Not Sig
ENSMUSG00000067768	Xlr4b	UP	66.934	0.788013	0.231494	3.40404	0.000663975	0.482642	Not Sig
ENSMUSG00000022231	Sema5a	DOWN	1348.57	-0.409737	0.12254	-3.3437	0.000826697	0.51236	Not Sig
ENSMUSG00000025350	Rdh5	UP	85.4911	0.448829	0.133808	3.35428	0.000795706	0.51236	Not Sig
ENSMUSG00000029648	Flt1	DOWN	7223.85	-0.343264	0.103148	-3.32788	0.000875107	0.51236	Not Sig
ENSMUSG00000030562	Nox4	DOWN	2418.88	-0.521386	0.156723	-3.32681	0.000878458	0.51236	Not Sig
ENSMUSG00000030745	Il21r	UP	72.2982	0.691147	0.207871	3.32488	0.000884574	0.51236	Not Sig
ENSMUSG00000032089	Il10ra	UP	320.356	0.343779	0.103581	3.31892	0.000903651	0.51236	Not Sig
ENSMUSG00000042351	Grap2	UP	280.81	0.523016	0.156993	3.33145	0.000863936	0.51236	Not Sig
ENSMUSG00000044534	Ackr2	DOWN	1459.3	-0.353657	0.105809	-3.34242	0.000830498	0.51236	Not Sig
ENSMUSG00000055134	9130017K11Rik	DOWN	17.2691	-0.824212	0.248338	-3.31892	0.000903665	0.51236	Not Sig
ENSMUSG00000111348	Gm19531	UP	1.58236	3.18873	0.955862	3.33598	0.000850007	0.51236	Not Sig
ENSMUSG00000115681	Gm2682	UP	127.932	0.844894	0.252713	3.34329	0.000827899	0.51236	Not Sig
ENSMUSG00000022144	Gdnf	DOWN	218.902	-0.407749	0.123676	-3.29692	0.000977526	0.525689	Not Sig
ENSMUSG00000029757	Dync1i1	UP	3.3522	2.04902	0.623751	3.285	0.00101984	0.525689	Not Sig
ENSMUSG00000073008	Gpr174	UP	111.99	0.853763	0.260302	3.2799	0.00103843	0.525689	Not Sig
ENSMUSG00000076534	Igkv12-89	UP	152.797	2.53294	0.771476	3.28324	0.00102622	0.525689	Not Sig
ENSMUSG00000104550	Gm43589	UP	3.78971	1.82259	0.55189	3.30246	0.000958422	0.525689	Not Sig
ENSMUSG00000110386	Gm42031	UP	103.891	0.467856	0.142248	3.28903	0.00100535	0.525689	Not Sig
ENSMUSG00000032033	Barx2	UP	38.8953	0.492695	0.150869	3.26572	0.00109187	0.543043	Not Sig
ENSMUSG00000026594	Ralgps2	UP	1439.59	0.474675	0.146517	3.23973	0.00119644	0.57488	Not Sig
ENSMUSG00000038418	Egr1	DOWN	4531.79	-0.650916	0.200649	-3.24405	0.00117842	0.57488	Not Sig
ENSMUSG00000018924	Alox15	UP	23.0895	1.57338	0.488516	3.22073	0.00127866	0.586905	Not Sig
ENSMUSG00000026740	Dnajc1	DOWN	1540.3	-0.245411	0.0762233	-3.21963	0.00128358	0.586905	Not Sig
ENSMUSG00000098318	Lockd	UP	257.68	0.880903	0.273134	3.22517	0.00125897	0.586905	Not Sig
ENSMUSG00000025128	Bhlhe22	DOWN	47.7386	-0.524875	0.163544	-3.20937	0.00133026	0.589243	Not Sig
ENSMUSG00000115105	Gm49238	UP	8.94409	0.962625	0.299807	3.21081	0.0013236	0.589243	Not Sig
ENSMUSG00000022235	Cmbl	UP	198.741	0.389162	0.12175	3.19641	0.00139151	0.59073	Not Sig
ENSMUSG00000027368	Dusp2	UP	88.8802	0.760123	0.237448	3.20122	0.00136849	0.59073	Not Sig
ENSMUSG00000051998	Lax1	UP	97.9991	0.690768	0.216173	3.19545	0.00139613	0.59073	Not Sig
ENSMUSG00000014782	Plekhg4	DOWN	12.7988	-1.4677	0.460103	-3.18994	0.001423	0.593246	Not Sig
ENSMUSG00000074345	Tnfaip8l3	DOWN	187.254	-0.354132	0.11127	-3.18265	0.00145936	0.599585	Not Sig
ENSMUSG00000076677	Ighv6-3	DOWN	31.5314	-2.10722	0.66504	-3.16856	0.00153195	0.620417	Not Sig
ENSMUSG00000029345	Tfip11	DOWN	327.788	-0.502243	0.15889	-3.16095	0.00157257	0.6279	Not Sig
ENSMUSG00000004535	Tax1bp1	DOWN	5932.11	-0.211396	0.0670454	-3.15302	0.00161589	0.629144	Not Sig
ENSMUSG00000008668	Rps18	UP	225.392	0.899308	0.286265	3.14152	0.00168074	0.629144	Not Sig
ENSMUSG00000023473	Celsr3	UP	11.6121	1.69286	0.540121	3.13422	0.00172313	0.629144	Not Sig
ENSMUSG00000023995	Tspo2	UP	4.57102	2.49827	0.797806	3.13142	0.00173961	0.629144	Not Sig
ENSMUSG00000024526	Cidea	UP	47.723	1.17704	0.374638	3.1418	0.00167912	0.629144	Not Sig
ENSMUSG00000033767	Tmem131l	UP	1107.56	0.411055	0.131519	3.12543	0.00177542	0.629144	Not Sig
ENSMUSG00000038685	Rtel1	UP	471.482	0.413002	0.132105	3.12632	0.00177009	0.629144	Not Sig
ENSMUSG00000057378	Ryr3	UP	118.73	1.91958	0.609207	3.15094	0.00162745	0.629144	Not Sig
ENSMUSG00000087365	C430049B03Rik	UP	102.93	0.423838	0.135444	3.12926	0.00175249	0.629144	Not Sig
ENSMUSG00000023908	Pkmyt1	UP	50.5587	0.566986	0.181835	3.11814	0.00181998	0.63697	Not Sig
ENSMUSG00000000385	Tmprss2	DOWN	2373.96	-0.244381	0.0787871	-3.10179	0.00192355	0.655897	Not Sig
ENSMUSG00000000555	Itga5	DOWN	668.035	-0.273798	0.0883051	-3.10059	0.00193137	0.655897	Not Sig
ENSMUSG00000003379	Cd79a	UP	186.551	0.829757	0.270914	3.06281	0.0021927	0.655897	Not Sig
ENSMUSG00000008193	Spib	UP	145.679	0.605393	0.20035	3.02168	0.00251377	0.655897	Not Sig
ENSMUSG00000011632	Pinlyp	UP	1.13084	2.92235	0.96506	3.02815	0.00246052	0.655897	Not Sig
ENSMUSG00000020447	Npc1l1	DOWN	14.2352	-1.12382	0.365684	-3.07318	0.00211787	0.655897	Not Sig
ENSMUSG00000023951	Vegfa	DOWN	16103	-0.238592	0.0771277	-3.09346	0.00197835	0.655897	Not Sig
ENSMUSG00000027843	Ptpn22	UP	361.187	0.47424	0.154766	3.06424	0.00218227	0.655897	Not Sig
ENSMUSG00000028459	Cd72	UP	232.17	0.672933	0.219037	3.07224	0.00212458	0.655897	Not Sig
ENSMUSG00000030724	Cd19	UP	267.312	0.753855	0.247773	3.04252	0.00234604	0.655897	Not Sig
ENSMUSG00000031028	Tub	UP	13.1061	1.04448	0.343851	3.03759	0.0023848	0.655897	Not Sig
ENSMUSG00000031371	Haus7	UP	334.896	0.362779	0.119603	3.03319	0.00241981	0.655897	Not Sig
ENSMUSG00000032053	Pou2af1	UP	250.579	0.603088	0.199023	3.03024	0.00244358	0.655897	Not Sig
ENSMUSG00000033883	Zfp267	DOWN	296.059	-0.308691	0.100571	-3.06939	0.00214497	0.655897	Not Sig
ENSMUSG00000041193	Pla2g5	UP	21.7644	0.933874	0.308722	3.02496	0.00248663	0.655897	Not Sig
ENSMUSG00000041482	Piezo2	UP	790.846	0.244811	0.080619	3.03665	0.00239224	0.655897	Not Sig
ENSMUSG00000041939	Mvk	UP	140.469	0.492055	0.160555	3.06472	0.00217874	0.655897	Not Sig
ENSMUSG00000045983	Eif4g1	DOWN	4042.73	-0.236364	0.0766044	-3.08552	0.002032	0.655897	Not Sig
ENSMUSG00000048668	Rhno1	UP	347.301	0.195204	0.0636927	3.06478	0.00217833	0.655897	Not Sig
ENSMUSG00000052889	Prkcb	UP	268.668	0.583911	0.189011	3.08929	0.00200633	0.655897	Not Sig
ENSMUSG00000057541	Pus7	DOWN	229.218	-0.300681	0.0991229	-3.03342	0.00241803	0.655897	Not Sig
ENSMUSG00000067220	Cnga1	DOWN	16.1268	-2.58238	0.848761	-3.04253	0.002346	0.655897	Not Sig
ENSMUSG00000071267	Zfp942	DOWN	276.663	-0.378428	0.124966	-3.02825	0.00245977	0.655897	Not Sig
ENSMUSG00000071369	Map3k5	DOWN	777.836	-0.467143	0.153097	-3.05128	0.00227864	0.655897	Not Sig
ENSMUSG00000079547	H2-DMb1	UP	695.652	0.317901	0.105241	3.0207	0.00252188	0.655897	Not Sig
ENSMUSG00000086184	Gm12764	UP	4.16432	1.46156	0.481863	3.03315	0.00242016	0.655897	Not Sig
ENSMUSG00000105366	Gm43719	DOWN	234.385	-0.486354	0.159008	-3.05868	0.00222313	0.655897	Not Sig
ENSMUSG00000114304	Gm48099	UP	1.56266	2.33488	0.758155	3.07968	0.00207222	0.655897	Not Sig
ENSMUSG00000008307	1700109H08Rik	UP	68.2748	0.851851	0.28327	3.0072	0.00263662	0.671206	Not Sig
ENSMUSG00000031936	Hephl1	UP	2.95243	2.42775	0.808354	3.00332	0.00267053	0.671206	Not Sig
ENSMUSG00000042379	Esm1	DOWN	399.16	-1.02262	0.340866	-3.00008	0.00269913	0.671206	Not Sig
ENSMUSG00000047617	Paxx	UP	254.75	0.409399	0.136338	3.00281	0.00267498	0.671206	Not Sig
ENSMUSG00000074673	Ttll9	UP	120.45	0.514956	0.171598	3.00095	0.00269139	0.671206	Not Sig
ENSMUSG00000020297	Nsg2	UP	49.0332	0.720308	0.240563	2.99426	0.00275108	0.672331	Not Sig
ENSMUSG00000028066	Pmf1	UP	93.8153	0.42809	0.142912	2.99548	0.00274017	0.672331	Not Sig
ENSMUSG00000076498	Trbc2	UP	140.481	0.498728	0.166738	2.99109	0.00277981	0.673546	Not Sig
ENSMUSG00000019817	Plagl1	DOWN	2034.26	-0.368166	0.123264	-2.98681	0.00281904	0.677262	Not Sig
ENSMUSG00000043099	Hic1	DOWN	208.604	-0.352887	0.118307	-2.9828	0.00285622	0.680429	Not Sig
ENSMUSG00000064917	Gm22574	UP	6.75207	1.28242	0.431448	2.97237	0.00295507	0.692341	Not Sig
ENSMUSG00000088208	Gm23751	DOWN	1.46962	-2.70167	0.908436	-2.97398	0.00293962	0.692341	Not Sig
ENSMUSG00000040525	Cblc	UP	62.8124	0.513932	0.173139	2.96831	0.00299438	0.6958	Not Sig
ENSMUSG00000040490	Lrfn2	DOWN	1.2461	-3.23792	1.09313	-2.96207	0.00305573	0.704285	Not Sig
ENSMUSG00000005089	Slc1a2	DOWN	259.561	-0.500136	0.169122	-2.95725	0.00310394	0.709625	Not Sig
ENSMUSG00000005233	Spc25	UP	35.8015	0.70764	0.240776	2.93899	0.00329282	0.71131	Not Sig
ENSMUSG00000005268	Prlr	UP	57.0295	0.530463	0.181308	2.92576	0.00343611	0.71131	Not Sig
ENSMUSG00000022483	Col2a1	DOWN	6.76744	-1.53568	0.523104	-2.93571	0.00332789	0.71131	Not Sig
ENSMUSG00000022623	Shank3	DOWN	1205.14	-0.245684	0.0838282	-2.93081	0.00338081	0.71131	Not Sig
ENSMUSG00000049717	Lig4	DOWN	253.123	-0.302064	0.102702	-2.94118	0.00326962	0.71131	Not Sig
ENSMUSG00000056313	Tcim	UP	2748.64	0.358186	0.121725	2.94258	0.00325487	0.71131	Not Sig
ENSMUSG00000068105	Tnfrsf13c	UP	65.1735	0.674752	0.229921	2.93471	0.00333862	0.71131	Not Sig
ENSMUSG00000078869	Gm14409	DOWN	113.309	-0.413163	0.140618	-2.9382	0.00330125	0.71131	Not Sig
ENSMUSG00000079465	Col4a3	DOWN	4578	-0.394468	0.134365	-2.9358	0.0033269	0.71131	Not Sig
ENSMUSG00000094262	Igkv4-62	DOWN	2.61499	-3.24208	1.10711	-2.92843	0.0034068	0.71131	Not Sig
ENSMUSG00000102744	5830444F18Rik	UP	6.57791	1.50695	0.511488	2.94621	0.00321693	0.71131	Not Sig
ENSMUSG00000104069	Gm37198	UP	7.21738	1.19964	0.410044	2.92564	0.00343749	0.71131	Not Sig
ENSMUSG00000104519	Gm37161	DOWN	31.5349	-0.611915	0.207943	-2.94271	0.00325358	0.71131	Not Sig
ENSMUSG00000028883	Sema3a	DOWN	2133.31	-0.466308	0.159757	-2.91886	0.00351319	0.718569	Not Sig
ENSMUSG00000058396	Gpr182	DOWN	1266.49	-0.382605	0.131121	-2.91796	0.00352327	0.718569	Not Sig
ENSMUSG00000000244	Tspan32	UP	92.3502	0.77441	0.266059	2.91067	0.00360652	0.720009	Not Sig
ENSMUSG00000015314	Slamf6	UP	439.112	0.65025	0.223205	2.91325	0.00357691	0.720009	Not Sig
ENSMUSG00000105201	Gm43362	UP	45.4879	0.678001	0.23278	2.91262	0.00358408	0.720009	Not Sig
ENSMUSG00000000693	Loxl3	UP	92.2138	0.525124	0.183991	2.85408	0.00431617	0.720787	Not Sig
ENSMUSG00000001700	Gramd3	UP	954.273	0.260532	0.091741	2.83987	0.00451322	0.720787	Not Sig
ENSMUSG00000002486	Tchp	UP	195.242	0.294276	0.10324	2.8504	0.00436645	0.720787	Not Sig
ENSMUSG00000005533	Igf1r	DOWN	2075.9	-0.232071	0.0812517	-2.85619	0.00428753	0.720787	Not Sig
ENSMUSG00000011427	Zfp790	DOWN	225.455	-0.300561	0.105517	-2.84846	0.00439317	0.720787	Not Sig
ENSMUSG00000019848	Popdc3	DOWN	441.892	-0.213788	0.0742182	-2.88053	0.00397012	0.720787	Not Sig
ENSMUSG00000020003	Pex7	UP	504.259	0.260186	0.0901346	2.88664	0.0038938	0.720787	Not Sig
ENSMUSG00000020649	Rrm2	UP	138.319	0.531492	0.184112	2.88678	0.00389208	0.720787	Not Sig
ENSMUSG00000020723	Cacng4	DOWN	8.77316	-1.30754	0.456933	-2.86157	0.00421551	0.720787	Not Sig
ENSMUSG00000021000	Mia2	DOWN	1185.12	-0.361507	0.125293	-2.8853	0.00391038	0.720787	Not Sig
ENSMUSG00000021902	Phf7	UP	150.499	0.315345	0.109873	2.8701	0.00410347	0.720787	Not Sig
ENSMUSG00000025189	Cnnm1	UP	3.47224	1.80019	0.633454	2.84187	0.00448503	0.720787	Not Sig
ENSMUSG00000025271	Pfkfb1	UP	59.9212	0.635954	0.223232	2.84884	0.00438785	0.720787	Not Sig
ENSMUSG00000026429	Ube2t	UP	84.8893	0.699746	0.243424	2.8746	0.00404544	0.720787	Not Sig
ENSMUSG00000026814	Eng	DOWN	8109.58	-0.310048	0.109065	-2.84279	0.00447212	0.720787	Not Sig
ENSMUSG00000027200	Sema6d	DOWN	2848.79	-0.200519	0.069211	-2.89721	0.00376495	0.720787	Not Sig
ENSMUSG00000030742	Lat	UP	100.071	0.608605	0.211106	2.88293	0.00393992	0.720787	Not Sig
ENSMUSG00000031112	Stk26	UP	162.251	0.386535	0.136003	2.84211	0.00448158	0.720787	Not Sig
ENSMUSG00000032827	Ppp1r9a	DOWN	1825.57	-0.208361	0.0720918	-2.89022	0.00384971	0.720787	Not Sig
ENSMUSG00000032852	Rspo4	DOWN	53.3959	-0.474128	0.166863	-2.84142	0.00449125	0.720787	Not Sig
ENSMUSG00000034707	Gns	DOWN	4680.5	-0.25643	0.0899103	-2.85206	0.00434365	0.720787	Not Sig
ENSMUSG00000035049	Rrp12	UP	86.82	0.305536	0.107051	2.85411	0.00431575	0.720787	Not Sig
ENSMUSG00000035683	Melk	UP	23.2596	0.655416	0.225653	2.90454	0.00367799	0.720787	Not Sig
ENSMUSG00000036139	Hoxc9	UP	5.41175	1.30118	0.452015	2.87861	0.00399428	0.720787	Not Sig
ENSMUSG00000037103	Dcaf15	UP	228.79	0.302574	0.104863	2.88542	0.00390893	0.720787	Not Sig
ENSMUSG00000037944	Ccr7	UP	402.301	0.643454	0.225345	2.85542	0.00429796	0.720787	Not Sig
ENSMUSG00000040693	Slco4c1	DOWN	1191.39	-0.347059	0.121594	-2.85424	0.00431397	0.720787	Not Sig
ENSMUSG00000042320	Prox2	DOWN	64.0361	-0.473466	0.163739	-2.89158	0.00383312	0.720787	Not Sig
ENSMUSG00000050097	Ces2b	DOWN	46.1779	-0.502675	0.175029	-2.87196	0.00407936	0.720787	Not Sig
ENSMUSG00000050966	Lin28a	DOWN	5.44768	-2.66982	0.940415	-2.83898	0.00452574	0.720787	Not Sig
ENSMUSG00000060275	Nrg2	DOWN	73.7943	-1.42424	0.497506	-2.86275	0.00419979	0.720787	Not Sig
ENSMUSG00000095651	Gm21817	DOWN	15.8175	-0.753892	0.263268	-2.86359	0.00418873	0.720787	Not Sig
ENSMUSG00000099411	2310015D24Rik	UP	3.63761	1.94061	0.670522	2.89418	0.00380155	0.720787	Not Sig
ENSMUSG00000103506	Gm38376	UP	11.355	0.869276	0.303572	2.8635	0.00418995	0.720787	Not Sig
ENSMUSG00000109641	Gm45556	UP	1.01059	2.7712	0.966898	2.86607	0.00415604	0.720787	Not Sig
ENSMUSG00000114869	Gm48876	UP	3.2458	1.61536	0.560046	2.88433	0.00392251	0.720787	Not Sig
ENSMUSG00000042010	Acacb	UP	436.849	0.371438	0.13092	2.83713	0.00455209	0.720935	Not Sig
ENSMUSG00000053897	Slc39a8	DOWN	4978.67	-0.302862	0.106865	-2.83406	0.00459604	0.723851	Not Sig
ENSMUSG00000083878	Gm12034	UP	2.77174	1.49138	0.526623	2.83197	0.00462627	0.724586	Not Sig
ENSMUSG00000085645	Hoxb5os	UP	10.0105	1.66908	0.590203	2.82798	0.00468431	0.725659	Not Sig
ENSMUSG00000101523	Csnk2a3	UP	21.7525	1.30612	0.461835	2.8281	0.00468246	0.725659	Not Sig
ENSMUSG00000088634	Gm24958	UP	1.47847	2.6901	0.951998	2.82574	0.0047171	0.726766	Not Sig
ENSMUSG00000028362	Tnfsf8	UP	54.0472	0.577492	0.20456	2.8231	0.00475625	0.728837	Not Sig
ENSMUSG00000100228	Gm29257	UP	8.19063	1.12328	0.399029	2.81504	0.00487716	0.743348	Not Sig
ENSMUSG00000050921	P2ry10	UP	263.514	0.479737	0.170642	2.81137	0.00493308	0.743872	Not Sig
ENSMUSG00000108368	Gm45053	DOWN	9.47012	-0.843329	0.299889	-2.81214	0.00492132	0.743872	Not Sig
ENSMUSG00000015829	Tnr	DOWN	42.8824	-0.845522	0.302155	-2.7983	0.00513719	0.758617	Not Sig
ENSMUSG00000032078	Zpr1	UP	475.006	0.356833	0.127452	2.79973	0.00511446	0.758617	Not Sig
ENSMUSG00000038331	Satb2	DOWN	42.7453	-0.486494	0.173707	-2.80065	0.00509994	0.758617	Not Sig
ENSMUSG00000039519	Cyp7b1	DOWN	142.421	-0.339783	0.121427	-2.79826	0.0051379	0.758617	Not Sig
ENSMUSG00000021176	Efcab11	DOWN	25.0896	-0.651168	0.233977	-2.78304	0.0053852	0.766405	Not Sig
ENSMUSG00000026058	Khdrbs2	UP	18.9119	2.4338	0.874875	2.78189	0.00540437	0.766405	Not Sig
ENSMUSG00000032572	Col6a4	UP	33.196	1.04725	0.376473	2.78173	0.00540693	0.766405	Not Sig
ENSMUSG00000037872	Ackr1	UP	37.8864	1.59992	0.573094	2.79173	0.00524273	0.766405	Not Sig
ENSMUSG00000039637	Coro7	UP	511.211	0.256119	0.0919172	2.78641	0.00532947	0.766405	Not Sig
ENSMUSG00000079330	Lemd1	UP	14.0084	1.31068	0.470813	2.78387	0.00537149	0.766405	Not Sig
ENSMUSG00000087403	Kantr	DOWN	424.62	-0.264333	0.0947994	-2.78834	0.00529794	0.766405	Not Sig
ENSMUSG00000116881	Gm49674	UP	1.97918	2.2897	0.821366	2.78768	0.00530874	0.766405	Not Sig
ENSMUSG00000038421	Fcrla	UP	105.02	0.881263	0.317286	2.77751	0.00547777	0.766655	Not Sig
ENSMUSG00000048215	A630023P12Rik	UP	7.14193	1.43703	0.517429	2.77726	0.00548197	0.766655	Not Sig
ENSMUSG00000103148	Gm37746	DOWN	15.305	-0.731379	0.265373	-2.75604	0.00585062	0.813036	Not Sig
ENSMUSG00000026009	Icos	UP	109.461	0.454016	0.164868	2.75381	0.00589059	0.814597	Not Sig
ENSMUSG00000026036	Nif3l1	UP	292.567	0.453986	0.165635	2.74087	0.00612759	0.815743	Not Sig
ENSMUSG00000026220	Slc16a14	UP	6.40993	1.33082	0.485749	2.73973	0.00614905	0.815743	Not Sig
ENSMUSG00000026339	Ccdc93	DOWN	427.926	-0.279667	0.101867	-2.74542	0.0060433	0.815743	Not Sig
ENSMUSG00000028465	Tln1	DOWN	1855.97	-0.471485	0.172344	-2.73572	0.00622436	0.815743	Not Sig
ENSMUSG00000039264	Gimap3	UP	341.909	0.561024	0.203893	2.75157	0.00593112	0.815743	Not Sig
ENSMUSG00000041737	Tmem45b	UP	27.1612	1.28593	0.468249	2.74625	0.00602804	0.815743	Not Sig
ENSMUSG00000053930	Shisa6	DOWN	26.8443	-1.00384	0.366816	-2.73664	0.00620694	0.815743	Not Sig
ENSMUSG00000062017	Abca14	DOWN	27.016	-1.37936	0.502097	-2.7472	0.00601056	0.815743	Not Sig
ENSMUSG00000063415	Cyp26b1	DOWN	450.063	-0.977757	0.356396	-2.74346	0.0060796	0.815743	Not Sig
ENSMUSG00000065907	Gm26108	UP	1.90812	2.17103	0.79357	2.73577	0.00622344	0.815743	Not Sig
ENSMUSG00000098120	Gm5914	UP	6.65828	1.31367	0.480375	2.73468	0.00624418	0.815743	Not Sig
ENSMUSG00000106567	2010309G21Rik	UP	5.10139	1.13884	0.414264	2.74907	0.00597654	0.815743	Not Sig
ENSMUSG00000106024	A530083M17Rik	UP	8.40682	1.48003	0.542888	2.72622	0.00640633	0.832967	Not Sig
ENSMUSG00000112662	Gm47922	UP	307.359	0.406059	0.149026	2.72476	0.00643479	0.832967	Not Sig
ENSMUSG00000087406	E130215H24Rik	UP	8.54755	0.940119	0.345491	2.72111	0.00650629	0.838394	Not Sig
ENSMUSG00000026637	Traf5	UP	431.318	0.360932	0.133084	2.71207	0.00668645	0.838769	Not Sig
ENSMUSG00000031292	Cdkl5	DOWN	1701.44	-0.346796	0.127846	-2.71261	0.00667547	0.838769	Not Sig
ENSMUSG00000033450	Tagap	UP	170.665	0.407242	0.15005	2.71403	0.00664695	0.838769	Not Sig
ENSMUSG00000062949	Atp11c	DOWN	1223.07	-0.406801	0.149997	-2.71206	0.00668672	0.838769	Not Sig
ENSMUSG00000092837	Rpph1	UP	91.448	0.953198	0.351084	2.71502	0.00662723	0.838769	Not Sig
ENSMUSG00000099517	H3c8	UP	1.48249	3.40468	1.25261	2.71807	0.00656638	0.838769	Not Sig
ENSMUSG00000002668	Dennd1c	UP	281.698	0.40421	0.14917	2.70973	0.00673388	0.840964	Not Sig
ENSMUSG00000016181	Utp25	DOWN	322.018	-0.455795	0.168559	-2.70407	0.00684954	0.848958	Not Sig
ENSMUSG00000040751	Lat2	UP	235.408	0.390078	0.144279	2.70364	0.00685848	0.848958	Not Sig
ENSMUSG00000113061	Rps18-ps5	UP	3813.43	0.419358	0.15519	2.70222	0.00688773	0.848958	Not Sig
ENSMUSG00000074063	Osgin1	DOWN	386.743	-0.278903	0.103407	-2.69713	0.00699398	0.850955	Not Sig
ENSMUSG00000074179	Gm10639	UP	2.73887	1.67739	0.621834	2.69749	0.00698649	0.850955	Not Sig
ENSMUSG00000085347	Hk1os	DOWN	10.8463	-0.902607	0.334538	-2.69807	0.00697422	0.850955	Not Sig
ENSMUSG00000055022	Cntn1	DOWN	111.961	-0.710334	0.263676	-2.69397	0.00706075	0.855407	Not Sig
ENSMUSG00000032567	Aste1	DOWN	127.464	-0.381664	0.141864	-2.69035	0.00713772	0.855585	Not Sig
ENSMUSG00000048874	Phf3	DOWN	2008.45	-0.228784	0.0851321	-2.6874	0.00720099	0.855585	Not Sig
ENSMUSG00000073787	Gm10575	UP	53.8772	1.34416	0.499714	2.68986	0.00714821	0.855585	Not Sig
ENSMUSG00000090157	Gm16534	UP	9.03846	1.26025	0.469242	2.68571	0.00723763	0.855585	Not Sig
ENSMUSG00000102556	Gm37569	UP	3.38815	1.53569	0.571857	2.68545	0.0072433	0.855585	Not Sig
ENSMUSG00000114937	Gm30054	UP	25.1747	0.839177	0.312392	2.68629	0.00722499	0.855585	Not Sig
ENSMUSG00000020528	Prpsap2	UP	504.979	0.185692	0.0693468	2.67773	0.0074123	0.857679	Not Sig
ENSMUSG00000026994	Galnt3	UP	398.366	0.249097	0.0930027	2.67839	0.00739779	0.857679	Not Sig
ENSMUSG00000031026	Trim66	UP	4.12138	1.59239	0.594595	2.6781	0.00740404	0.857679	Not Sig
ENSMUSG00000048482	Bdnf	DOWN	644.525	-0.358114	0.133521	-2.68209	0.0073164	0.857679	Not Sig
ENSMUSG00000104452	Ighv8-8	UP	13.1257	1.93958	0.723285	2.68162	0.00732671	0.857679	Not Sig
ENSMUSG00000039364	Sectm1b	UP	9.79753	1.36529	0.510996	2.67182	0.00754407	0.862367	Not Sig
ENSMUSG00000050069	Grem2	DOWN	1317.55	-0.332319	0.124281	-2.67392	0.00749692	0.862367	Not Sig
ENSMUSG00000099762	Gm21149	UP	14.8285	1.416	0.529879	2.67231	0.00753315	0.862367	Not Sig
ENSMUSG00000019368	Sec14l4	DOWN	592.222	-0.244634	0.0918104	-2.66456	0.00770885	0.872429	Not Sig
ENSMUSG00000021982	Cdadc1	DOWN	655.644	-0.148669	0.0558092	-2.66388	0.00772442	0.872429	Not Sig
ENSMUSG00000079012	Serpina3m	DOWN	49.7744	-0.744971	0.279588	-2.66453	0.0077096	0.872429	Not Sig
ENSMUSG00000031533	Mrps31	DOWN	222.11	-0.229533	0.0863406	-2.65846	0.00784995	0.872699	Not Sig
ENSMUSG00000036825	Ssx2ip	DOWN	416.78	-0.23812	0.0895247	-2.65982	0.00781814	0.872699	Not Sig
ENSMUSG00000039741	Bahcc1	DOWN	588.677	-0.236286	0.0888307	-2.65996	0.00781505	0.872699	Not Sig
ENSMUSG00000099615	Gm28362	DOWN	47.1898	-0.548091	0.206122	-2.65906	0.00783597	0.872699	Not Sig
ENSMUSG00000076620	Ighj2	UP	71.6805	0.91258	0.343564	2.65622	0.00790231	0.873907	Not Sig
ENSMUSG00000076680	Ighv6-6	DOWN	8.45339	-2.21412	0.834107	-2.65447	0.00794322	0.873907	Not Sig
ENSMUSG00000114827	Gm46432	UP	55.0528	0.402941	0.151896	2.65274	0.00798412	0.873907	Not Sig
ENSMUSG00000115293	Gm49333	DOWN	2.97644	-2.94672	1.11031	-2.65396	0.00795523	0.873907	Not Sig
ENSMUSG00000029417	Cxcl9	UP	52.2527	1.51337	0.571554	2.64783	0.00810114	0.87992	Not Sig
ENSMUSG00000106623	Gm43335	UP	1.17393	2.64727	0.999525	2.64852	0.0080844	0.87992	Not Sig
ENSMUSG00000030213	Atf7ip	DOWN	1777.02	-0.176935	0.0669279	-2.64366	0.00820149	0.880698	Not Sig
ENSMUSG00000072294	Klf12	UP	478.727	0.392907	0.148545	2.64504	0.00816816	0.880698	Not Sig
ENSMUSG00000090891	D6Ertd527e	DOWN	81.7366	-0.777978	0.294255	-2.64389	0.00819597	0.880698	Not Sig
ENSMUSG00000006335	Tfpt	UP	72.2288	0.496894	0.188083	2.64189	0.00824454	0.88198	Not Sig
ENSMUSG00000028044	Cks1b	UP	133.56	0.383048	0.145437	2.63378	0.00844403	0.88332	Not Sig
ENSMUSG00000030093	Wnt7a	DOWN	250.32	-0.552987	0.209707	-2.63695	0.00836562	0.88332	Not Sig
ENSMUSG00000041247	Lamp3	DOWN	4606.11	-0.386718	0.146804	-2.63425	0.00843239	0.88332	Not Sig
ENSMUSG00000052142	Rasal3	UP	383.398	0.553311	0.209921	2.6358	0.00839385	0.88332	Not Sig
ENSMUSG00000069085	Dytn	UP	3.06666	1.48255	0.561968	2.63814	0.00833623	0.88332	Not Sig
ENSMUSG00000106147	Rnu3a	DOWN	6.74045	-1.58245	0.599672	-2.63886	0.00831852	0.88332	Not Sig
ENSMUSG00000041559	Fmod	UP	172.815	0.372267	0.1415	2.63086	0.00851688	0.887275	Not Sig
ENSMUSG00000048251	Bcl11b	UP	125.413	0.45249	0.172065	2.62976	0.00854443	0.887275	Not Sig
ENSMUSG00000046814	Gchfr	UP	133.92	0.359537	0.136847	2.62729	0.00860682	0.887428	Not Sig
ENSMUSG00000104213	Ighd	UP	740.565	0.69493	0.264511	2.62722	0.00860852	0.887428	Not Sig
ENSMUSG00000028076	Cd1d1	UP	195.016	0.356974	0.135942	2.62593	0.00864117	0.887567	Not Sig
ENSMUSG00000033149	Phldb2	DOWN	6192.7	-0.219432	0.0837123	-2.62127	0.00876032	0.896557	Not Sig
ENSMUSG00000022206	Npr3	DOWN	3315.18	-0.553943	0.211539	-2.61864	0.0088282	0.897027	Not Sig
ENSMUSG00000112812	Gm47415	UP	1.07392	2.85476	1.08976	2.61963	0.00880246	0.897027	Not Sig
ENSMUSG00000001588	Acap1	UP	236.876	0.459489	0.183545	2.50341	0.0123002	0.898704	Not Sig
ENSMUSG00000002033	Cd3g	UP	142.299	0.360863	0.141749	2.54579	0.0109029	0.898704	Not Sig
ENSMUSG00000002413	Braf	DOWN	1323.99	-0.249432	0.0970322	-2.57061	0.010152	0.898704	Not Sig
ENSMUSG00000003847	Nfat5	DOWN	4894.21	-0.276183	0.107875	-2.56021	0.0104608	0.898704	Not Sig
ENSMUSG00000005161	Prdx2	UP	2275.58	0.267714	0.106659	2.50999	0.0120735	0.898704	Not Sig
ENSMUSG00000014453	Blk	UP	147.38	0.535879	0.208024	2.57604	0.00999383	0.898704	Not Sig
ENSMUSG00000016346	Kcnq2	UP	9.07938	0.851435	0.338577	2.51474	0.0119119	0.898704	Not Sig
ENSMUSG00000018919	Tm4sf5	UP	3.466	1.43634	0.572279	2.50986	0.0120779	0.898704	Not Sig
ENSMUSG00000020401	Fam71b	UP	3.38426	1.4163	0.563767	2.51222	0.0119976	0.898704	Not Sig
ENSMUSG00000020620	Abca8b	DOWN	605.468	-0.259568	0.100689	-2.5779	0.00994018	0.898704	Not Sig
ENSMUSG00000022377	Asap1	DOWN	944.873	-0.467528	0.180997	-2.58307	0.00979258	0.898704	Not Sig
ENSMUSG00000022419	Deptor	DOWN	1896.08	-0.235268	0.0929529	-2.53105	0.0113722	0.898704	Not Sig
ENSMUSG00000022544	Eef2kmt	UP	326.946	0.318038	0.122741	2.59113	0.0095661	0.898704	Not Sig
ENSMUSG00000023963	Cyp39a1	DOWN	1232.21	-0.23269	0.0899247	-2.58761	0.00966438	0.898704	Not Sig
ENSMUSG00000024043	Arhgap28	DOWN	456.699	-0.312477	0.120363	-2.59612	0.00942837	0.898704	Not Sig
ENSMUSG00000024346	Pfdn1	DOWN	448.028	-0.232734	0.0906485	-2.56743	0.0102455	0.898704	Not Sig
ENSMUSG00000024481	Lvrn	UP	14.2256	0.862748	0.337926	2.55307	0.0106778	0.898704	Not Sig
ENSMUSG00000024669	Cd5	UP	88.0013	0.656351	0.2561	2.56287	0.0103811	0.898704	Not Sig
ENSMUSG00000024810	Il33	DOWN	1639.91	-0.292308	0.112543	-2.59729	0.00939618	0.898704	Not Sig
ENSMUSG00000025175	Fn3k	UP	29.4092	0.475206	0.187151	2.53916	0.0111118	0.898704	Not Sig
ENSMUSG00000025742	Prps2	DOWN	1667.87	-0.282686	0.109573	-2.57989	0.00988327	0.898704	Not Sig
ENSMUSG00000026102	Inpp1	UP	594.375	0.338782	0.135002	2.50946	0.0120916	0.898704	Not Sig
ENSMUSG00000026211	Obsl1	UP	128.822	0.406134	0.161267	2.51839	0.0117893	0.898704	Not Sig
ENSMUSG00000026313	Hdac4	DOWN	406.235	-0.421733	0.166258	-2.53662	0.0111927	0.898704	Not Sig
ENSMUSG00000027313	Chac1	DOWN	49.1764	-0.438192	0.170822	-2.56519	0.0103118	0.898704	Not Sig
ENSMUSG00000027314	Dll4	DOWN	1039.91	-0.400062	0.153293	-2.60979	0.00905967	0.898704	Not Sig
ENSMUSG00000027347	Rasgrp1	UP	363.773	0.386471	0.151589	2.54947	0.0107886	0.898704	Not Sig
ENSMUSG00000027513	Pck1	UP	30.5891	2.16454	0.846867	2.55593	0.0105903	0.898704	Not Sig
ENSMUSG00000027536	Chmp4c	DOWN	530.793	-0.246801	0.0963074	-2.56264	0.0103879	0.898704	Not Sig
ENSMUSG00000027796	Smad9	DOWN	379.448	-0.290128	0.113021	-2.56702	0.0102578	0.898704	Not Sig
ENSMUSG00000027954	Efna1	DOWN	2465.82	-0.285637	0.113042	-2.52681	0.0115104	0.898704	Not Sig
ENSMUSG00000028369	Svep1	DOWN	1514.53	-0.266237	0.105368	-2.52674	0.0115126	0.898704	Not Sig
ENSMUSG00000028644	Ermap	UP	36.5827	0.765928	0.29296	2.61445	0.00893725	0.898704	Not Sig
ENSMUSG00000029427	Zcchc8	DOWN	726.191	-0.238095	0.0915674	-2.60022	0.0093165	0.898704	Not Sig
ENSMUSG00000030156	Cd69	UP	173.474	0.712896	0.279628	2.54945	0.0107894	0.898704	Not Sig
ENSMUSG00000030223	Ptpro	UP	158.575	0.494747	0.191635	2.58172	0.00983092	0.898704	Not Sig
ENSMUSG00000030263	Lrmp	UP	158.356	0.412733	0.162676	2.53715	0.0111759	0.898704	Not Sig
[truncated: 27,813 more rows]

## Sheet: Sheet4
Pairwise comparison
[truncated: 22,374 more rows]

## Sheet: Sheet5
Pairwise comparison
[truncated: 16,101 more rows]

[truncated: 7 more sheets: Sheet6, Sheet7, Sheet8, Sheet9, Sheet10, Sheet11, Sheet12]
